# Supplementary material for: In-Depth Characterization of the Clostridioides difficile Phosphoproteome to Identify Ser/Thr Kinase Substrates
Source: Mol Cell Proteomics. 2022 Oct 14;21(11):100428. doi: 10.1016/j.mcpro.2022.100428 (PMC9674922; doi:10.1016/j.mcpro.2022.100428)
Supplement: Supplemental Table S4 [file mmc4.xlsx]

## Sheet: Details
Details of the excel file
MS used	Q Exactive HF
Database searching software	MQ1.5.3.8
Database used	CD630_prot.fasta
Leaflets	Description
modificationSPecificPeptides	List of the identified peptides in phosphopeptide enriched samples. This table is used to calculate the percent enrichment of phosphopeptides (see also the table below).
Phospho (STY)Sites	List of the identified phosphosites in phosphopeptide enriched samples. m/z values were extracted from msms.txt MaxQuant output table.
LP > 0.75	List of the validated phosphosites based on the localization probability (LP > 0.75)
LP < 0.75	List of the not validated phosphosites based on the localization probability (LP < 0.75)
Column information	Column headers for the statistical analysis tab
Statistical analysis	Differential analysis of validated phosphosites used for biological interpretation
Experiment	% phosphopeptide	Nb of phosphopeptides	Nb of not phosphopeptides	Nb of peptides
R1-A	9.55752	918	8687	9605		Strains	Associated letter
R2-A	8.9925	839	8491	9330		630 R1	A
R3-A	10.6154	978	8235	9213		ΔprkC R1	B
R4-A	12.5712	1103	7671	8774		Δstp R1	C
R5-A	11.1404	1185	9452	10637		CD2148 R1	D
R1-B	8.15981	674	7586	8260		Δdouble R1	E
R2-B	7.94256	708	8206	8914
R3-B	9.13214	1027	10219	11246
R4-B	10.0012	859	7730	8589
R5-B	11.8606	960	7134	8094
R1-C	11.6548	1272	9642	10914
R2-C	12.6188	1301	9009	10310
R3-C	12.4142	1266	8932	10198
R4-C	14.5952	1361	7964	9325
R5-C	14.8282	1441	8277	9718
R1-D	8.26583	898	9966	10864
R2-D	8.59826	760	8079	8839
R3-D	11.198	1102	8739	9841
R4-D	10.3867	1010	8714	9724
R5-D	12.2709	1078	7707	8785
R1-E	7.71734	664	7940	8604
R2-E	7.38131	597	7491	8088
R3-E	6.72833	611	8470	9081
R4-E	9.16768	901	8927	9828
R5-E	9.49089	755	7200	7955

## Sheet: modificationSpecificPeptides
MaxQuant output table: modificationSpecificPeptides		Usual contaminants in proteomic results
		Reverse proteins																		Peptide and phosphopeptide counting
																				% phosphopeptide	9.55752	8.15981	11.6548	8.26583	7.71734	8.9925	7.94256	12.6188	8.59826	7.38131	10.6154	9.13214	12.4142	11.198	6.72833	12.5712	10.0012	14.5952	10.3867	9.16768	11.1404	11.8606	14.8282	12.2709	9.49089
Table of the identified peptides sorted by Phospho (STY) sites																				Nb of phosphopeptides	918	674	1272	898	664	839	708	1301	760	597	978	1027	1266	1102	611	1103	859	1361	1010	901	1185	960	1441	1078	755
																				Nb of not phosphopeptides	8687	7586	9642	9966	7940	8491	8206	9009	8079	7491	8235	10219	8932	8739	8470	7671	7730	7964	8714	8927	9452	7134	8277	7707	7200
																				Nb of peptides	9605	8260	10914	10864	8604	9330	8914	10310	8839	8088	9213	11246	10198	9841	9081	8774	8589	9325	9724	9828	10637	8094	9718	8785	7955
Sequence	Modifications	Mass	Mass Fractional Part	Protein Groups	Proteins	Unique (Groups)	Unique (Proteins)	Acetyl (Protein N-term)	Oxidation (M)	Phospho (STY)	Missed cleavages	Retention time	Calibrated retention time	Charges	PEP	MS/MS scan number	Raw file	Score	Delta score	Intensity	Intensity P_R1-A	Intensity P_R1-B	Intensity P_R1-C	Intensity P_R1-D	Intensity P_R1-E	Intensity P_R2-A	Intensity P_R2-B	Intensity P_R2-C	Intensity P_R2-D	Intensity P_R2-E	Intensity P_R3-A	Intensity P_R3-B	Intensity P_R3-C	Intensity P_R3-D	Intensity P_R3-E	Intensity P_R4-A	Intensity P_R4-B	Intensity P_R4-C	Intensity P_R4-D	Intensity P_R4-E	Intensity P_R5-A	Intensity P_R5-B	Intensity P_R5-C	Intensity P_R5-D	Intensity P_R5-E	Reverse	Potential contaminant	id	Protein group IDs
ADIKREGTDVTVITYGRMLQSVEEAAETLSK	Oxidation (M);4 Phospho (STY)	3745.6	0.600135	33	CD630_00370|ID:2831194|acoB|	yes	yes	0	1	4	3	69.498	83.055	3	1.0533e-05	39191	20200214_QHF_TD_ColHF56_DifKin_Phospho_R5-C	52.249	48.173	42770000	0	0	0	0	0	0	0	0	0	0	0	0	0	0	0	0	0	17626000	0	0	0	0	25144000	0	0			271	33
AVAKQIAETVTKDTLVVIK	3 Phospho (STY)	2266.1	0.102783	1911	CD630_27710|ID:2834163|rkpK|	yes	yes	0	0	3	2	55.671	56.771	3	0.0077208	30142	20200214_QHF_TD_ColHF56_DifKin_Phospho_R5-F	40.693	21.636	0	0	0	0	0	0	0	0	0	0	0	0	0	0	0	0	0	0	0	0	0	0	0	0	0	0			2463	1911
KALRFNEYYDTQKIQDELYQLSAEGSHVFR	3 Phospho (STY)	3887.7	0.699851	349	CD630_05060|ID:2831635|	yes	yes	0	0	3	3	65.546	67.365	4	9.3477e-06	35167	20200214_QHF_TD_ColHF56_DifKin_Phospho_R5-B	47.616	39.301	1659830000	0	0	0	0	0	0	203360000	0	0	0	0	1142300000	0	0	0	0	0	0	0	0	0	314170000	0	0	0			21050	349
KYSSLLSKTQSIR	3 Phospho (STY)	1749.75	0.750483	349	CD630_05060|ID:2831635|	yes	yes	0	0	3	2	74.265	87.013	2	0.0095922	39842	20200214_QHF_TD_ColHF56_DifKin_Phospho_R1-Cb	45.28	38.593	151199200	0	0	15421000	0	0	0	0	0	0	10190000	0	0	0	24098000	6647600	0	0	9978600	10643000	39124000	0	0	35097000	0	0			23619	349
YSFISSSLIK	3 Phospho (STY)	1383.52	0.516567	1745	CD630_25580|ID:2833986|coaD|	yes	yes	0	0	3	0	32.912	33.83	3	0.01769	15714	20200214_QHF_TD_ColHF56_DifKin_Phospho_R4-F	43.77	23.07	42492200	0	0	0	6940800	0	0	0	0	3687400	0	0	0	0	9745200	0	0	0	0	0	0	12276000	0	0	9842800	0			45924	1745
AGYTAVISHRSGETEDSTIADLAVAVNAGQIK	2 Phospho (STY)	3403.57	0.569809	2159	CD630_31700|ID:2834507|eno|	yes	yes	0	0	2	1	100.01	105.32	3	0.0082964	56426	20200214_QHF_TD_ColHF56_DifKin_Phospho_R3-Fb	40.067	39.478	0	0	0	0	0	0	0	0	0	0	0	0	0	0	0	0	0	0	0	0	0	0	0	0	0	0			893	2159
ATGKNGGQLGYFTKDDK	2 Phospho (STY)	1958.82	0.817638	1056	CD630_15570|ID:2832506|	yes	yes	0	0	2	2	24.36	25.311	2	0.018616	9889	20200214_QHF_TD_ColHF56_DifKin_Phospho_R2-F	43.592	35.251	7157600	0	0	0	0	0	0	0	0	0	0	0	0	7157600	0	0	0	0	0	0	0	0	0	0	0	0			2339	1056
DKIEKYTDGEK	2 Phospho (STY)	1484.58	0.583722	2452	CD630_36000|ID:2834893|rolB|	yes	yes	0	0	2	2	29.484	30.209	2	0.02584	12586	20200214_QHF_TD_ColHF56_DifKin_Phospho_R3-C	48.981	21.553	376928700	0	0	1524200	43284000	18937000	0	0	69716000	29069000	23196000	0	0	27870000	0	79930000	0	0	0	4614500	22433000	0	0	56355000	0	0			4458	2452
DLLNISLRKISLEK	2 Phospho (STY)	1800.92	0.915167	1863	CD630_27170|ID:2834117|mldA|	yes	yes	0	0	2	2	74.775	87.39	2	0.0032691	42630	20200214_QHF_TD_ColHF56_DifKin_Phospho_R4-F	64.121	35.136	2141608000	76189000	0	324750000	0	0	52216000	0	756190000	0	0	82449000	0	134910000	0	26785000	108380000	0	95760000	0	84968000	127260000	0	246160000	0	25591000			4801	1863
DLVSNAKSKSKASK	2 Phospho (STY)	1621.75	0.747767	886	CD630_13240|ID:2832336|ftsK|	yes	yes	0	0	2	3	74.784	87.658	2	0.032447	42555	20200214_QHF_TD_ColHF56_DifKin_Phospho_R5-D	44.436	31.335	36019000	0	0	0	21438000	0	0	0	0	0	0	0	0	0	0	0	0	0	0	0	0	0	0	0	14581000	0			4920	886
DNTNRNIFTKIEIENIK	2 Phospho (STY)	2221.02	0.0181284	915	CD630_13740|ID:2832378|	yes	yes	0	0	2	2	73.356	85.928	2	0.014296	41387	20200214_QHF_TD_ColHF56_DifKin_Phospho_R4-C	42.191	34.992	345682000	0	18978000	176020000	0	0	0	0	27324000	0	0	0	54407000	0	0	0	0	0	25777000	22939000	0	0	0	0	20237000	0			5276	915
ENLKYTIDYIK	2 Phospho (STY)	1558.67	0.672143	2072	CD630_30290|ID:2834393|malY|	yes	yes	0	0	2	1	84.34	92.93	2	0.015698	48446	20200214_QHF_TD_ColHF56_DifKin_Phospho_R4-D	46.352	23.234	33369500	0	0	0	0	0	0	0	0	0	0	0	3631300	0	0	0	0	8615200	0	0	0	0	21123000	0	0	0			9333	2072
IKKFLSSKESK	2 Phospho (STY)	1453.7	0.698298	1317	CD630_19370|ID:2833487|accD|	yes	yes	0	0	2	3	69.215	81.769	2	0.018765	39130	20200214_QHF_TD_ColHF56_DifKin_Phospho_R1-F	55.314	31.638	788816400	14321000	83962000	53713000	21995000	0	31889000	43544000	75509000	0	0	21692000	104960000	53636000	75470000	0	25712000	22488000	44511000	4878400	0	14071000	56331000	20954000	19180000	0			18473	1317
IQEAINNLTYGK	2 Phospho (STY)	1522.65	0.64699	990	CD630_14730|ID:2832443|	yes	yes	0	0	2	0	34.678	35.304	2	0.0033388	15183	20200214_QHF_TD_ColHF56_DifKin_Phospho_R3-Bb	63.624	45.488	88925900	3654000	0	4769000	4951000	0	0	2459500	7424100	3321200	0	6178900	10147000	9615600	9359200	0	4565900	2033300	5378300	0	0	5694400	5358300	0	4016200	0			19588	990
IQLVNTASIMASAGITTASIGSMK	2 Phospho (STY)	2524.17	0.171928	203	CD630_02390|ID:2831430|fliC|	yes	yes	0	0	2	0	102.77	107.69	2	0.0016698	58916	20200214_QHF_TD_ColHF56_DifKin_Phospho_R2-D	42.185	40.915	6468800	0	0	0	0	0	0	0	0	6468800	0	0	0	0	0	0	0	0	0	0	0	0	0	0	0	0			19624	203
IQLVNTASIMASAGITTASIGSMK	Oxidation (M);2 Phospho (STY)	2540.17	0.166843	203	CD630_02390|ID:2831430|fliC|	yes	yes	0	1	2	0	87.811	94.675	2	0.00043776	47328	20200214_QHF_TD_ColHF56_DifKin_Phospho_R5-A	44.158	40.878	0	0	0	0	0	0	0	0	0	0	0	0	0	0	0	0	0	0	0	0	0	0	0	0	0	0			19625	203
IVSSRKIFK	2 Phospho (STY)	1236.6	0.603275	2104	CD630_30900|ID:2833022|treR|	yes	yes	0	0	2	2	54.58	56.453	2	0.02942	29012	20200214_QHF_TD_ColHF56_DifKin_Phospho_R3-D	43.083	11.589	140643000	0	0	0	0	0	0	0	0	0	0	0	0	0	78724000	0	0	0	0	0	0	0	0	0	61919000	0			20656	2104
KIKTTNAIK	2 Phospho (STY)	1175.57	0.571641	1509	CD630_22350|ID:2833726|	yes	yes	0	0	2	2	17.593	18.984	2	0.055044	5386	20200214_QHF_TD_ColHF56_DifKin_Phospho_R3-Bb	42.19	17.671	16613420	0	954620	0	0	0	0	2285200	0	0	0	0	6223300	0	0	0	0	0	0	0	0	0	7150300	0	0	0			22092	1509
LDEALLTSFNNTLMFVINKK	Oxidation (M);2 Phospho (STY)	2486.16	0.15693	1718	CD630_25230|ID:2833956|	yes	yes	0	1	2	1	83.861	92.607	2	1.8881e-06	48869	20200214_QHF_TD_ColHF56_DifKin_Phospho_R2-D	57.525	35.269	566485000	0	0	0	0	0	0	0	363210000	0	0	0	0	112950000	29169000	0	0	0	19935000	28596000	0	0	0	12625000	0	0			24030	1718
LELSKLLGANYILNSK	2 Phospho (STY)	1934.95	0.951946	1544	CD630_22790|ID:2833760|	yes	yes	0	0	2	1	92.449	95.407	2	0.011954	52487	20200214_QHF_TD_ColHF56_DifKin_Phospho_R4-E	47.774	21.662	4098900	0	0	0	0	0	0	0	0	0	0	0	0	0	0	0	0	0	0	0	4098900	0	0	0	0	0			24455	1544
LFNSECDIAMSKVSFK	Oxidation (M);2 Phospho (STY)	2050.82	0.818231	612	CD630_09050|ID:2833274|	yes	yes	0	1	2	1	27.892	29.866	4	0.014138	11814	20200214_QHF_TD_ColHF56_DifKin_Phospho_R5-A	43.316	20.778	153976500	0	0	0	0	0	0	0	0	0	0	0	0	0	0	0	1406500	0	0	0	0	152570000	0	0	0	0			24671	612
LFYNSSIYKNK	2 Phospho (STY)	1535.65	0.646262	1046	CD630_15470|ID:2832496|hisZ|	yes	yes	0	0	2	1	64.833	65.772	2	0.026686	36943	20200214_QHF_TD_ColHF56_DifKin_Phospho_R4-E	41.577	28.004	15317700	0	0	0	0	2347200	0	0	0	0	0	0	0	0	0	7839600	0	0	0	0	5130900	0	0	0	0	0			24704	1046
LIITNYPEDK	2 Phospho (STY)	1364.57	0.566615	1384	CD630_20590|ID:2832841|glnS|	yes	yes	0	0	2	0	39.387	40.676	2	0.046191	20460	20200214_QHF_TD_ColHF56_DifKin_Phospho_R2-C	44.425	16.561	30195100	0	0	2794600	0	0	0	0	12145000	0	0	0	0	9192000	0	0	0	0	6063500	0	0	0	0	0	0	0			25312	1384
LIKTKTPELK	2 Phospho (STY)	1329.67	0.67102	489	CD630_07330|ID:2831816|	yes	yes	0	0	2	2	76.452	89.106	2	0.016817	43355	20200214_QHF_TD_ColHF56_DifKin_Phospho_R4-A	50.473	10.688	197236000	0	0	0	0	0	0	0	0	0	0	69578000	0	0	0	0	71759000	0	0	0	0	55899000	0	0	0	0			25331	489
LIVSRRTK	2 Phospho (STY)	1131.56	0.556659	67	CD630_00760|ID:2831234|rplB|	yes	yes	0	0	2	2	32.818	34.085	3	0.053401	16284	20200214_QHF_TD_ColHF56_DifKin_Phospho_R2-C	43.77	27.392	14589700	0	0	0	0	0	0	0	5265100	0	0	0	0	0	0	0	0	0	3982300	0	0	0	0	5342300	0	0			25489	67
LIVTLYKR	2 Phospho (STY)	1164.57	0.570912	1261	CD630_18570|ID:2832749|	yes	yes	0	0	2	1	78.006	89.938	2	0.024676	43735	20200214_QHF_TD_ColHF56_DifKin_Phospho_R2-D	48.561	38.33	0	0	0	0	0	0	0	0	0	0	0	0	0	0	0	0	0	0	0	0	0	0	0	0	0	0			25495	1261
LLTVSNKVTPHINTIAK	2 Phospho (STY)	2008.02	0.0159435	2118	CD630_31110|ID:2833027|	yes	yes	0	0	2	1	73.547	85.714	3	0.0041406	41110	20200214_QHF_TD_ColHF56_DifKin_Phospho_R4-D	51.03	27.395	99149000	0	0	0	18124000	0	0	0	0	0	0	0	0	0	17145000	0	0	0	0	27200000	0	0	0	0	36680000	0			26073	2118
LNIRYIYK	2 Phospho (STY)	1241.56	0.561076	1913	CD630_27730|ID:2834165|	yes	yes	0	0	2	1	57.126	58.83	2	0.0058606	31165	20200214_QHF_TD_ColHF56_DifKin_Phospho_R4-C	55.531	27.326	0	0	0	0	0	0	0	0	0	0	0	0	0	0	0	0	0	0	0	0	0	0	0	0	0	0			26298	1913
LNVLRLSVGDITAR	2 Phospho (STY)	1685.83	0.826686	2398	CD630_35250|ID:2834819|	yes	yes	0	0	2	1	94.645	100.17	2	0.067379	54375	20200214_QHF_TD_ColHF56_DifKin_Phospho_R4-D	54.768	35.524	562723800	0	19923000	0	34587000	0	1468400	3486700	0	5874700	0	0	145910000	0	46058000	0	0	0	0	51961000	0	166800000	0	0	86655000	0			26464	2398
NLVQVYKYR	2 Phospho (STY)	1341.59	0.588353	817	CD630_12430|ID:2832265|	yes	yes	0	0	2	1	62.625	63.913	2	0.016512	32871	20200214_QHF_TD_ColHF56_DifKin_Phospho_R2-Bb	41.876	28.868	212324000	16244000	0	0	0	0	21040000	11289000	0	0	0	27054000	77502000	0	0	0	17933000	11664000	0	0	0	12404000	17194000	0	0	0			31447	817
NTIDSVNRTYEFLKENLSDK	2 Phospho (STY)	2545.11	0.113879	1662	CD630_24510|ID:2833897|	yes	yes	0	0	2	2	38.885	40.32	2	0.014959	19519	20200214_QHF_TD_ColHF56_DifKin_Phospho_R5-C	42.716	25.65	335293000	0	0	0	0	0	0	0	3601000	0	0	0	0	48272000	0	0	0	0	0	0	0	0	0	283420000	0	0			32283	1662
QLNITANSIIK	2 Phospho (STY)	1373.64	0.635698	1503	CD630_22280|ID:2833719|	yes	yes	0	0	2	0	29.322	30.594	2	0.074899	13088	20200214_QHF_TD_ColHF56_DifKin_Phospho_R3-E	58.699	36.012	21462300	0	0	0	0	0	0	0	0	0	0	0	0	0	0	11961000	0	0	0	0	5480600	0	0	0	0	4020700			33793	1503
QSYVTTNYKEETLLNLQGALNSK	2 Phospho (STY)	2773.26	0.261272	962	CD630_14380|ID:2832414|	yes	yes	0	0	2	1	88.859	96.646	3	7.9597e-07	51630	20200214_QHF_TD_ColHF56_DifKin_Phospho_R5-C	90.136	86.08	445015100	0	0	3125700	0	0	0	0	0	0	0	0	0	4839400	0	0	0	0	152250000	0	0	0	0	284800000	0	0			34068	962
RIITINTNQLNK	2 Phospho (STY)	1586.76	0.758272	676	CD630_10490|ID:2833283|ppnK|	yes	yes	0	0	2	1	51.517	53.171	2	0.035443	26003	20200214_QHF_TD_ColHF56_DifKin_Phospho_R1-Db	43.68	15.913	9332900	0	0	0	9332900	0	0	0	0	0	0	0	0	0	0	0	0	0	0	0	0	0	0	0	0	0			34544	676
SLQSYIIK	2 Phospho (STY)	1110.48	0.476343	647	CD630_10060|ID:2832060|	yes	yes	0	0	2	0	43.733	45.06	2	0.073965	22744	20200214_QHF_TD_ColHF56_DifKin_Phospho_R4-A	54.157	7.7314	20234700	0	0	0	0	0	3168200	0	0	0	0	1844800	0	0	0	0	6530600	0	0	0	0	8691100	0	0	0	0			36726	647
TKKFTKTK	2 Phospho (STY)	1140.53	0.534527	1628	CD630_24040|ID:2832920|	yes	yes	0	0	2	3	40.075	41.729	2	0.012828	20785	20200214_QHF_TD_ColHF56_DifKin_Phospho_R4-F	54.776	35.673	0	0	0	0	0	0	0	0	0	0	0	0	0	0	0	0	0	0	0	0	0	0	0	0	0	0			39127	1628
TYIITMANDITK	Oxidation (M);2 Phospho (STY)	1558.64	0.639128	951	CD630_14200|ID:2833377|	yes	yes	0	1	2	0	54.735	56.361	2	0.011402	29079	20200214_QHF_TD_ColHF56_DifKin_Phospho_R2-F	44.543	31.142	0	0	0	0	0	0	0	0	0	0	0	0	0	0	0	0	0	0	0	0	0	0	0	0	0	0			40471	951
VTYKISTIK	2 Phospho (STY)	1211.56	0.560407	404	CD630_05830|ID:2833211|	yes	yes	0	0	2	1	33.132	34.785	2	0.0062594	16156	20200214_QHF_TD_ColHF56_DifKin_Phospho_R5-C	56.434	26.66	0	0	0	0	0	0	0	0	0	0	0	0	0	0	0	0	0	0	0	0	0	0	0	0	0	0			43763	404
YNNIILYDYLYNKGEYSYIYENK	2 Phospho (STY)	3114.33	0.334102	1889	CD630_27460|ID:2834141|recJ|	yes	yes	0	0	2	1	47.086	48.437	4	0.0034729	25115	20200214_QHF_TD_ColHF56_DifKin_Phospho_R5-F	41.798	22.4	0	0	0	0	0	0	0	0	0	0	0	0	0	0	0	0	0	0	0	0	0	0	0	0	0	0			45699	1889
YTPLQIK	2 Phospho (STY)	1021.43	0.428665	803	CD630_12190|ID:2832246|	yes	yes	0	0	2	0	54.22	54.624	2	0.076687	28615	20200214_QHF_TD_ColHF56_DifKin_Phospho_R2-D	41.502	26.063	758650	0	0	0	0	0	0	0	0	758650	0	0	0	0	0	0	0	0	0	0	0	0	0	0	0	0			46079	803
YYKTIDSKLEK	2 Phospho (STY)	1546.67	0.672143	1424	CD630_21220|ID:2832852|	yes	yes	0	0	2	2	47.488	48.247	2;3	0.0054021	19141	20200214_QHF_TD_ColHF56_DifKin_Phospho_R3-D	58.699	40.074	1347022500	0	0	0	232420000	89529000	0	0	0	84230000	76585000	0	9319500	0	248080000	0	0	0	0	83327000	69595000	180670000	0	0	221550000	51717000			46329	1424
AAAGNIVPNTTGAAK	Phospho (STY)	1434.69	0.686808	2163	CD630_31740|ID:2834511|gapA|	yes	yes	0	0	1	0	54.567	55.14	2	1.0419e-15	30001	20200214_QHF_TD_ColHF56_DifKin_Phospho_R5-F	142.26	138.14	1618470000	59604000	44762000	84069000	68882000	29951000	29037000	54474000	83972000	37049000	24329000	98271000	118290000	94000000	129340000	34950000	65418000	46394000	57232000	53893000	76184000	57268000	101900000	86006000	61444000	21751000			5	2163
AADDAAGLAISEK	Phospho (STY)	1310.58	0.575526	203	CD630_02390|ID:2831430|fliC|	yes	yes	0	0	1	0	63.162	62.909	2	1.9024e-11	32998	20200214_QHF_TD_ColHF56_DifKin_Phospho_R3-C	133.78	126.04	21366200	0	0	3445300	0	0	0	0	7023700	0	0	0	4601300	6295900	0	0	0	0	0	0	0	0	0	0	0	0			14	203
AADPIVVLFGATSIGR	Phospho (STY)	1665.85	0.849122	683	CD630_10560|ID:2832109|etfA|	yes	yes	0	0	1	0	111.76	116.46	2;3	1.8265e-22	64924	20200214_QHF_TD_ColHF56_DifKin_Phospho_R4-D	153.36	149.58	407408140	13540000	12722000	19503000	8504700	6365000	0	0	0	0	0	16329000	19366000	13562000	31004000	812240	36531000	22472000	46550000	44932000	16660000	35048000	1566200	31900000	28828000	1213000			18	683
AAGETAKYDGHCK	Phospho (STY)	1486.59	0.591193	42	CD630_00510|ID:2831208|gltX|	yes	yes	0	0	1	1	19.657	20.531	3	0.0022043	7892	20200214_QHF_TD_ColHF56_DifKin_Phospho_R2-C	69.485	62.268	7237300	0	0	0	0	0	1526000	0	2690800	0	0	0	0	1557400	0	0	1463100	0	0	0	0	0	0	0	0	0			50	42
AAGGVKSISDAEK	Phospho (STY)	1311.61	0.607161	1009	CD630_15020|ID:2832467|deoC|	yes	yes	0	0	1	1	37.366	37.937	2	1.0265e-14	18119	20200214_QHF_TD_ColHF56_DifKin_Phospho_R5-C	149.95	122.52	73038700	3656100	2703000	4480000	0	0	4949500	2359400	7480500	0	1620800	2326000	5677200	5193700	0	2813200	4822000	2416300	6315200	0	3978000	3643100	8604700	0	0	0			52	1009
AAIGSILNIKPILEIR	Phospho (STY)	1800.03	0.0274211	391	CD630_05670|ID:2831687|	yes	yes	0	0	1	1	109.35	115	3	0.021104	63081	20200214_QHF_TD_ColHF56_DifKin_Phospho_R5-D	44.788	43.562	4150300	0	0	0	0	0	0	0	0	0	0	0	0	0	0	0	0	0	0	0	0	0	0	0	4150300	0			74	391
AANIYDAPLAILVCGDKDK	Phospho (STY)	2126.01	0.011907	2274	CD630_33550|ID:2834656|	yes	yes	0	0	1	1	98.217	104.34	3	0.0007668	56719	20200214_QHF_TD_ColHF56_DifKin_Phospho_R5-C	65.184	59.824	19871600	0	0	2163200	0	0	0	0	0	0	0	0	0	0	0	0	0	0	8487100	0	0	0	0	9221300	0	0			111	2274
AANVLNSGAK	Phospho (STY)	1023.48	0.475024	737	CD630_11420|ID:2832173|rnfB|	yes	yes	0	0	1	0	35.839	36.603	2	0.00053999	15871	20200214_QHF_TD_ColHF56_DifKin_Phospho_R3-Bb	104.94	94.671	114287600	7190700	9520700	10086000	5514700	0	7600800	5996300	14984000	3369700	0	7644700	5442300	0	6665800	0	0	2313900	7462800	0	0	3831500	6348000	6441800	3873900	0			114	737
AATPDVNSENYK	Phospho (STY)	1387.57	0.56569	1559	CD630_23210|ID:2833784|tkt'|	yes	yes	0	0	1	0	46.577	46.719	2	4.5187e-10	24273	20200214_QHF_TD_ColHF56_DifKin_Phospho_R3-B	127.03	120.14	68349600	0	0	4652100	0	0	0	2553800	13620000	0	0	0	7133800	9979900	0	0	0	0	11901000	0	0	0	0	18509000	0	0			145	1559
AAYSSGKPALGVGAGNVQCIIDR	Phospho (STY)	2383.14	0.135544	1580	CD630_23420|ID:2833804|sucD|	yes	yes	0	0	1	1	79.583	91.134	3	7.793e-09	44636	20200214_QHF_TD_ColHF56_DifKin_Phospho_R5-D	75.588	73.324	170741600	8433900	0	4665600	0	6389700	0	0	0	0	0	0	11216000	29705000	21736000	0	15168000	11092000	14150000	0	5809400	0	0	17836000	12698000	11842000			172	1580
AAYSSGKPALGVGAGNVQCIIDRDVDIK	Phospho (STY)	2953.44	0.436871	1580	CD630_23420|ID:2833804|sucD|	yes	yes	0	0	1	2	83.997	92.737	3;4	2.3756e-07	48499	20200214_QHF_TD_ColHF56_DifKin_Phospho_R5-D	79.071	73.365	33740000	0	0	0	0	0	0	0	0	0	0	0	0	0	0	0	0	0	0	0	0	0	22719000	0	11021000	0			174	1580
ADDNEETVSKR	Phospho (STY)	1342.54	0.540203	85	CD630_00910|ID:2831252|adk|	yes	yes	0	0	1	1	19.173	20.087	2;3	0.00023383	7562	20200214_QHF_TD_ColHF56_DifKin_Phospho_R2-C	79.639	75.173	35105970	5105900	0	832870	0	0	5125700	0	10212000	0	0	2670300	0	0	4206200	0	5489400	0	0	0	0	0	0	0	1463600	0			241	85
ADEIASKIIIGLK	Phospho (STY)	1449.78	0.784397	307	CD630_04000|ID:2831540|etfB1|	yes	yes	0	0	1	1	84.916	92.934	2	0.011809	47851	20200214_QHF_TD_ColHF56_DifKin_Phospho_R5-Ab	72.489	63.051	13550300	0	0	0	0	0	0	0	0	0	0	2551700	0	0	0	0	4672200	0	0	0	0	6326400	0	0	0	0			246	307
ADVQGSVQAVK	Phospho (STY)	1180.55	0.548918	872	CD630_13090|ID:2832322|infB|	yes	yes	0	0	1	0	40	41.528	2	0.00495	19826	20200214_QHF_TD_ColHF56_DifKin_Phospho_R3-D	67.102	41.543	11788500	0	0	0	0	0	0	0	5693700	0	0	0	0	0	6094800	0	0	0	0	0	0	0	0	0	0	0			343	872
ADVQGSVQAVKQSLEK	Phospho (STY)	1765.86	0.861144	872	CD630_13090|ID:2832322|infB|	yes	yes	0	0	1	1	58.796	60.464	3	0.0018749	32401	20200214_QHF_TD_ColHF56_DifKin_Phospho_R4-F	53.964	47.08	0	0	0	0	0	0	0	0	0	0	0	0	0	0	0	0	0	0	0	0	0	0	0	0	0	0			345	872
AEDSLIANAFGVEGVQGTFAPGVVSR	Phospho (STY)	2670.27	0.269061	275	CD630_03330|ID:2833137|ppaC|	yes	yes	0	0	1	0	110.1	114.69	2;3	1.9266e-10	61241	20200214_QHF_TD_ColHF56_DifKin_Phospho_R5-A	99.325	98.394	41100400	4088900	0	0	0	0	0	0	0	0	0	4050300	4279200	0	2527700	0	0	0	0	0	3126000	13561000	0	0	9467300	0			372	275
AEIDGDMGDSHVGLQAR	Oxidation (M);Phospho (STY)	1865.76	0.761506	890	CD630_13280|ID:2832340|recA|	yes	yes	0	1	1	0	54.259	56.04	2;3	1.3477e-06	29701	20200214_QHF_TD_ColHF56_DifKin_Phospho_R4-F	99.603	97.652	76712700	0	3169100	0	0	0	0	0	10578000	0	0	0	0	14104000	16832000	0	0	0	0	5880600	0	0	6215800	13380000	6553200	0			413	890
AEILSHVSSTTNYEDLK	Phospho (STY)	1985.9	0.898317	685	CD630_10580|ID:2832111|hbd|	yes	yes	0	0	1	0	71.343	83.859	2;3	6.5693e-145	38836	20200214_QHF_TD_ColHF56_DifKin_Phospho_R3-A	294.08	266.41	5002126000	148170000	194380000	317570000	118180000	61212000	141200000	246560000	283780000	93250000	46764000	289270000	926640000	250880000	365290000	73187000	164760000	110560000	167630000	124960000	82871000	142720000	240450000	229320000	107340000	75182000			420	685
AEILSHVSSTTNYEDLKDMDLIIEASVEDMNIK	Phospho (STY)	3802.76	0.757004	685	CD630_10580|ID:2832111|hbd|	yes	yes	0	0	1	1	111.34	116.53	4	2.9625e-33	62242	20200214_QHF_TD_ColHF56_DifKin_Phospho_R5-A	110.79	103.56	10556300	0	0	0	0	0	0	0	0	0	0	0	0	0	0	0	0	0	0	0	0	7457400	3098900	0	0	0			424	685
AEINPDTR	Phospho (STY)	994.412	0.41209	90	CD630_00950|ID:2831257|rpsM|	yes	yes	0	0	1	0	31.776	33.096	2	0.025505	14360	20200214_QHF_TD_ColHF56_DifKin_Phospho_R3-C	74.53	69.83	7377700	0	0	0	0	0	0	0	0	0	0	0	0	2587600	0	0	0	0	1863300	0	0	0	0	2926800	0	0			429	90
AEKDETRTGEVIALDYK	Phospho (STY)	2016.94	0.940516	308	CD630_04010|ID:2831541|etfA1|	yes	yes	0	0	1	2	64.412	66.359	3	9.5026e-08	34108	20200214_QHF_TD_ColHF56_DifKin_Phospho_R3-Fb	112.36	106.9	45440700	5089500	0	3021300	0	0	0	0	27985000	0	0	9344900	0	0	0	0	0	0	0	0	0	0	0	0	0	0			432	308
AELKHSLRK	Phospho (STY)	1160.61	0.606707	1184	CD630_17490|ID:2832653|	yes	yes	0	0	1	2	19.194	20.239	3	0.044865	7513	20200214_QHF_TD_ColHF56_DifKin_Phospho_R4-D	50.354	46.18	2805400	0	0	0	0	0	0	0	0	0	0	0	0	0	0	0	0	0	0	1966300	0	0	0	0	839100	0			441	1184
AENSYTGNQNQAESK	Phospho (STY)	1719.67	0.673737	26	CD630_00260|ID:2831184|clpC|	yes	yes	0	0	1	0	27.108	28.021	2	3.2038e-15	12498	20200214_QHF_TD_ColHF56_DifKin_Phospho_R2-C	135.09	124.32	40001800	2928000	2537900	0	0	0	3040700	0	5227700	2026900	0	3176400	5055800	4270400	0	0	2266900	0	2944900	0	0	0	3246500	0	3279700	0			469	26
AESFFGITNLTDIK	Phospho (STY)	1634.76	0.759304	1930	CD630_27920|ID:2834183|secA2|	yes	yes	0	0	1	0	109.44	114.98	2	0.00025928	61368	20200214_QHF_TD_ColHF56_DifKin_Phospho_R5-A	82.449	77.969	0	0	0	0	0	0	0	0	0	0	0	0	0	0	0	0	0	0	0	0	0	0	0	0	0	0			483	1930
AESFSSILLSK	Phospho (STY)	1260.6	0.600284	2483	CD630_36460|ID:2834935|	yes	yes	0	0	1	0	89.678	97.522	2	0.0032179	51829	20200214_QHF_TD_ColHF56_DifKin_Phospho_R4-D	70.373	63.828	21223970	0	0	0	0	0	2139800	0	0	0	0	2525900	940070	0	2913300	0	0	0	0	2104900	1312800	1960200	1855300	0	4195000	1276700			485	2483
AEVKPAVGCTEPVALALACAK	Phospho (STY)	2234.08	0.0840261	2203	CD630_32320|ID:2834551|	yes	yes	0	0	1	1	81.589	92.722	3	0.00034928	45478	20200214_QHF_TD_ColHF56_DifKin_Phospho_R3-D	66.017	64.86	397878200	10859000	0	25440000	5823400	0	0	0	27873000	0	4933500	17437000	39756000	30224000	21459000	24268000	22508000	10056000	31469000	1679300	20003000	30878000	26231000	28928000	18053000	0			501	2203
AFDKSPLSAK	Phospho (STY)	1142.54	0.53729	384	CD630_05590|ID:2831680|	yes	yes	0	0	1	1	47.029	47.944	2	0.0036209	24668	20200214_QHF_TD_ColHF56_DifKin_Phospho_R5-D	113.53	83.977	103519600	0	0	2235800	0	0	14657000	0	0	4519100	0	8219400	0	15065000	13743000	0	10103000	0	13458000	0	0	0	0	13725000	7794300	0			527	384
AFEGTLLAHTDGK	Phospho (STY)	1438.65	0.64936	2236	CD630_32850|ID:2834598|pgi|	yes	yes	0	0	1	0	70.612	81.939	2	1.1309e-09	38352	20200214_QHF_TD_ColHF56_DifKin_Phospho_R5-C	117.13	110.98	14161200	0	0	2693200	0	0	0	0	0	0	0	0	0	0	0	0	0	0	0	0	0	0	0	11468000	0	0			539	2236
AFSADEKEQSGFLGIFK	Phospho (STY)	1952.89	0.892109	1574	CD630_23360|ID:2833798|	yes	yes	0	0	1	1	94.437	100.95	3	3.5406e-05	54654	20200214_QHF_TD_ColHF56_DifKin_Phospho_R4-C	77.08	62.643	2141500	0	0	0	0	0	0	0	0	0	0	0	0	0	0	0	0	0	2141500	0	0	0	0	0	0	0			610	1574
AFTNAQFETR	Phospho (STY)	1263.53	0.528517	304	CD630_03970|ID:2831537|hadB|	yes	yes	0	0	1	0	62.462	65.595	2	1.7567e-16	36481	20200214_QHF_TD_ColHF56_DifKin_Phospho_R4-C	185.2	152.77	3160317000	62251000	24952000	341120000	56994000	16293000	65805000	16009000	614370000	51534000	13758000	87878000	35776000	319370000	66603000	18074000	73975000	16798000	396530000	54022000	25691000	45811000	38713000	645460000	57103000	15427000			625	304
AFTNAQFETRIQGLVEVMEER	Phospho (STY)	2547.18	0.182888	304	CD630_03970|ID:2831537|hadB|	yes	yes	0	0	1	1	108.98	114.62	3	0.00087053	63962	20200214_QHF_TD_ColHF56_DifKin_Phospho_R5-C	58.272	56.55	22037000	0	0	0	0	0	0	0	0	0	0	0	0	0	0	0	0	0	10306000	0	0	0	0	11731000	0	0			627	304
AFTVGAEASKR	Phospho (STY)	1215.56	0.564902	1107	CD630_16380|ID:2832573|	yes	yes	0	0	1	1	45.571	46.223	2;3	3.3993e-06	23687	20200214_QHF_TD_ColHF56_DifKin_Phospho_R1-C	124.51	115.93	327708900	6366000	7711800	27293000	8108100	3227000	8294200	4171700	45009000	5796800	4912900	6400800	10574000	37191000	11239000	4683600	9045800	2335100	31124000	10221000	6004300	12460000	7442600	50738000	7359200	0			632	1107
AGAVVTENGGMTSHTAIVGINLDIPVIVSAADITNLVK	Oxidation (M);Phospho (STY)	3855.97	0.96932	2285	CD630_33940|ID:2834694|pyk|	yes	yes	0	1	1	0	115.89	120.22	3;4	2.7081e-37	67014	20200214_QHF_TD_ColHF56_DifKin_Phospho_R1-C	126.52	126.17	1254273400	63145000	5822900	125890000	57359000	177530000	58770000	6467500	172820000	21441000	1728700	0	89745000	48530000	0	0	143940000	72917000	21258000	0	50268000	91927000	2166600	8711500	32583000	1253200			695	2285
AGAVVTENGGMTSHTAIVGINLDIPVIVSAADITNLVK	Phospho (STY)	3839.97	0.974406	2285	CD630_33940|ID:2834694|pyk|	yes	yes	0	0	1	0	115.92	120.5	3;4	8.3628e-14	67322	20200214_QHF_TD_ColHF56_DifKin_Phospho_R4-D	79.534	79.071	197035600	0	0	5494300	12003000	0	0	0	16525000	0	0	0	0	0	0	0	43818000	15208000	0	54417000	0	30226000	0	13040000	6304300	0			696	2285
AGDIDEDETKTIK	Phospho (STY)	1513.65	0.654899	2237	CD630_32860|ID:2834599|	yes	yes	0	0	1	1	42.963	43.324	2;3	2.3968e-07	22092	20200214_QHF_TD_ColHF56_DifKin_Phospho_R2-C	108.14	95.506	23431600	0	0	1909000	0	0	0	0	7738300	0	0	0	0	0	0	0	0	0	4807600	0	0	0	0	8976700	0	0			701	2237
AGDVAMCYADSSKAEK	Oxidation (M);Phospho (STY)	1797.7	0.695066	1859	CD630_27140|ID:2834113|galE|	yes	yes	0	1	1	1	41.032	41.666	2;3	5.6508e-29	20128	20200214_QHF_TD_ColHF56_DifKin_Phospho_R5-B	162.39	156.01	346892700	15108000	8227800	15796000	5941200	0	20620000	11049000	21645000	6887100	5579700	10917000	25662000	7348800	21669000	5596000	28513000	9070900	16973000	7819600	11624000	19747000	35911000	13680000	16113000	5394600			715	1859
AGDVAMCYADSSKAEK	Phospho (STY)	1781.7	0.700151	1859	CD630_27140|ID:2834113|galE|	yes	yes	0	0	1	1	51.332	52.053	2;3	1.3578e-33	27207	20200214_QHF_TD_ColHF56_DifKin_Phospho_R4-F	172.5	163.86	483523900	4558400	7491000	14445000	8177400	7170100	16891000	4853700	37561000	8155900	7929600	18145000	45906000	7670800	36128000	15215000	15278000	12564000	30251000	21941000	14473000	12139000	43421000	54850000	20274000	18035000			716	1859
AGESELEYSAK	Phospho (STY)	1262.51	0.506778	1953	CD630_28180|ID:2834204|	yes	yes	0	0	1	0	50.592	51.017	2	1.5176e-10	26740	20200214_QHF_TD_ColHF56_DifKin_Phospho_R4-C	166.64	158.39	38921000	0	0	12383000	0	0	0	0	0	0	0	0	0	0	0	0	0	0	11094000	0	0	0	0	15444000	0	0			734	1953
AGGFTMQLPVEDK	Phospho (STY)	1471.64	0.641832	2419	CD630_35590|ID:2834856|ftsH2|	yes	yes	0	0	1	0	81.685	92.209	2	5.5626e-05	47872	20200214_QHF_TD_ColHF56_DifKin_Phospho_R5-C	95.662	82.149	30241400	0	0	1587100	0	0	0	0	8247300	0	0	0	0	0	0	0	0	0	12999000	0	0	0	0	7408000	0	0			747	2419
AGKTIALVGPSGGGK	Phospho (STY)	1391.72	0.71738	709	CD630_10840|ID:2832135|	yes	yes	0	0	1	1	56.46	57.286	2	0.00091448	31284	20200214_QHF_TD_ColHF56_DifKin_Phospho_R1-C	94.632	77.004	52457900	0	0	13912000	0	0	0	0	12327000	0	0	0	0	9201100	0	0	0	0	6677800	0	0	0	0	10340000	0	0			783	709
AGKTVLLK	Phospho (STY)	908.51	0.509619	2366	CD630_34870|ID:2834782|rho|	yes	yes	0	0	1	1	41.332	41.955	2;3	0.0049386	20720	20200214_QHF_TD_ColHF56_DifKin_Phospho_R4-C	130.44	59.884	525871000	29427000	23423000	17307000	32371000	16809000	26840000	20342000	39603000	16148000	19360000	21979000	18566000	29161000	45903000	27941000	0	12254000	29482000	0	0	0	42810000	0	39368000	16777000			784	2366
AGSGLGLAISNEIVK	Phospho (STY)	1507.76	0.764724	1210	CD630_17830|ID:2832688|	yes	yes	0	0	1	0	94.414	98.448	2	0.0041118	54763	20200214_QHF_TD_ColHF56_DifKin_Phospho_R1-C	57.616	51.411	2075800	0	0	2075800	0	0	0	0	0	0	0	0	0	0	0	0	0	0	0	0	0	0	0	0	0	0			835	1210
AHCDVSVTSSSAIK	Phospho (STY)	1540.66	0.659273	1605	CD630_23720|ID:2833829|nadA|	yes	yes	0	0	1	0	47.846	48.462	2;3	1.6961e-22	26632	20200214_QHF_TD_ColHF56_DifKin_Phospho_R4-E	162.26	154.47	152415900	4060900	0	6597100	3590300	0	0	4501100	10458000	0	0	4674300	19143000	8069100	12633000	9883000	8944600	0	9077300	8875600	0	6843600	8465400	11260000	10508000	4831600			895	1605
AIAMGADAVAIASSALMAAACQQYR	2 Oxidation (M);Phospho (STY)	2622.16	0.164144	558	CD630_08280|ID:2831896|	yes	yes	0	2	1	0	95.187	100.82	3	1.0143e-09	54658	20200214_QHF_TD_ColHF56_DifKin_Phospho_R5-D	90.907	85.698	125277000	5264800	4584700	0	1278900	4527400	0	5894800	5460200	0	0	0	0	14565000	0	20300000	6295200	7059600	0	0	0	0	20490000	9396400	20160000	0			963	558
AIAMGADAVAIASSALMAAACQQYR	Oxidation (M);Phospho (STY)	2606.17	0.169229	558	CD630_08280|ID:2831896|	yes	yes	0	1	1	0	100.99	106.67	3	9.4537e-34	56542	20200214_QHF_TD_ColHF56_DifKin_Phospho_R4-C	144.48	141.76	296042600	0	20941000	0	0	5629200	0	0	0	0	0	15185000	36471000	6634600	31956000	13905000	5294600	15385000	15867000	0	3448500	6924700	43852000	34676000	38095000	1778000			964	558
AIAMGADAVAIASSALMAAACQQYR	Phospho (STY)	2590.17	0.174314	558	CD630_08280|ID:2831896|	yes	yes	0	0	1	0	108.33	112.99	3	3.1492e-18	61138	20200214_QHF_TD_ColHF56_DifKin_Phospho_R3-Fb	115.42	111.11	26780800	0	0	0	0	0	0	0	0	0	0	0	10421000	0	0	0	0	5927800	0	0	0	0	10432000	0	0	0			965	558
AIEDRVTQIK	Phospho (STY)	1251.62	0.622417	165	CD630_01940|ID:2831393|groL|	yes	yes	0	0	1	1	52.01	52.622	2;3	0.0022783	26066	20200214_QHF_TD_ColHF56_DifKin_Phospho_R3-Bb	80.312	54.3	445824800	22237000	20164000	29940000	19563000	8681500	23221000	18642000	37567000	12597000	7703800	0	59029000	27908000	0	7188900	28886000	11785000	15978000	13729000	6947600	0	31313000	17500000	12950000	12294000			1007	165
AIEIKSEVVSEIVEK	Phospho (STY)	1751.9	0.895798	55	CD630_00630|ID:2831221|rplJ|	yes	yes	0	0	1	1	81.714	92.546	2;3	3.2559e-113	45175	20200214_QHF_TD_ColHF56_DifKin_Phospho_R3-E	269.34	247	15520656000	444450000	225060000	847160000	385280000	334100000	28607000	36359000	628270000	0	122410000	899310000	774500000	1124900000	425060000	515140000	447590000	536670000	1043600000	827880000	371960000	974190000	1354600000	1567200000	902070000	704290000			1030	55
AIGLVIPSLK	Phospho (STY)	1089.62	0.619898	2163	CD630_31740|ID:2834511|gapA|	yes	yes	0	0	1	0	101.41	105.22	2	0.0067339	61425	20200214_QHF_TD_ColHF56_DifKin_Phospho_R4-E	68.171	66.127	56992100	0	0	0	0	0	0	0	0	0	0	0	52897000	0	0	0	0	0	0	0	4095100	0	0	0	0	0			1105	2163
AILAESGADFSNVVK	Phospho (STY)	1599.75	0.754553	1711	CD630_25130|ID:2833948|	yes	yes	0	0	1	0	83.668	94.163	2	1.4585e-22	47410	20200214_QHF_TD_ColHF56_DifKin_Phospho_R4-A	154.48	144.64	375980600	9467800	0	27176000	35455000	3901900	7080800	1925100	50011000	0	0	19053000	16718000	29493000	17352000	6293500	14321000	6854500	16321000	27406000	0	19703000	16197000	22847000	22742000	5662000			1149	1711
AITGATIAGGIGLVAGNIGAK	Phospho (STY)	1904.01	0.0132276	622	CD630_29060|ID:2834278|;CD630_09580|ID:2832012|	yes	no	0	0	1	0	104.41	109.64	2;3	2.188e-62	59079	20200214_QHF_TD_ColHF56_DifKin_Phospho_R4-C	186.35	182	2924553300	0	0	853410000	15971000	0	0	0	471450000	0	0	11637000	0	399050000	0	0	5055300	0	900860000	0	0	0	0	267120000	0	0			1234	622
AIVPSGASTGAFEAVELR	Phospho (STY)	1853.89	0.892444	2159	CD630_31700|ID:2834507|eno|	yes	yes	0	0	1	0	90.676	97.906	2	3.3238e-13	51798	20200214_QHF_TD_ColHF56_DifKin_Phospho_R4-C	83.871	79.37	165335100	3555400	0	1253900	17058000	7592900	0	0	0	0	0	7975300	0	5829600	12998000	0	9197200	0	22929000	7543400	5048200	16906000	0	22147000	17336000	7965200			1264	2159
AIVVTNPEISAVR	Phospho (STY)	1447.74	0.743595	743	CD630_11500|ID:2832182|minD|	yes	yes	0	0	1	0	76.267	88.3	2	4.0308e-43	42401	20200214_QHF_TD_ColHF56_DifKin_Phospho_R2-D	218.2	209.76	899174500	36194000	4799200	78458000	124870000	0	40405000	41102000	63137000	45822000	7721600	0	0	61964000	108240000	0	0	0	38328000	76630000	9607700	35892000	0	66484000	59520000	0			1268	743
AIVVTNPEISAVRDADR	Phospho (STY)	1904.94	0.935706	743	CD630_11500|ID:2832182|minD|	yes	yes	0	0	1	1	75.078	87.143	2;3	1.1692e-07	42755	20200214_QHF_TD_ColHF56_DifKin_Phospho_R1-F	104.84	97.739	247528800	0	0	32451000	18775000	0	0	1903500	43984000	7385500	0	0	5303000	10047000	11442000	0	0	0	10062000	9692200	0	0	8052600	57694000	30737000	0			1269	743
AKSEAFSIIR	Phospho (STY)	1200.59	0.590389	465	CD630_07090|ID:2831791|mutS2|	yes	yes	0	0	1	1	68.113	78.416	2	6.4289e-39	33691	20200214_QHF_TD_ColHF56_DifKin_Phospho_R5-A	234.9	219.74	606371700	14085000	11377000	28437000	0	10933000	20423000	14702000	39765000	13806000	7926400	9569800	64483000	22214000	19682000	14094000	23837000	17323000	24859000	9913500	36816000	96267000	31404000	35496000	19147000	19812000			1366	465
AKYERTKPHVNIGTIGHVDHGK	Phospho (STY)	2536.27	0.270004	49	CD630_00710|ID:2831229|tuf|;CD630_00580|ID:2831215|tuf1|	yes	no	0	0	1	3	43.34	44.946	5;6	7.0476e-07	22662	20200214_QHF_TD_ColHF56_DifKin_Phospho_R4-D	87.352	83.596	58401600	0	0	0	0	0	0	0	0	0	0	0	0	0	0	0	0	0	3950700	29590000	0	0	0	8472900	16388000	0			1380	49
ALASQALSIFGDHQDVMAAR	Oxidation (M);Phospho (STY)	2196	0.00346756	1838	CD630_26820|ID:2834086|pfo|	yes	yes	0	1	1	0	97.411	103.33	3	0.00028948	55682	20200214_QHF_TD_ColHF56_DifKin_Phospho_R5-Ab	52.359	47.012	0	0	0	0	0	0	0	0	0	0	0	0	0	0	0	0	0	0	0	0	0	0	0	0	0	0			1402	1838
ALDDKTNELLLR	Phospho (STY)	1479.73	0.733424	1108	CD630_16390|ID:2832574|	yes	yes	0	0	1	1	70.502	83.22	2;3	3.3439e-31	39750	20200214_QHF_TD_ColHF56_DifKin_Phospho_R2-C	198.49	150.28	1091053900	9273800	0	182100000	11594000	0	8913700	0	199310000	7555400	0	11081000	0	115400000	44750000	0	42023000	0	137040000	15787000	0	40278000	0	248740000	17208000	0			1423	1108
ALEQIQDAAFSTGILGK	Phospho (STY)	1840.9	0.897195	2110	CD630_30970|ID:2834451|bglF|	yes	yes	0	0	1	0	93.995	99.856	2;3	9.4083e-93	52728	20200214_QHF_TD_ColHF56_DifKin_Phospho_R3-C	244.49	230.54	5379934200	66973000	231660000	88632000	103960000	173570000	5898400	37749000	72274000	4983800	12368000	104480000	299130000	365590000	73352000	481980000	113480000	62434000	526930000	316900000	136820000	612710000	350360000	344850000	631010000	161840000			1489	2110
ALGLSSK	Phospho (STY)	754.363	0.36262	1634	CD630_24110|ID:2833857|	yes	yes	0	0	1	0	48.503	49.432	1;2	0.0018769	24743	20200214_QHF_TD_ColHF56_DifKin_Phospho_R5-C	106.88	90.163	298440300	7295800	7820600	25267000	11886000	2536700	6083700	5452600	40583000	6451300	3459600	8239700	26986000	24045000	8528700	5308100	10022000	5360400	7284300	14840000	8954400	6315000	7766900	33528000	8792400	5633100			1513	1634
ALLASSGVLNTVK	Phospho (STY)	1351.71	0.711232	480	CD630_07230|ID:2831806|	yes	yes	0	0	1	0	81.882	93.758	2	0.015713	46595	20200214_QHF_TD_ColHF56_DifKin_Phospho_R2-D	48.216	35.948	7919000	0	0	0	0	0	0	0	0	1693800	0	0	0	0	3232400	0	0	0	0	0	0	0	0	0	2992800	0			1556	480
ALNILSHADQSEK	Phospho (STY)	1504.69	0.692287	1720	CD630_25250|ID:2832938|recX|	yes	yes	0	0	1	0	64.766	67.276	2;3	5.3214e-18	37170	20200214_QHF_TD_ColHF56_DifKin_Phospho_R3-B	129.05	114.49	324816500	12758000	10530000	14716000	4797400	0	18167000	11211000	31991000	8042500	0	18292000	3690600	33291000	17531000	11030000	20170000	8328000	17441000	12078000	6593200	10930000	7854500	31622000	5417500	8334800			1606	1720
ALNLKSGSGEPNK	Phospho (STY)	1393.66	0.660259	53	CD630_00610|ID:2831219|rplK|	yes	yes	0	0	1	1	40.165	40.432	2	2.7212e-09	20321	20200214_QHF_TD_ColHF56_DifKin_Phospho_R2-C	116.96	105.98	32201800	2749200	0	2206900	1596000	1440000	3431300	0	6365800	1754300	1220200	0	0	0	3326500	0	0	0	0	0	0	3415100	0	0	0	4696500			1609	53
ANAEYIGLDRSKLDELSNTLIEK	Phospho (STY)	2671.31	0.310591	150	CD630_01740|ID:2831375|cooS|	yes	yes	0	0	1	2	90.774	97.739	3	0.00028621	52781	20200214_QHF_TD_ColHF56_DifKin_Phospho_R5-C	61.03	56.616	10933000	0	0	0	0	0	0	0	0	0	0	0	0	0	0	0	0	0	0	0	0	0	0	10933000	0	0			1814	150
ANDLNSFLAYDK	Phospho (STY)	1449.62	0.617725	1863	CD630_27170|ID:2834117|mldA|	yes	yes	0	0	1	0	83.526	93.344	2	7.8785e-07	47103	20200214_QHF_TD_ColHF56_DifKin_Phospho_R5-B	103.04	94.631	1277941100	0	8413100	31770000	82368000	0	116110000	190740000	66477000	37622000	0	138740000	134630000	44385000	43478000	0	0	27765000	34741000	45081000	0	111270000	17865000	30176000	116310000	0			1829	1863
ANFKDEFLSNLSEVTDIAK	Phospho (STY)	2220.04	0.0351448	750	CD630_11570|ID:2833318|norV|	yes	yes	0	0	1	1	106.44	111.1	2;3	5.4581e-18	58888	20200214_QHF_TD_ColHF56_DifKin_Phospho_R5-A	133.29	124.45	6238500	0	0	0	0	0	0	0	0	0	0	0	0	0	0	0	0	0	0	0	0	6238500	0	0	0	0			1841	750
ANQSPYDSSETTKEQIK	Phospho (STY)	2004.87	0.867745	474	CD630_07170|ID:2831800|	yes	yes	0	0	1	1	43.172	43.555	3	3.6114e-07	22270	20200214_QHF_TD_ColHF56_DifKin_Phospho_R2-C	103.71	92.942	49079200	0	0	5157400	0	0	0	1560000	9429300	1840900	0	0	8388200	5151800	6781700	0	0	0	0	3716800	0	0	0	7053100	0	0			1925	474
ANSLFTEQELLNIYSQELLNR	Phospho (STY)	2574.24	0.236698	434	CD630_06630|ID:2831755|tcdA|	yes	yes	0	0	1	0	114.68	117.85	2;3	0.00051765	64125	20200214_QHF_TD_ColHF56_DifKin_Phospho_R1-E	54.3	49.091	18530600	0	0	0	1698300	2622800	0	0	0	0	0	0	2690300	5554000	0	0	0	4495400	0	0	1469800	0	0	0	0	0			1933	434
ANTQMVQDTSVK	Phospho (STY)	1400.6	0.600695	1098	CD630_16230|ID:2832561|	yes	yes	0	0	1	0	45.524	45.655	2	0.00073245	22109	20200214_QHF_TD_ColHF56_DifKin_Phospho_R3-Fb	80.411	75.196	19587900	0	0	0	1978100	0	0	0	0	2805500	0	0	4895800	0	9908500	0	0	0	0	0	0	0	0	0	0	0			1943	1098
ANTQMVQDTSVKIDR	Phospho (STY)	1784.81	0.812813	1098	CD630_16230|ID:2832561|	yes	yes	0	0	1	1	58.603	59.425	3	2.8158e-10	31672	20200214_QHF_TD_ColHF56_DifKin_Phospho_R4-D	118.15	115.4	152675500	0	0	11003000	11531000	0	9143800	2534900	0	0	0	7272300	41136000	0	16843000	0	0	0	9605800	13278000	0	0	9096900	12079000	9151800	0			1944	1098
ANTQMVQDTSVKIDR	Oxidation (M);Phospho (STY)	1800.81	0.807728	1098	CD630_16230|ID:2832561|	yes	yes	0	1	1	1	48.592	49.518	3	3.9435e-10	25545	20200214_QHF_TD_ColHF56_DifKin_Phospho_R4-A	120.11	115.71	194836400	12163000	0	11249000	7849200	0	22930000	0	14211000	6591700	0	14456000	0	14648000	16489000	0	32259000	0	6047500	8765000	0	16620000	0	0	10558000	0			1945	1098
APESLIEEEK	Phospho (STY)	1223.53	0.532265	2223	CD630_32560|ID:2834571|valS|	yes	yes	0	0	1	0	65.536	71.625	2	0.00029416	36406	20200214_QHF_TD_ColHF56_DifKin_Phospho_R2-D	122.66	110.6	14235500	0	0	7735300	0	0	0	0	0	3797000	0	0	0	0	0	0	0	0	0	0	0	2703200	0	0	0	0			1990	2223
APIILTSR	Phospho (STY)	949.5	0.499783	106	CD630_01120|ID:2831319|ptb|	yes	yes	0	0	1	0	66.955	74.904	2	0.0020598	37093	20200214_QHF_TD_ColHF56_DifKin_Phospho_R4-A	102.53	67.262	539549100	23348000	18589000	28607000	0	8124100	22656000	20051000	38429000	8775900	8311800	23107000	32239000	27714000	29943000	17138000	27458000	8460300	18559000	19820000	22292000	40892000	15038000	50131000	13298000	16568000			2001	106
APIILTSRADSEETK	Phospho (STY)	1709.82	0.823696	106	CD630_01120|ID:2831319|ptb|	yes	yes	0	0	1	1	61.914	64.002	2;3	2.0659e-10	33356	20200214_QHF_TD_ColHF56_DifKin_Phospho_R3-C	126.25	119.58	297877500	8387900	0	5360700	11523000	3731600	17678000	0	23594000	11038000	3306500	10097000	14696000	20673000	21593000	0	20075000	4989900	18176000	16912000	7230000	6809500	13587000	33956000	17512000	6951400			2002	106
APIKESGDIAGTPGVK	Phospho (STY)	1618.8	0.796752	1839	CD630_26830|ID:2834087|	yes	yes	0	0	1	1	56.285	57.077	2;3	4.0294e-133	30180	20200214_QHF_TD_ColHF56_DifKin_Phospho_R4-A	291.49	291.49	20468830000	521670000	287360000	628140000	690300000	452950000	806960000	458430000	1280200000	493970000	270810000	656620000	1043900000	1078300000	1811600000	469540000	1100600000	448830000	808240000	1228200000	1302200000	535620000	1277200000	1351500000	879660000	586030000			2005	1839
APIKQSGDLEGTLSIK	Phospho (STY)	1735.88	0.875731	1303	CD630_19200|ID:2832804|eutD|	yes	yes	0	0	1	1	71.172	83.377	2;3	1.1724e-21	41003	20200214_QHF_TD_ColHF56_DifKin_Phospho_R4-E	147.41	136.04	131760500	0	0	12620000	0	22879000	0	0	9610800	0	0	0	0	4583500	0	0	0	0	0	0	59914000	0	0	3805200	0	18348000			2006	1303
APIVLVSR	Phospho (STY)	933.505	0.504868	472	CD630_07150|ID:2831798|ptb|	yes	yes	0	0	1	0	68.897	81.587	2	0.0020598	37108	20200214_QHF_TD_ColHF56_DifKin_Phospho_R3-Bb	102.53	96.3	270401900	0	0	8949800	15266000	5195300	0	6587400	25768000	9225400	5122200	17737000	21061000	10206000	26441000	5726200	8922000	0	19547000	8705600	0	21440000	13198000	25664000	15640000	0			2015	472
APSIPSLR	Phospho (STY)	919.453	0.452832	1219	CD630_17970|ID:2833463|	yes	yes	0	0	1	0	70.212	83.371	2	0.050618	39351	20200214_QHF_TD_ColHF56_DifKin_Phospho_R4-D	54.259	45.487	12898460	0	0	0	723660	0	0	0	0	2458800	0	0	0	0	6731200	0	0	0	0	2984800	0	0	0	0	0	0			2037	1219
APVSNFAYLIDAIAK	Phospho (STY)	1671.83	0.827324	55	CD630_00630|ID:2831221|rplJ|	yes	yes	0	0	1	0	115.72	121.26	2	4.8926e-06	66355	20200214_QHF_TD_ColHF56_DifKin_Phospho_R4-B	93.371	87.656	29756100	6536400	0	0	0	0	0	0	0	0	0	0	0	0	0	0	8113700	0	0	0	0	0	0	0	15106000	0			2046	55
AQEDDKIEGFISGADDYIIKPFSIK	Phospho (STY)	2878.37	0.367772	1209	CD630_17820|ID:2832687|	yes	yes	0	0	1	2	107.58	111.72	3	0.00047915	62834	20200214_QHF_TD_ColHF56_DifKin_Phospho_R3-B	54.036	52.259	38088500	0	0	0	0	0	0	0	0	0	0	0	7296800	0	0	0	0	26292000	0	0	0	0	0	0	4499700	0			2066	1209
AQNLIKDNYSELENHEIASK	Phospho (STY)	2395.11	0.105684	1863	CD630_27170|ID:2834117|mldA|	yes	yes	0	0	1	1	69.24	82.531	3	0.0018036	38915	20200214_QHF_TD_ColHF56_DifKin_Phospho_R5-C	48.286	28.752	61566000	0	0	3967000	0	0	0	0	13022000	0	0	0	0	13210000	0	0	0	0	10052000	0	0	0	0	21315000	0	0			2111	1863
ASANQSEEDSTSLEEAK	Phospho (STY)	1874.74	0.741876	1572	CD630_23340|ID:2833797|mtlA|	yes	yes	0	0	1	0	42.652	43.448	2	3.3421e-79	21352	20200214_QHF_TD_ColHF56_DifKin_Phospho_R5-C	231.06	217.96	1069470000	35944000	30376000	47968000	27964000	11222000	44092000	30393000	97872000	46623000	21169000	37712000	80650000	49377000	96653000	29705000	39479000	10960000	51166000	39264000	13346000	50885000	40178000	78561000	37385000	20526000			2158	1572
ASHLSYIGDAHVGK	Phospho (STY)	1533.7	0.697707	2388	CD630_35150|ID:2834810|glmU|	yes	yes	0	0	1	0	48.893	50.419	3	2.2017e-25	26021	20200214_QHF_TD_ColHF56_DifKin_Phospho_R4-C	175.29	161.7	108225700	0	0	0	0	0	2547200	0	8021600	0	0	2955200	6184300	3344600	8237400	0	10203000	2883400	7496400	11613000	0	14711000	8239100	13526000	8263500	0			2203	2388
ASKDSNLTFK	Phospho (STY)	1189.54	0.538019	886	CD630_13240|ID:2832336|ftsK|	yes	yes	0	0	1	1	42.155	43.168	2;3	0.00055978	21879	20200214_QHF_TD_ColHF56_DifKin_Phospho_R2-C	83.877	65.652	102097700	11826000	0	1760700	0	3714300	10799000	0	5140900	0	2829500	13138000	0	4354800	0	4368300	14811000	0	4450800	0	4189300	8717300	0	5574800	0	6423000			2221	886
ASLLSQSEKNNLIK	Phospho (STY)	1623.82	0.823302	1	CD630_00020|ID:2831110|dnaN|	yes	yes	0	0	1	1	69.271	81.992	2	1.2179e-05	37343	20200214_QHF_TD_ColHF56_DifKin_Phospho_R3-Bb	101.61	86.453	106083000	0	0	7901200	15767000	0	0	6471500	8343400	15596000	0	0	17528000	5234900	15656000	0	0	0	0	6462500	0	0	0	0	7122500	0			2233	1
ASPTKVFR	Phospho (STY)	984.479	0.479382	307	CD630_04000|ID:2831540|etfB1|	yes	yes	0	0	1	1	46.095	47.32	2	0.067873	23259	20200214_QHF_TD_ColHF56_DifKin_Phospho_R3-D	84.687	78.096	1737151000	32648000	0	265760000	22200000	0	32669000	0	301980000	0	0	38827000	0	257680000	47935000	0	56400000	0	243240000	34198000	0	32850000	0	329840000	40924000	0			2249	307
ASSNHILPQEDINR	Phospho (STY)	1672.76	0.757013	2307	CD630_34200|ID:2834719|cobA	yes	yes	0	0	1	0	61.839	63.22	2;3	3.2797e-07	33996	20200214_QHF_TD_ColHF56_DifKin_Phospho_R2-C	106.93	96.504	392258400	7417500	5199600	12362000	8605600	4569200	13548000	3359100	22226000	4285600	0	11272000	54404000	18699000	31311000	0	22515000	3509800	22425000	20488000	26357000	12057000	23179000	25496000	23851000	15122000			2258	2307
ASSVASTEER	Phospho (STY)	1115.45	0.449598	1579	CD630_23410|ID:2833803|abfD|	yes	yes	0	0	1	0	23.846	24.691	2	0.00010778	10364	20200214_QHF_TD_ColHF56_DifKin_Phospho_R2-C	136.27	134.26	187136000	8978800	7131900	8154100	4486000	3350400	8553000	5719200	17686000	5512100	4736500	7254100	10200000	11752000	10704000	7387600	8161700	2193000	9787800	7306600	5366000	7342500	5201000	10472000	7239700	2460000			2261	1579
ASYNMLDKYTKK	Phospho (STY)	1540.7	0.699681	271	CD630_03280|ID:2831512|pcrA|	yes	yes	0	0	1	2	51.113	52.848	3	3.3527e-10	27494	20200214_QHF_TD_ColHF56_DifKin_Phospho_R4-C	128.74	124.43	63351000	0	0	0	0	0	0	0	10738000	0	0	0	0	0	0	0	0	0	20354000	0	0	0	0	32259000	0	0			2285	271
ATAATSLIQTGFSIYDVQNLLDHDNVTTTQLYAAHK	Phospho (STY)	3999.93	0.925541	1312	CD630_19320|ID:2833482|	yes	yes	0	0	1	0	109.5	115.1	4;5	8.9058e-92	63909	20200214_QHF_TD_ColHF56_DifKin_Phospho_R5-C	186.24	183.74	163464500	0	0	0	0	0	0	0	21018000	0	0	0	0	31708000	0	0	0	0	5878500	0	0	0	0	104860000	0	0			2291	1312
ATANEILAK	Phospho (STY)	1009.48	0.484526	90	CD630_00950|ID:2831257|rpsM|	yes	yes	0	0	1	0	54.054	54.874	2	0.0061581	28951	20200214_QHF_TD_ColHF56_DifKin_Phospho_R5-D	87.573	75.618	2046988000	68497000	62754000	103860000	83073000	29923000	82030000	64719000	150520000	53330000	25830000	81598000	145910000	76043000	112260000	42783000	87836000	49435000	102830000	89892000	69802000	49151000	166560000	134680000	67654000	46018000			2295	90
ATDEVMTKFQK	Phospho (STY)	1376.6	0.604718	1671	CD630_24610|ID:2833905|dnaK|	yes	yes	0	0	1	1	58.357	57.141	2;3	0.00019244	29733	20200214_QHF_TD_ColHF56_DifKin_Phospho_R5-B	109.35	98.8	28069700	0	0	4059300	0	0	0	0	0	0	0	0	6673400	0	0	0	0	0	0	0	0	0	17337000	0	0	0			2304	1671
ATEIEDLQLGK	Phospho (STY)	1295.6	0.601013	1863	CD630_27170|ID:2834117|mldA|	yes	yes	0	0	1	0	71.687	84.918	2	0.0034794	40484	20200214_QHF_TD_ColHF56_DifKin_Phospho_R4-C	78.505	70.659	32929300	0	0	0	0	0	0	0	9553500	0	0	0	0	11011000	0	0	0	0	5798300	0	0	0	0	6566500	0	0			2317	1863
ATEIEDLQLGKDNSENDMLLNEIKNSK	Phospho (STY)	3140.46	0.458454	1863	CD630_27170|ID:2834117|mldA|	yes	yes	0	0	1	2	80.375	93.155	3	8.2407e-05	46212	20200214_QHF_TD_ColHF56_DifKin_Phospho_R5-C	61.889	56.608	49739000	0	0	0	0	0	0	0	0	0	0	0	0	0	0	0	0	0	0	0	0	0	0	49739000	0	0			2320	1863
ATIAENLASEFQNK	Phospho (STY)	1614.73	0.729067	458	CD630_07010|ID:2831784|	yes	yes	0	0	1	0	83.886	93.253	2	1.5471e-20	46625	20200214_QHF_TD_ColHF56_DifKin_Phospho_R5-C	160.64	145.12	64088800	0	0	3573000	3493800	0	0	0	8052100	0	0	0	5366900	5566800	8566600	0	0	0	9954600	0	2678500	0	0	11089000	5747500	0			2353	458
ATLEDAMEHPEEYPQLTIR	Oxidation (M);Phospho (STY)	2338.02	0.0188428	512	CD630_07590|ID:2833250|plfB|	yes	yes	0	1	1	0	75.328	87.582	3	1.4622e-27	41535	20200214_QHF_TD_ColHF56_DifKin_Phospho_R3-C	155.8	149.36	254540000	0	0	78595000	0	0	0	0	38129000	0	0	0	0	61940000	0	0	0	0	36833000	0	0	0	0	39043000	0	0			2368	512
ATLEDAMEHPEEYPQLTIR	Phospho (STY)	2322.02	0.0239282	512	CD630_07590|ID:2833250|plfB|	yes	yes	0	0	1	0	84.019	92.047	2;3	1.2097e-58	47500	20200214_QHF_TD_ColHF56_DifKin_Phospho_R5-C	191.41	188.21	228838000	0	0	11617000	0	0	0	0	0	0	0	0	0	19851000	0	0	0	0	83780000	0	0	0	0	113590000	0	0			2369	512
ATLITAQSAAEDTCSAANK	Phospho (STY)	2001.87	0.87145	1791	CD630_26190|ID:2834035|	yes	yes	0	0	1	0	68.059	76.665	2;3	2.6726e-79	38334	20200214_QHF_TD_ColHF56_DifKin_Phospho_R2-C	220.88	200.74	331164700	7417400	10138000	29620000	7007700	0	20813000	6483000	48642000	0	0	16214000	33298000	33979000	21268000	0	12316000	4043300	12845000	8208900	0	4612000	11683000	33807000	8769400	0			2376	1791
ATLITAQSAAEDTCSAANKK	Phospho (STY)	2129.97	0.966413	1791	CD630_26190|ID:2834035|	yes	yes	0	0	1	1	61.309	62.817	2;3	2.2593e-134	34850	20200214_QHF_TD_ColHF56_DifKin_Phospho_R5-C	265.89	257.55	3906478000	113070000	103570000	211020000	114990000	51120000	170740000	180180000	334290000	79207000	58373000	149730000	484930000	221320000	251660000	50899000	130210000	45225000	198620000	88266000	130810000	116050000	164640000	300200000	112660000	44698000			2378	1791
ATNENPVVDTKPEK	Phospho (STY)	1620.74	0.739632	886	CD630_13240|ID:2832336|ftsK|	yes	yes	0	0	1	1	38.52	39.302	2;3	1.5246e-19	18721	20200214_QHF_TD_ColHF56_DifKin_Phospho_R5-C	164.5	158.12	375059000	18634000	0	31830000	12705000	0	19947000	0	64301000	13663000	0	22716000	0	42550000	12440000	0	14991000	0	29675000	14847000	0	19668000	0	43859000	13233000	0			2394	886
ATNENPVVDTKPEKK	Phospho (STY)	1748.83	0.834595	886	CD630_13240|ID:2832336|ftsK|	yes	yes	0	0	1	2	31.047	31.582	3	3.3378e-15	13413	20200214_QHF_TD_ColHF56_DifKin_Phospho_R3-C	137.13	135.88	126595000	10968000	0	14052000	6639500	0	12065000	0	36172000	4487200	0	10745000	0	23522000	0	0	0	0	0	0	0	7944300	0	0	0	0			2396	886
ATVSGELTEK	Phospho (STY)	1113.5	0.495485	1787	CD630_26130|ID:2832952|	yes	yes	0	0	1	0	50.654	51.696	2	0.00054816	26507	20200214_QHF_TD_ColHF56_DifKin_Phospho_R5-B	104.26	92.526	202111300	8019900	6167800	10427000	9270600	3766000	8714100	3863900	12795000	5535500	3545300	9681800	10088000	6936400	11492000	5334100	12137000	3498900	10496000	9749100	6564700	6839500	12375000	12256000	7852600	4705100			2443	1787
ATYLIDEADYIACHKQSYVYQYDLLK	Phospho (STY)	3262.49	0.493383	1838	CD630_26820|ID:2834086|pfo|	yes	yes	0	0	1	1	98.241	104.93	4	3.658e-15	57256	20200214_QHF_TD_ColHF56_DifKin_Phospho_R5-C	115	112.61	18409900	0	0	0	0	0	0	0	0	0	0	0	0	2565900	0	0	0	0	0	0	0	0	0	15844000	0	0			2451	1838
AVASGAACYLHVVENTAK	Phospho (STY)	1939.89	0.886313	150	CD630_01740|ID:2831375|cooS|	yes	yes	0	0	1	0	89.034	92.591	2	7.9639e-05	48734	20200214_QHF_TD_ColHF56_DifKin_Phospho_R1-C	66.467	63.45	2467800	0	0	2467800	0	0	0	0	0	0	0	0	0	0	0	0	0	0	0	0	0	0	0	0	0	0			2469	150
AVGSFLR	Phospho (STY)	828.389	0.389504	342	CD630_04890|ID:2833196|	yes	yes	0	0	1	0	71.927	84.531	2	0.0068559	38169	20200214_QHF_TD_ColHF56_DifKin_Phospho_R1-Cb	97.635	44.952	82944900	4217900	3564900	5964200	0	0	4796000	0	8933900	0	0	5536900	8789100	6797900	0	0	6707100	2233300	5444300	0	0	8317200	3955600	7686600	0	0			2521	342
AVLQGQNTEEQGEK	Phospho (STY)	1609.7	0.698495	2136	CD630_31370|ID:2834487|bglF|	yes	yes	0	0	1	0	37.302	38.002	2	1.6037e-48	18579	20200214_QHF_TD_ColHF56_DifKin_Phospho_R4-F	214.41	209.5	1205685000	42743000	30729000	49181000	40782000	25153000	57562000	13099000	91580000	45070000	26208000	43779000	55939000	49900000	74753000	33738000	43842000	20210000	61102000	54577000	60317000	57612000	57824000	83379000	52880000	33726000			2585	2136
AVLQGQNTEEQGEKVSIVSK	Phospho (STY)	2223.08	0.0784066	2136	CD630_31370|ID:2834487|bglF|	yes	yes	0	0	1	1	61.641	62.955	2;3	3.5748e-238	34151	20200214_QHF_TD_ColHF56_DifKin_Phospho_R1-F	332.37	320.47	1504273000	37940000	24451000	58107000	54959000	34714000	62050000	37114000	107850000	40463000	22986000	57572000	165660000	78327000	93187000	33058000	62777000	21904000	74363000	56422000	88567000	46081000	45280000	111050000	50468000	38923000			2586	2136
AVNDIVLVGSTSIVDGLVASPLASEK	Phospho (STY)	2633.36	0.356479	1931	CD630_27930|ID:2834184|slpA|	yes	yes	0	0	1	0	111.98	116.58	2;3	5.0663e-10	64926	20200214_QHF_TD_ColHF56_DifKin_Phospho_R4-A	95.891	93.033	336837500	3050300	0	18802000	4967200	7097300	0	0	0	0	0	22263000	13675000	41973000	14925000	0	19610000	22238000	9830700	3710800	6213200	29860000	0	98728000	19894000	0			2595	1931
AVNSINDIK	Phospho (STY)	1052.49	0.49034	565	CD630_08350|ID:2831902|	yes	yes	0	0	1	0	33.154	34.758	2	0.012857	16582	20200214_QHF_TD_ColHF56_DifKin_Phospho_R1-F	51.749	28.604	0	0	0	0	0	0	0	0	0	0	0	0	0	0	0	0	0	0	0	0	0	0	0	0	0	0			2609	565
AVSLTASGIQK	Phospho (STY)	1153.57	0.574404	128	CD630_01430|ID:2831349|secA1|	yes	yes	0	0	1	0	64.78	66.738	2	0.00010063	35018	20200214_QHF_TD_ColHF56_DifKin_Phospho_R3-D	92.75	71.378	70127300	0	0	8075100	9422200	0	0	0	0	5441800	0	0	0	5564000	12879000	0	0	0	9995100	7915100	0	0	0	10835000	0	0			2630	128
AVSNSTMTNIGSIIGSVHYFSPEQAK	Oxidation (M);Phospho (STY)	2833.3	0.299375	1761	CD630_25780|ID:2834001|	yes	yes	0	1	1	0	97.103	102.94	2;3;4	9.1479e-166	53530	20200214_QHF_TD_ColHF56_DifKin_Phospho_R3-D	258.24	253.65	12503110000	615250000	0	163940000	591460000	0	114550000	0	165180000	374630000	0	680100000	0	362780000	1776100000	0	798210000	0	439040000	879730000	0	1367500000	0	268540000	3906100000	0			2635	1761
AVSNSTMTNIGSIIGSVHYFSPEQAK	Phospho (STY)	2817.3	0.30446	1761	CD630_25780|ID:2834001|	yes	yes	0	0	1	0	104.48	109.9	2;3;4	4.0644e-248	59894	20200214_QHF_TD_ColHF56_DifKin_Phospho_R3-A	310.84	302.95	8974136000	279580000	0	260890000	284390000	0	687480000	0	94776000	260440000	0	1180600000	0	43040000	1609700000	0	617920000	0	644490000	490020000	0	1214500000	0	605230000	701080000	0			2636	1761
AVVDVENLSSPSDGTLPTSK	Phospho (STY)	2094.97	0.97221	128	CD630_01430|ID:2831349|secA1|	yes	yes	0	0	1	0	76.58	88.617	2	8.841e-39	43110	20200214_QHF_TD_ColHF56_DifKin_Phospho_R2-C	166.05	159.38	294335500	0	11358000	32382000	4516800	0	0	0	53915000	16807000	11632000	12227000	28517000	20231000	16650000	3909200	7442400	4400800	13556000	9861900	7688300	10539000	0	19313000	5437700	3951400			2670	128
AYDLCVSSTK	Phospho (STY)	1222.49	0.494105	777	CD630_11840|ID:2832213|fabF|	yes	yes	0	0	1	0	50.881	51.846	2	0.00038278	27226	20200214_QHF_TD_ColHF56_DifKin_Phospho_R5-D	141.88	124.06	114576900	0	0	8428100	2518800	2156100	5447800	6424300	15218000	3459300	0	5633200	4243900	5728400	0	0	7029600	0	9721800	7743800	2949300	3213800	7743100	11389000	5528600	0			2704	777
AYRDDYDTPISSGKK	Phospho (STY)	1794.78	0.782559	1037	CD630_15370|ID:2832487|aspB|	yes	yes	0	0	1	2	44.827	45.611	3	0.00014146	22664	20200214_QHF_TD_ColHF56_DifKin_Phospho_R5-B	84.085	76.437	195987500	0	0	3180900	1448700	0	5794400	0	17355000	1863600	0	3461200	22941000	9639400	9568400	4040500	7075100	5591900	20438000	10032000	7971700	8807900	17791000	29704000	5098400	4184400			2771	1037
AYSDGSYIYPVENSNNIK	Phospho (STY)	2112.9	0.904131	1171	CD630_17300|ID:2833451|	yes	yes	0	0	1	0	74.64	87.158	2	3.4948e-09	41226	20200214_QHF_TD_ColHF56_DifKin_Phospho_R2-F	105.38	97.064	184319200	6065400	5769200	11267000	1656600	0	5077200	0	23947000	7388300	0	6303500	17653000	15199000	17832000	11680000	7932500	8226900	0	0	5673900	15373000	8585500	0	0	8689200			2774	1171
AYSDSDLDYK	Phospho (STY)	1255.46	0.464579	567	CD630_08370|ID:2831904|	yes	yes	0	0	1	0	57.823	58.453	2	0.00059095	31115	20200214_QHF_TD_ColHF56_DifKin_Phospho_R4-C	96.059	90.024	210795700	3263600	2750900	5809300	3465300	2010100	4862200	1884200	34567000	10814000	4195500	4828400	15495000	5190000	17654000	4584000	7505400	4536100	10972000	10413000	4668900	1743300	10155000	28455000	7361000	3612500			2777	567
AYSDSDLDYKK	Phospho (STY)	1383.56	0.559542	567	CD630_08370|ID:2831904|	yes	yes	0	0	1	1	47.662	48.028	2;3	1.1941e-20	23430	20200214_QHF_TD_ColHF56_DifKin_Phospho_R3-Fb	196.74	181.2	3293021500	8125500	47022000	259980000	138750000	16568000	59981000	111530000	238810000	196220000	28520000	0	453360000	59684000	200030000	54236000	70220000	168620000	159140000	89583000	230390000	86314000	174480000	277180000	110430000	53848000			2779	567
AYVESSEPVVQADQR	Phospho (STY)	1756.77	0.766909	1744	CD630_25570|ID:2833985|	yes	yes	0	0	1	0	60.964	62.177	2;3	2.4842e-39	32743	20200214_QHF_TD_ColHF56_DifKin_Phospho_R3-Fb	193.8	185.15	458887400	13226000	0	31404000	15741000	0	17148000	0	66437000	0	0	38564000	24416000	43432000	39746000	0	14757000	4201400	38427000	15844000	0	0	13626000	60680000	21238000	0			2798	1744
CAMGIVITASHNPK	Oxidation (M);Phospho (STY)	1593.7	0.704449	1920	CD630_27800|ID:2834172|pgm|	yes	yes	0	1	1	0	56.308	57.319	2;3	8.0423e-32	29616	20200214_QHF_TD_ColHF56_DifKin_Phospho_R5-F	188.71	187.52	24213970000	601200000	371530000	1238300000	925730000	612260000	708370000	857220000	1155800000	613160000	597670000	616230000	1490100000	1133400000	1220600000	860520000	1216800000	458300000	1224000000	921040000	2281200000	940910000	1070300000	1419000000	931720000	748610000			2822	1920
CAMGIVITASHNPK	Phospho (STY)	1577.71	0.709534	1920	CD630_27800|ID:2834172|pgm|	yes	yes	0	0	1	0	66.22	73.918	2;3	1.0701e-73	24416	20200214_QHF_TD_ColHF56_DifKin_Phospho_R5-A	240.34	236.18	13219920000	250800000	136070000	655740000	586700000	421360000	307390000	217140000	533540000	182970000	149150000	682070000	913840000	339170000	455650000	418970000	580390000	501440000	1089100000	495110000	1021100000	1212000000	443480000	688420000	346160000	592160000			2823	1920
CLIHSPK	Phospho (STY)	933.414	0.414338	1090	CD630_16140|ID:2832552|	yes	yes	0	0	1	0	37.556	37.941	2	0.011251	18073	20200214_QHF_TD_ColHF56_DifKin_Phospho_R1-C	89.047	83.568	70679500	3917900	2676200	5822200	4170400	0	4235400	1300600	0	3119300	0	4320700	2753300	4977800	0	0	6064300	0	7694700	3629700	0	3248900	0	6775800	5972300	0			2975	1090
CVNAFEGTTVYNYSNDEAATTLE	Phospho (STY)	2648.06	0.0625582	1791	CD630_26190|ID:2834035|	yes	yes	0	0	1	0	90.49	97.352	2;3	6.4393e-52	50922	20200214_QHF_TD_ColHF56_DifKin_Phospho_R3-C	176.53	176.53	1656693200	4415100	0	171430000	7245300	0	5649300	0	225110000	0	0	10078000	0	297190000	24809000	0	9681500	0	204270000	0	0	31505000	0	627860000	37450000	0			3101	1791
DAACMALATDKEDIASLLGETHK	Oxidation (M);Phospho (STY)	2555.13	0.12847	1437	CD630_21390|ID:2833655|tsf|	yes	yes	0	1	1	1	85.002	93.051	3;4	1.8656e-117	48167	20200214_QHF_TD_ColHF56_DifKin_Phospho_R5-C	227.5	223.37	1567628900	0	3870900	0	0	16331000	0	0	0	0	0	69345000	31044000	43535000	25355000	44420000	25760000	125590000	109060000	205270000	33879000	158160000	139910000	238790000	235930000	61379000			3125	1437
DAACMALATDKEDIASLLGETHK	Phospho (STY)	2539.13	0.133555	1437	CD630_21390|ID:2833655|tsf|	yes	yes	0	0	1	1	89.886	97.381	3;4	5.0004e-150	50757	20200214_QHF_TD_ColHF56_DifKin_Phospho_R5-B	255.84	249.62	1129625600	0	0	0	0	0	0	0	0	0	0	5215600	27566000	0	19558000	0	17934000	94654000	143960000	83216000	21067000	141370000	222420000	250500000	55612000	46553000			3126	1437
DAGITQSYVVGGESSISEAVK	Phospho (STY)	2175.99	0.993674	355	CD630_05140|ID:2831645|cwpV|	yes	yes	0	0	1	0	87.396	94.362	2	0.0028863	47719	20200214_QHF_TD_ColHF56_DifKin_Phospho_R1-C	50.505	45.888	0	0	0	0	0	0	0	0	0	0	0	0	0	0	0	0	0	0	0	0	0	0	0	0	0	0			3167	355
DAHYSGSKEIGR	Phospho (STY)	1398.59	0.592908	842	CD630_12760|ID:2832293|	yes	yes	0	0	1	1	30.244	31.028	3	4.5742e-05	14152	20200214_QHF_TD_ColHF56_DifKin_Phospho_R5-F	89.624	84.412	0	0	0	0	0	0	0	0	0	0	0	0	0	0	0	0	0	0	0	0	0	0	0	0	0	0			3179	842
DAIEPSLSSLRK	Phospho (STY)	1394.68	0.68066	926	CD630_13880|ID:2833358|	yes	yes	0	0	1	1	75.924	84.696	2	0.089947	42111	20200214_QHF_TD_ColHF56_DifKin_Phospho_R4-E	44.312	38.056	3614300	0	0	0	0	0	0	0	0	0	0	0	0	0	0	0	0	0	0	0	3614300	0	0	0	0	0			3194	926
DATILNDDNIK	Phospho (STY)	1310.58	0.575526	2103	CD630_30890|ID:2834445|	yes	yes	0	0	1	0	67.302	75.41	2	0.00015923	37959	20200214_QHF_TD_ColHF56_DifKin_Phospho_R2-C	98.974	85.401	96754200	0	0	10409000	0	0	0	0	23988000	5364100	0	0	0	9681300	6705400	0	0	3272700	12968000	0	0	6858700	0	17507000	0	0			3283	2103
DATILNDDNIKK	Phospho (STY)	1438.67	0.670489	2103	CD630_30890|ID:2834445|	yes	yes	0	0	1	1	57.061	58.162	2;3	7.9908e-13	30837	20200214_QHF_TD_ColHF56_DifKin_Phospho_R4-C	155.64	146.13	1700746000	38766000	38468000	88063000	39357000	18368000	56247000	16533000	170760000	39920000	27795000	32411000	105070000	101390000	115560000	29464000	67221000	26956000	163520000	63142000	34637000	30887000	69671000	242830000	51215000	32495000			3285	2103
DATILNDDNIKKTGAK	Phospho (STY)	1795.87	0.871708	2103	CD630_30890|ID:2834445|	yes	yes	0	0	1	2	50.632	51.848	3	3.1206e-16	26170	20200214_QHF_TD_ColHF56_DifKin_Phospho_R3-D	141.07	129.87	101491400	2747500	0	1978300	2067000	0	4159800	0	12532000	3247500	2509100	1713100	0	3720400	9686100	0	7432400	0	9482900	6776300	2831600	4676700	0	16660000	5363400	3907300			3286	2103
DAVGQSVHTIAK	Phospho (STY)	1304.61	0.612581	1580	CD630_23420|ID:2833804|sucD|	yes	yes	0	0	1	0	44.13	44.932	2;3	5.9248e-18	22866	20200214_QHF_TD_ColHF56_DifKin_Phospho_R2-C	162.14	148.06	488527000	11871000	17231000	31070000	6467900	7264600	15062000	13815000	27092000	10676000	3333800	12641000	43062000	27763000	26308000	20165000	21526000	9889300	22982000	22100000	17990000	33146000	30823000	33305000	13293000	9650400			3299	1580
DDGNMYTFASR	Oxidation (M);Phospho (STY)	1371.48	0.480246	2038	CD630_29800|ID:2834350|	yes	yes	0	1	1	0	57.204	58.858	2	0.0080639	30636	20200214_QHF_TD_ColHF56_DifKin_Phospho_R3-C	57.788	55.516	14760800	0	0	4318800	0	0	0	0	0	0	0	0	0	10442000	0	0	0	0	0	0	0	0	0	0	0	0			3381	2038
DDGNMYTFASR	Phospho (STY)	1355.49	0.485331	2038	CD630_29800|ID:2834350|	yes	yes	0	0	1	0	68.629	82.186	2	0.00021733	38598	20200214_QHF_TD_ColHF56_DifKin_Phospho_R5-C	97.093	92.113	12360000	0	0	0	0	0	0	0	0	0	0	0	0	0	0	0	0	0	5228000	0	0	0	0	7132000	0	0			3382	2038
DDGPQTHLAK	Phospho (STY)	1160.49	0.486317	1819	CD630_26540|ID:2834069|mraY|	yes	yes	0	0	1	0	29.828	30.9	2;3	0.00061349	13045	20200214_QHF_TD_ColHF56_DifKin_Phospho_R3-C	79.492	73.188	140229400	0	0	19345000	0	0	0	0	35362000	0	0	1016800	0	8129200	2822500	0	1816800	0	26616000	2628800	0	2756200	0	35745000	3991100	0			3384	1819
DDILVTSGSQQGLDFAGK	Phospho (STY)	1929.87	0.872102	2501	CD630_36640|ID:2834956|	yes	yes	0	0	1	0	81.937	92.086	2	7.9639e-05	46504	20200214_QHF_TD_ColHF56_DifKin_Phospho_R3-Fb	66.467	58.758	0	0	0	0	0	0	0	0	0	0	0	0	0	0	0	0	0	0	0	0	0	0	0	0	0	0			3393	2501
DDVSDEKNTDNKVK	Phospho (STY)	1685.71	0.714539	1534	CD630_22630|ID:2833748|prsA|	yes	yes	0	0	1	2	19.194	20.042	3	0.0088969	7510	20200214_QHF_TD_ColHF56_DifKin_Phospho_R2-C	44.391	40.173	0	0	0	0	0	0	0	0	0	0	0	0	0	0	0	0	0	0	0	0	0	0	0	0	0	0			3462	1534
DEIENATCIIVAADK	Phospho (STY)	1740.76	0.764132	1537	CD630_22690|ID:2833752|fruABC|	yes	yes	0	0	1	0	77.761	90.306	2	5.816e-06	44927	20200214_QHF_TD_ColHF56_DifKin_Phospho_R2-C	103.2	14.814	47534400	0	0	9505100	0	0	0	0	29091000	0	0	0	0	0	0	0	0	0	8938300	0	0	0	0	0	0	0			3510	1537
DEMLKSTQR	Oxidation (M);Phospho (STY)	1202.5	0.500253	872	CD630_13090|ID:2832322|infB|	yes	yes	0	1	1	1	20.439	21.339	2;3	3.115e-05	8273	20200214_QHF_TD_ColHF56_DifKin_Phospho_R2-C	158.58	153.03	1272181100	4725500	0	118730000	5229000	0	2533700	0	216490000	3702600	0	1944500	0	617950000	18459000	0	21223000	0	69426000	7089800	0	10808000	0	159440000	14430000	0			3542	872
DEMLKSTQR	Phospho (STY)	1186.51	0.505338	872	CD630_13090|ID:2832322|infB|	yes	yes	0	0	1	1	30.651	31.649	2;3	0.00012273	12871	20200214_QHF_TD_ColHF56_DifKin_Phospho_R1-C	156.36	148.38	5151536000	28404000	0	428830000	46549000	0	47085000	0	1477400000	32690000	0	56924000	0	285160000	91914000	0	57528000	0	927350000	90194000	0	88738000	0	1406600000	86170000	0			3543	872
DENIKNESIKCDVNMK	Oxidation (M);Phospho (STY)	2031.86	0.864256	625	CD630_28910|ID:2834262|;CD630_09760|ID:2832030|	yes	no	0	1	1	2	43.319	45.273	3	0.0021238	22604	20200214_QHF_TD_ColHF56_DifKin_Phospho_R5-C	48.567	42.44	4015500	0	0	0	0	0	0	0	0	0	0	0	0	0	0	0	0	0	0	0	0	0	0	4015500	0	0			3552	625
DFGKGSVMK	Oxidation (M);Phospho (STY)	1063.44	0.440947	890	CD630_13280|ID:2832340|recA|	yes	yes	0	1	1	1	29.443	30.644	2	0.046387	14052	20200214_QHF_TD_ColHF56_DifKin_Phospho_R2-C	42.629	28.168	9890700	0	0	0	0	0	0	0	3405000	0	0	0	0	2061400	0	0	0	0	1685100	0	0	0	0	2739200	0	0			3649	890
DFKSDLK	Phospho (STY)	931.405	0.405214	1579	CD630_23410|ID:2833803|abfD|	yes	yes	0	0	1	1	50.72	51.795	2	0.063318	27102	20200214_QHF_TD_ColHF56_DifKin_Phospho_R4-F	92.866	55.31	0	0	0	0	0	0	0	0	0	0	0	0	0	0	0	0	0	0	0	0	0	0	0	0	0	0			3674	1579
DFLSNIHDDSLR	Phospho (STY)	1510.65	0.645337	1619	CD630_23900|ID:2833843|	yes	yes	0	0	1	0	76.44	88.756	2;3	1.3906e-66	44581	20200214_QHF_TD_ColHF56_DifKin_Phospho_R3-B	244.97	224.88	809663500	25211000	6532800	16680000	16677000	6727000	10642000	6584600	78310000	9546100	11379000	27137000	45960000	35302000	36882000	5334000	41359000	27561000	58620000	37079000	21247000	57528000	87854000	88587000	28055000	22869000			3682	1619
DFVSKELDTLPAEMDK	Phospho (STY)	1916.85	0.847861	306	CD630_03990|ID:2831539|acdB|	yes	yes	0	0	1	1	91.108	97.466	2;3	3.9631e-16	53015	20200214_QHF_TD_ColHF56_DifKin_Phospho_R4-F	135.91	123.24	20833300	0	0	0	0	0	0	0	0	0	0	0	0	0	0	0	0	2940300	5850800	0	0	0	4413200	7629000	0	0			3729	306
DFVSKELDTLPAEMDK	Oxidation (M);Phospho (STY)	1932.84	0.842776	306	CD630_03990|ID:2831539|acdB|	yes	yes	0	1	1	1	80.776	93.198	3	0.016006	46430	20200214_QHF_TD_ColHF56_DifKin_Phospho_R5-D	40.132	35.375	8755800	0	0	0	0	0	0	0	0	0	0	0	0	0	0	0	0	0	0	0	0	0	0	0	8755800	0			3730	306
DGEVHQISK	Phospho (STY)	1091.46	0.464854	1106	CD630_16370|ID:2832572|	yes	yes	0	0	1	0	26.199	27.308	2	0.00082266	11726	20200214_QHF_TD_ColHF56_DifKin_Phospho_R4-C	128.36	100.13	34738500	0	0	0	0	0	2986700	0	6580200	0	0	0	0	2130300	0	0	4219500	0	4203500	3556000	0	2102500	0	5352400	3607400	0			3783	1106
DGLVSQISQVR	Phospho (STY)	1280.61	0.612581	391	CD630_05670|ID:2831687|	yes	yes	0	0	1	0	81.999	93.092	2	8.7232e-08	46278	20200214_QHF_TD_ColHF56_DifKin_Phospho_R5-F	148.66	123.12	662462000	31056000	0	93810000	19641000	0	10154000	21678000	110810000	11984000	0	19585000	23037000	22900000	42998000	0	37930000	0	41931000	28970000	0	45704000	0	35221000	65053000	0			3844	391
DGSLVGAILINDLSCTVK	Phospho (STY)	1953.95	0.948244	1098	CD630_16230|ID:2832561|	yes	yes	0	0	1	0	111.15	114.22	2	6.7086e-26	64538	20200214_QHF_TD_ColHF56_DifKin_Phospho_R3-B	149.84	98.881	16073800	0	0	0	1936600	0	0	0	0	0	0	0	4557400	0	0	0	0	9579800	0	0	0	0	0	0	0	0			3894	1098
DIAAERKSQVGTGDR	Phospho (STY)	1681.78	0.778477	2362	CD630_34840|ID:2834778|prfA|	yes	yes	0	0	1	2	31.494	32.661	3	0.017327	15017	20200214_QHF_TD_ColHF56_DifKin_Phospho_R4-C	45.138	39.636	8892100	0	0	0	0	0	0	0	2145900	0	0	0	0	0	0	0	0	0	2265800	0	0	0	0	4480400	0	0			3978	2362
DIESLIPLVEIGLK	Phospho (STY)	1617.86	0.863041	2468	CD630_36190|ID:2834908|	yes	yes	0	0	1	0	117.01	122.68	2	0.00086275	68745	20200214_QHF_TD_ColHF56_DifKin_Phospho_R5-C	71.601	66.697	2089700	0	0	0	0	0	0	0	0	0	0	0	0	0	0	0	0	0	0	0	0	0	0	2089700	0	0			4067	2468
DIEVDPSNLGLK	Phospho (STY)	1378.64	0.638127	682	CD630_10550|ID:2832108|etfB|	yes	yes	0	0	1	0	85.683	93.508	2	3.347e-20	48177	20200214_QHF_TD_ColHF56_DifKin_Phospho_R5-B	153.09	122.61	468916500	2508800	4871200	7042900	7268600	3482200	6401400	0	45732000	3539800	8461600	36594000	10722000	23826000	21885000	0	27396000	29863000	40016000	25582000	13748000	46709000	27109000	37584000	25541000	13033000			4072	682
DIEVDPSNLGLKGSPTSVFK	Phospho (STY)	2182.06	0.0558803	682	CD630_10550|ID:2832108|etfB|	yes	yes	0	0	1	1	90.576	97.126	3	0.091793	52574	20200214_QHF_TD_ColHF56_DifKin_Phospho_R5-D	41.911	36.097	0	0	0	0	0	0	0	0	0	0	0	0	0	0	0	0	0	0	0	0	0	0	0	0	0	0			4074	682
DIFKSNNYI	Phospho (STY)	1192.52	0.516555	2102	CD630_30880|ID:2834444|	yes	yes	0	0	1	1	81.016	92.976	2	0.015687	45101	20200214_QHF_TD_ColHF56_DifKin_Phospho_R3-Fb	108.9	102.77	22505500	0	0	0	0	0	0	0	10371000	1781000	0	0	0	0	8507500	0	0	0	0	0	0	0	0	0	1846000	0			4087	2102
DIGASFK	Phospho (STY)	816.342	0.341885	1156	CD630_17110|ID:2832629|	yes	yes	0	0	1	0	56.048	57.126	2	0.014348	29765	20200214_QHF_TD_ColHF56_DifKin_Phospho_R1-C	80.755	62.53	293493400	11625000	7247000	14645000	4955100	2681600	11606000	7065800	28528000	5445700	3685400	12915000	14076000	18311000	21226000	7926000	16331000	6034700	19847000	11264000	7488700	9159400	8800300	25994000	12158000	4477700			4096	1156
DIHFDNSGHGIFR	Phospho (STY)	1593.67	0.672555	2391	CD630_35180|ID:2833093|murC|	yes	yes	0	0	1	0	71.661	85.018	3	0.0065079	40508	20200214_QHF_TD_ColHF56_DifKin_Phospho_R4-C	48.423	40.912	15979500	0	0	0	0	0	0	0	0	0	0	0	0	0	0	0	0	0	8093500	0	0	0	0	7886000	0	0			4113	2391
DIIEGKTKVESTVTK	Phospho (STY)	1726.88	0.875397	1829	CD630_26670|ID:2834080|ptsG-BC|	yes	yes	0	0	1	2	58.322	58.93	2;3	1.3197e-112	31129	20200214_QHF_TD_ColHF56_DifKin_Phospho_R5-C	274.6	251.64	1274379800	4103800	0	92633000	14176000	0	0	0	181280000	8297900	3290600	0	5942200	224810000	30730000	0	0	5795600	245970000	0	8557700	0	0	425260000	23533000	0			4124	1829
DINKTFVNNR	Phospho (STY)	1299.6	0.597265	1596	CD630_23610|ID:2833819|	yes	yes	0	0	1	1	47.974	48.971	2;3	0.0020916	25217	20200214_QHF_TD_ColHF56_DifKin_Phospho_R4-C	81.239	75.42	86249100	0	0	12231000	0	0	0	0	29439000	0	0	2133600	0	19110000	0	0	2668800	0	8791700	0	0	1802000	0	10073000	0	0			4205	1596
DIPNVGDSAIK	Phospho (STY)	1207.55	0.548583	58	CD630_00660|ID:2831224|rpoB|	yes	yes	0	0	1	0	68.904	81.368	2	2.5266e-06	37714	20200214_QHF_TD_ColHF56_DifKin_Phospho_R4-B	119.87	106.83	186860000	0	0	7288700	11228000	4607000	11953000	0	15744000	0	6731900	0	0	3977000	13488000	7951100	7492600	6463200	10172000	12265000	8793900	17251000	12160000	13201000	6091600	10001000			4233	58
DITIGQYYPTSSAIHK	Phospho (STY)	1872.87	0.865895	97	CD630_01020|ID:2831264|cbiQ|	yes	yes	0	0	1	0	75.882	88.195	2;3	6.2878e-40	42201	20200214_QHF_TD_ColHF56_DifKin_Phospho_R3-D	191.07	180.03	500230700	16862000	13133000	17921000	11015000	4331400	18591000	13119000	36422000	4977500	3236300	16512000	34747000	28188000	31639000	0	29581000	6669500	29370000	26332000	17439000	46313000	22002000	42551000	14080000	15199000			4289	97
DITNISSYKSTLYNLIDTK	Phospho (STY)	2268.09	0.0926597	922	CD630_13830|ID:2833357|	yes	yes	0	0	1	1	107.38	112.18	2;3	1.1191e-35	59642	20200214_QHF_TD_ColHF56_DifKin_Phospho_R5-A	166.49	158.61	117342000	0	0	0	0	0	0	0	0	0	0	7425200	5490300	8659400	0	0	0	14920000	0	0	9198900	30115000	0	36133000	5400200	0			4297	922
DKESHVETVNEHK	Phospho (STY)	1630.7	0.698829	187	CD630_02230|ID:2831414|purH|	yes	yes	0	0	1	1	19.529	20.619	3;4	0.0002754	7709	20200214_QHF_TD_ColHF56_DifKin_Phospho_R4-D	73.918	69.559	47443400	0	0	0	0	0	0	0	0	0	0	0	0	0	0	0	4014900	0	7264300	9430300	4940200	3204600	0	10500000	8089100	0			4406	187
DKEVSSEIIK	Phospho (STY)	1226.58	0.579549	2125	CD630_31230|ID:2834473|	yes	yes	0	0	1	1	54.824	55.319	2	0.0028863	31090	20200214_QHF_TD_ColHF56_DifKin_Phospho_R4-E	119.39	97.33	98239900	0	4895600	9153500	0	3825600	0	2992400	13558000	0	0	0	14963000	6103500	0	0	6898700	2685400	12488000	0	7569200	0	0	13107000	0	0			4413	2125
DKFDSGCGWPSFSKPVIDK	Phospho (STY)	2248.99	0.986421	1458	CD630_21660|ID:2833673|msrAB|	yes	yes	0	0	1	2	65.408	73.939	3	0.023423	36656	20200214_QHF_TD_ColHF56_DifKin_Phospho_R4-F	41.513	12.414	198170000	0	0	0	0	0	0	0	0	0	0	0	0	0	0	0	0	0	0	0	0	0	0	198170000	0	0			4420	1458
DKGEIGSIKLDEFIASISK	Phospho (STY)	2129.07	0.0657167	397	CD630_05740|ID:2831693|thrS|	yes	yes	0	0	1	2	102.14	108.6	3	8.5597e-05	59821	20200214_QHF_TD_ColHF56_DifKin_Phospho_R5-C	78.098	74.348	9457100	0	0	0	0	0	0	0	0	0	0	0	0	0	0	0	0	0	0	0	0	0	0	9457100	0	0			4434	397
DKLDSSVKSEIK	Phospho (STY)	1427.69	0.69089	1931	CD630_27930|ID:2834184|slpA|	yes	yes	0	0	1	2	42.255	43.524	3	0.00084886	21328	20200214_QHF_TD_ColHF56_DifKin_Phospho_R5-B	76.358	66.558	29869400	0	0	0	0	0	0	0	0	0	0	0	0	0	0	0	5239400	1761400	4898200	0	0	2632100	8021600	7316700	0	0			4479	1931
DKLDSSVKSEIKR	Phospho (STY)	1583.79	0.792001	1931	CD630_27930|ID:2834184|slpA|	yes	yes	0	0	1	3	42.378	43.714	3;4	1.1128e-10	21183	20200214_QHF_TD_ColHF56_DifKin_Phospho_R5-B	126.63	115.9	179415000	0	0	0	0	0	0	0	0	0	0	0	0	0	0	0	18585000	0	18654000	12760000	14711000	26901000	38967000	15141000	22204000	11492000			4481	1931
DKNENKDSEENKEEIAK	Phospho (STY)	2098.91	0.905587	231	CD630_02730|ID:2831465|htpG|	yes	yes	0	0	1	3	21.022	22.148	3;4	3.6426e-16	8316	20200214_QHF_TD_ColHF56_DifKin_Phospho_R5-C	133.16	122.39	121608500	0	0	0	0	0	0	0	0	0	0	0	0	0	1176400	0	12394000	0	15249000	13647000	11856000	8741100	12918000	21641000	10991000	12995000			4503	231
DKPGFDYTAYFAR	Phospho (STY)	1629.69	0.686474	302	CD630_03950|ID:2831535|hadA|	yes	yes	0	0	1	1	85.721	93.728	2;3	4.3343e-54	48574	20200214_QHF_TD_ColHF56_DifKin_Phospho_R4-C	238.78	206.08	7152621600	16961000	0	411180000	30113000	0	8022600	0	885510000	0	0	52653000	0	948270000	33117000	0	126810000	0	1696200000	130140000	0	187250000	0	2552600000	73795000	0			4526	302
DKSPLTSMDKK	Oxidation (M);Phospho (STY)	1344.6	0.599633	2078	CD630_30360|ID:2834397|	yes	yes	0	1	1	2	22.968	24.168	3	0.0025372	9792	20200214_QHF_TD_ColHF56_DifKin_Phospho_R4-A	61.423	54.144	4112600	0	0	0	0	0	0	0	0	0	0	0	0	0	0	0	2942300	0	0	0	0	1170300	0	0	0	0			4547	2078
DKTFTQYFK	Phospho (STY)	1256.55	0.547855	1196;359	CD630_17680|ID:2832673|;CD630_05190|ID:2831648|	no	no	0	0	1	1	76.073	88.562	2;3	3.0387e-08	42800	20200214_QHF_TD_ColHF56_DifKin_Phospho_R4-C	170.95	145.88	340062000	0	0	32477000	0	0	0	0	62232000	0	0	0	0	55250000	0	0	0	0	86243000	0	0	0	0	103860000	0	0			4553	1196;359
DKTGGQIVITHEIANYPGSVPNATGPSLIAR	Phospho (STY)	3255.63	0.628906	1591	CD630_23560|ID:2833815|trxB3|	yes	yes	0	0	1	1	83.511	92.544	3;4	1.0434e-09	48204	20200214_QHF_TD_ColHF56_DifKin_Phospho_R5-D	79.756	73.75	61287000	0	0	0	0	0	0	0	0	0	0	0	0	0	0	0	0	0	0	9714000	0	0	0	12943000	38630000	0			4555	1591
DKYEYEGISDCR	Phospho (STY)	1613.61	0.606903	737	CD630_11420|ID:2832173|rnfB|	yes	yes	0	0	1	1	53.889	55.204	2	0.0017894	29090	20200214_QHF_TD_ColHF56_DifKin_Phospho_R4-F	86.367	83.462	5589600	0	0	0	0	0	0	0	0	0	0	0	0	0	0	0	0	0	0	0	0	0	5589600	0	0	0			4586	737
DKYNQILNK	Phospho (STY)	1214.57	0.569653	2074	CD630_30310|ID:2834395|	yes	yes	0	0	1	1	41.088	42.393	2	0.023227	20629	20200214_QHF_TD_ColHF56_DifKin_Phospho_R5-B	146.11	80.882	3391300	0	0	0	0	0	0	0	0	0	0	0	0	0	0	0	0	0	0	0	0	0	3391300	0	0	0			4590	2074
DKYNQILNKTSIEYFK	Phospho (STY)	2083	0.0027225	2074	CD630_30310|ID:2834395|	yes	yes	0	0	1	2	75.464	88.358	3	1.1982e-05	39882	20200214_QHF_TD_ColHF56_DifKin_Phospho_R5-A	99.603	94.631	21997000	0	0	0	0	0	0	0	0	0	0	0	0	0	5054200	0	0	0	0	0	0	7789300	0	0	9153500	0			4591	2074
DLAEELKLSVGR	Phospho (STY)	1408.7	0.69631	481	CD630_07240|ID:2831807|	yes	yes	0	0	1	1	52.565	53.496	3	0.031027	27633	20200214_QHF_TD_ColHF56_DifKin_Phospho_R5-C	42.976	22.01	107298000	0	0	14577000	0	0	0	0	22768000	0	0	0	0	24222000	0	0	0	0	16285000	0	0	0	0	29446000	0	0			4601	481
DLDKSKHEELIENFIK	Phospho (STY)	2036.98	0.981987	2352	CD630_34720|ID:2834766|atpF|	yes	yes	0	0	1	2	75.373	88.002	3	6.4937e-09	42681	20200214_QHF_TD_ColHF56_DifKin_Phospho_R5-F	81.884	73.971	0	0	0	0	0	0	0	0	0	0	0	0	0	0	0	0	0	0	0	0	0	0	0	0	0	0			4633	2352
DLDYIDSTGLGAMIGVLK	Phospho (STY)	1959.93	0.926446	8	CD630_00090|ID:2831117|rsbV|	yes	yes	0	0	1	0	114.74	118.69	2	1.9512e-07	65455	20200214_QHF_TD_ColHF56_DifKin_Phospho_R5-D	92.098	85.117	23796000	0	0	0	0	0	0	0	0	0	0	0	4796600	0	0	0	3533500	8815700	0	0	0	6650200	0	0	0	0			4645	8
DLDYIDSTGLGAMIGVLK	Oxidation (M);Phospho (STY)	1975.92	0.921361	8	CD630_00090|ID:2831117|rsbV|	yes	yes	0	1	1	0	106.36	111.5	2	1.3376e-05	59790	20200214_QHF_TD_ColHF56_DifKin_Phospho_R5-A	72.801	67.13	12918400	0	0	0	0	0	0	0	0	0	0	0	0	0	0	0	4779600	0	0	0	0	8138800	0	0	0	0			4646	8
DLDYTMK	Oxidation (M);Phospho (STY)	980.356	0.356214	849	CD630_12830|ID:2832300|	yes	yes	0	1	1	0	44.484	45.528	1;2	0.00038322	23188	20200214_QHF_TD_ColHF56_DifKin_Phospho_R4-D	128	123.98	3780280000	44720000	0	336000000	51444000	0	67916000	0	595170000	58691000	0	94679000	0	607470000	209390000	0	231430000	0	416980000	101460000	0	194450000	0	634060000	136420000	0			4649	849
DLDYTMK	Phospho (STY)	964.361	0.3613	849	CD630_12830|ID:2832300|	yes	yes	0	0	1	0	60.457	62.141	1;2	0.0026512	33380	20200214_QHF_TD_ColHF56_DifKin_Phospho_R4-F	123.5	119.49	2743694000	18758000	0	242000000	0	0	48912000	0	690690000	44445000	0	70901000	0	80271000	128180000	0	62091000	0	375110000	131530000	0	30214000	0	727970000	92622000	0			4650	849
DLDYTMKFEGIPEDR	Oxidation (M);Phospho (STY)	1923.8	0.79616	849	CD630_12830|ID:2832300|	yes	yes	0	1	1	1	76.103	88.591	2;3	1.7374e-26	42439	20200214_QHF_TD_ColHF56_DifKin_Phospho_R5-C	159.75	154.69	2861844500	24504000	0	143220000	14859000	0	18953000	0	253510000	9943500	0	43395000	0	355190000	117440000	0	186420000	0	415740000	118160000	0	235190000	0	796460000	128860000	0			4651	849
DLDYTMKFEGIPEDR	Phospho (STY)	1907.8	0.801246	849	CD630_12830|ID:2832300|	yes	yes	0	0	1	1	86.211	95.403	2;3	4.0967e-96	46429	20200214_QHF_TD_ColHF56_DifKin_Phospho_R5-C	258.81	251.11	2218810000	20985000	0	97611000	34718000	0	0	0	66837000	0	0	62254000	0	89387000	97978000	0	112700000	0	390150000	187080000	0	170490000	0	777620000	111000000	0			4652	849
DLGDYVGSTSGIIK	Phospho (STY)	1503.69	0.685805	1605	CD630_23720|ID:2833829|nadA|	yes	yes	0	0	1	0	82.365	94.614	2	0.026921	47379	20200214_QHF_TD_ColHF56_DifKin_Phospho_R5-D	55.361	49.085	27079000	0	0	0	0	0	0	0	0	0	0	0	0	0	15855000	0	0	0	0	0	0	0	0	0	11224000	0			4700	1605
DLLDGQLISGLAK	Phospho (STY)	1421.72	0.716711	358	CD630_05170|ID:2831646|	yes	yes	0	0	1	0	104.83	109.84	2	2.6636e-10	62814	20200214_QHF_TD_ColHF56_DifKin_Phospho_R3-B	119.46	105.65	55281400	0	1798800	16739000	0	0	0	0	0	0	0	3204900	3465900	3345100	0	0	0	0	4155700	0	0	12431000	0	10141000	0	0			4788	358
DLNFSNVVR	Phospho (STY)	1142.51	0.512138	1648	CD630_24360|ID:2833882|	yes	yes	0	0	1	0	79.735	91.896	2	0.0021509	45056	20200214_QHF_TD_ColHF56_DifKin_Phospho_R3-D	85.813	72.359	51797600	3463000	0	5193800	0	0	4890900	0	1618000	2162600	0	3677600	0	4513400	5195500	0	4515100	0	3271900	0	0	5008300	0	4617900	3669600	0			4827	1648
DLNNYDEVILSCGSGISACVNSLALR	Phospho (STY)	2919.31	0.314373	1035	CD630_15350|ID:2833408|sseA|	yes	yes	0	0	1	0	110.01	113.42	3	3.206e-19	63730	20200214_QHF_TD_ColHF56_DifKin_Phospho_R3-B	126.45	118.83	23102200	0	0	0	0	0	0	0	0	0	0	0	7992200	15110000	0	0	0	0	0	0	0	0	0	0	0	0			4847	1035
DLSSYKNVWIFAEQR	Phospho (STY)	1934.89	0.892778	308	CD630_04010|ID:2831541|etfA1|	yes	yes	0	0	1	1	97.877	103.59	2;3	2.0856e-07	61792	20200214_QHF_TD_ColHF56_DifKin_Phospho_R4-E	112.16	107.94	38016600	0	0	0	0	0	0	0	0	0	0	0	0	0	3126400	0	1954700	0	2993400	0	8556800	5294000	7739500	6014300	0	2337500			4874	308
DLSVNPEK	Phospho (STY)	980.422	0.421592	1106	CD630_16370|ID:2832572|	yes	yes	0	0	1	0	50.812	51.582	1;2	8.6297e-05	26892	20200214_QHF_TD_ColHF56_DifKin_Phospho_R5-F	162	129.97	1055201000	49744000	37577000	61781000	47543000	17707000	44746000	18806000	84960000	22864000	16023000	43518000	70707000	50167000	72095000	24687000	55114000	15133000	48662000	44398000	33287000	32405000	35682000	67862000	36982000	22751000			4880	1106
DLTSEELMNK	Oxidation (M);Phospho (STY)	1274.51	0.510149	72	CD630_00801|ID:2831239|rpmC|	yes	yes	0	1	1	0	57.519	58.366	2	0.00013114	30371	20200214_QHF_TD_ColHF56_DifKin_Phospho_R4-B	117.21	94.63	2393901000	51613000	70850000	152980000	105570000	28109000	87280000	75006000	161890000	64818000	37823000	33937000	142730000	205510000	98335000	35726000	196550000	49331000	133570000	98609000	82191000	47789000	80782000	246170000	69024000	37708000			4892	72
DLTSEELMNK	Phospho (STY)	1258.52	0.515234	72	CD630_00801|ID:2831239|rpmC|	yes	yes	0	0	1	0	67.682	75.549	1;2	2.7677e-05	36208	20200214_QHF_TD_ColHF56_DifKin_Phospho_R3-Fb	145.09	115.54	1399688400	33561000	16542000	49360000	36460000	29729000	52304000	5205400	161990000	33984000	32788000	43328000	76561000	13919000	77818000	51678000	48786000	39224000	110970000	82529000	36912000	75302000	28435000	180500000	33873000	47930000			4893	72
DMGLVGDVFKENELSKLK	Oxidation (M);Phospho (STY)	2117.01	0.0115726	184	CD630_02200|ID:2831411|purF|	yes	yes	0	1	1	2	84.343	92.893	3	1.3885e-19	48262	20200214_QHF_TD_ColHF56_DifKin_Phospho_R4-C	139.95	134.31	39555900	0	0	0	0	0	0	0	0	0	0	0	0	0	0	0	0	9146900	17184000	0	0	0	0	0	13225000	0			4972	184
DMGLVGDVFKENELSKLK	Phospho (STY)	2101.02	0.016658	184	CD630_02200|ID:2831411|purF|	yes	yes	0	0	1	2	92.258	98.601	3	6.4507e-19	52729	20200214_QHF_TD_ColHF56_DifKin_Phospho_R5-B	137.23	132.21	18836600	0	0	0	0	0	0	0	0	0	0	0	0	0	0	0	0	5033600	0	0	0	0	13803000	0	0	0			4973	184
DMKSLLGGK	Phospho (STY)	1027.48	0.477333	1633	CD630_24100|ID:2833856|ppdK|	yes	yes	0	0	1	1	69.316	82.212	2	0.00073489	38697	20200214_QHF_TD_ColHF56_DifKin_Phospho_R4-C	149.83	125.74	176422200	0	1369900	1158700	1294500	0	6882900	0	12592000	3347500	2089100	3841500	17209000	3313500	7285500	3260900	7842200	6398900	10716000	7732400	9324400	19248000	9145500	24698000	9524300	8147500			4989	1633
DMKSLLGGK	Oxidation (M);Phospho (STY)	1043.47	0.472247	1633	CD630_24100|ID:2833856|ppdK|	yes	yes	0	1	1	1	43.674	44.697	2	0.0035861	21611	20200214_QHF_TD_ColHF56_DifKin_Phospho_R5-Ab	65.295	56.291	146650500	0	0	2948400	1313900	0	0	0	9438400	0	3315000	4379400	10361000	13847000	8686800	4013000	12763000	0	10240000	6288100	11825000	9575800	9129700	14256000	8106700	6163300			4990	1633
DNALSPNHPVAR	Phospho (STY)	1369.61	0.613977	1838	CD630_26820|ID:2834086|pfo|	yes	yes	0	0	1	0	45.628	46.36	2;3	8.8532e-07	23735	20200214_QHF_TD_ColHF56_DifKin_Phospho_R4-F	101.52	97.22	119466500	6936000	3000000	2518600	2223500	0	8826900	0	0	0	0	2724000	9272700	6189000	0	5352200	6727300	4290600	8300200	6810700	5202000	11995000	13541000	0	7873300	7683500			5088	1838
DNFDSLEGK	Phospho (STY)	1103.42	0.417235	2413	CD630_35520|ID:2834849|lysS|	yes	yes	0	0	1	0	59.218	61.522	2	0.0036733	32606	20200214_QHF_TD_ColHF56_DifKin_Phospho_R5-C	78.903	69.708	16129200	0	0	0	0	0	0	0	5463500	0	0	0	0	2086000	0	0	0	0	3032800	0	0	0	0	5546900	0	0			5119	2413
DNFDSLEGKTTK	Phospho (STY)	1433.61	0.607555	2413	CD630_35520|ID:2834849|lysS|	yes	yes	0	0	1	1	50.425	51.38	2;3	1.2773e-09	25864	20200214_QHF_TD_ColHF56_DifKin_Phospho_R5-Ab	137.91	136.07	346680100	2954800	3808300	13957000	12584000	4674200	15317000	8524200	19914000	5612700	6149500	3285100	18425000	12954000	20492000	11767000	19220000	8627300	18894000	16145000	21447000	12183000	33892000	29661000	13292000	12900000			5120	2413
DNIPTSTK	Phospho (STY)	954.406	0.405942	1908	CD630_27670|ID:2834159|cwp19|	yes	yes	0	0	1	0	55.699	56.901	2	0.059002	29623	20200214_QHF_TD_ColHF56_DifKin_Phospho_R5-E	45.908	27.377	7003300	0	0	0	0	2777800	0	0	0	0	0	0	0	0	0	0	0	0	0	0	0	0	0	0	0	4225500			5154	1908
DNKSTVSLYK	Phospho (STY)	1233.56	0.564233	1425	CD630_21230|ID:2833642|	yes	yes	0	0	1	1	47.677	49.002	2	0.062833	25089	20200214_QHF_TD_ColHF56_DifKin_Phospho_R4-C	67.019	44.681	9328200	0	0	0	0	0	0	0	3202600	0	0	0	0	0	0	0	0	0	6125600	0	0	0	0	0	0	0			5176	1425
DNLISQFYNIK	Phospho (STY)	1433.66	0.659196	947	CD630_14140|ID:2833372|	yes	yes	0	0	1	0	105.66	110.97	2	0.0060402	59870	20200214_QHF_TD_ColHF56_DifKin_Phospho_R3-Fb	65.043	49.671	0	0	0	0	0	0	0	0	0	0	0	0	0	0	0	0	0	0	0	0	0	0	0	0	0	0			5193	947
DNLKSLDACITR	Phospho (STY)	1484.67	0.669443	1829	CD630_26670|ID:2834080|ptsG-BC|	yes	yes	0	0	1	1	68.736	81.278	2;3	1.8251e-41	38295	20200214_QHF_TD_ColHF56_DifKin_Phospho_R4-A	219.85	204.69	1719088000	34436000	13247000	36684000	49453000	12232000	87029000	27817000	91891000	49676000	0	49659000	152020000	46645000	85241000	0	75930000	134310000	146220000	49049000	86471000	137800000	95649000	112210000	91526000	53893000			5194	1829
DNMVPDLSHK	Oxidation (M);Phospho (STY)	1250.5	0.500253	1930	CD630_27920|ID:2834183|secA2|	yes	yes	0	1	1	0	48.887	48.16	2	0.0028422	24908	20200214_QHF_TD_ColHF56_DifKin_Phospho_R1-C	66.004	35.799	28117700	0	0	1789100	1317200	0	0	0	3313600	0	0	0	3358400	0	5621300	0	0	0	0	0	3500900	4085500	5131700	0	0	0			5217	1930
DNNELKNTSTNPCETSTNNISNLR	Phospho (STY)	2815.21	0.207994	2063	CD630_30160|ID:2834383|	yes	yes	0	0	1	1	63.246	65.418	3	4.9587e-11	34777	20200214_QHF_TD_ColHF56_DifKin_Phospho_R4-C	106.58	102.96	307666400	6854800	0	7478600	5783200	4310500	11815000	0	37113000	11110000	8430700	12059000	26120000	14550000	31585000	9388700	12348000	7157000	26002000	0	7691300	0	0	45018000	14566000	8285600			5219	2063
DNNLGTLTFK	Phospho (STY)	1201.54	0.538019	1731	CD630_25410|ID:2832943|	yes	yes	0	0	1	0	75.374	87.61	2	0.00058034	42066	20200214_QHF_TD_ColHF56_DifKin_Phospho_R5-E	131.06	87.977	266644300	9373900	9298600	13454000	10230000	4193800	8013900	10313000	13972000	8827400	3927300	10809000	17292000	16598000	19148000	6849800	12906000	5511800	12067000	15594000	9405400	16077000	6996800	8952000	7430900	9402700			5230	1731
DNNNLEVHTFSSFIFK	Phospho (STY)	1990.88	0.882607	892	CD630_13300|ID:2832342|	yes	yes	0	0	1	0	103.86	109.07	3	0.016734	60289	20200214_QHF_TD_ColHF56_DifKin_Phospho_R5-F	41.53	37.049	0	0	0	0	0	0	0	0	0	0	0	0	0	0	0	0	0	0	0	0	0	0	0	0	0	0			5235	892
DNNNTNKTIQFGEK	Phospho (STY)	1701.74	0.735943	1452	CD630_21570|ID:2832862|	yes	yes	0	0	1	1	47.492	49.095	2;3	2.3058e-14	25040	20200214_QHF_TD_ColHF56_DifKin_Phospho_R5-C	139.02	118.43	61428600	0	0	0	0	0	0	0	0	0	0	0	0	8463600	0	0	0	0	19029000	0	0	0	0	33936000	0	0			5236	1452
DNSENDMLLNEIKNSK	Oxidation (M);Phospho (STY)	1958.83	0.829251	1863	CD630_27170|ID:2834117|mldA|	yes	yes	0	1	1	1	67.967	81.399	2;3	1.2885e-10	38710	20200214_QHF_TD_ColHF56_DifKin_Phospho_R2-C	116.92	106.97	123925000	0	0	0	0	0	0	0	30423000	0	0	0	0	17681000	0	0	0	0	32993000	0	0	0	0	42828000	0	0			5259	1863
DNSENDMLLNEIKNSK	Phospho (STY)	1942.83	0.834337	1863	CD630_27170|ID:2834117|mldA|	yes	yes	0	0	1	1	73.156	86.43	2;3	2.0651e-195	41432	20200214_QHF_TD_ColHF56_DifKin_Phospho_R5-C	323.59	314.65	346176100	0	0	0	0	0	0	0	147400000	0	0	0	0	6387100	0	0	0	0	66089000	0	0	0	0	126300000	0	0			5260	1863
DNSTMILNK	Phospho (STY)	1114.47	0.472975	719	CD630_11230|ID:2832152|	yes	yes	0	0	1	0	55.823	57.659	2	0.054975	30373	20200214_QHF_TD_ColHF56_DifKin_Phospho_R5-C	73.632	56.392	30465500	0	0	0	0	0	0	0	10883000	0	0	0	0	0	0	0	0	0	7016500	0	0	0	0	12566000	0	0			5271	719
DNVRPLNTDYNQR	Phospho (STY)	1683.74	0.736612	1621	CD630_23930|ID:2833846|	yes	yes	0	0	1	1	48.377	50.055	3	7.3021e-11	26223	20200214_QHF_TD_ColHF56_DifKin_Phospho_R2-C	138.05	128.76	28137000	0	0	0	0	0	0	0	0	0	0	0	0	0	0	0	0	0	10133000	0	0	0	0	18004000	0	0			5289	1621
DNVTLSLSKVR	Phospho (STY)	1310.66	0.659531	1573	CD630_23350|ID:2832910|guaB|	yes	yes	0	0	1	1	63.985	66.079	2;3	0.0082566	34756	20200214_QHF_TD_ColHF56_DifKin_Phospho_R2-E	78.513	61.844	392581000	0	25225000	10409000	0	6111700	0	79591000	15949000	0	13858000	0	108080000	10450000	0	12095000	0	5962000	12439000	0	24650000	0	10797000	47681000	0	9283300			5295	1573
DNYSELENHEIASKR	Phospho (STY)	1883.81	0.805085	1863	CD630_27170|ID:2834117|mldA|	yes	yes	0	0	1	1	54.195	55.291	3	1.1945e-22	28916	20200214_QHF_TD_ColHF56_DifKin_Phospho_R4-C	149.47	136.58	173123800	0	0	0	1783900	0	0	2575700	9691200	0	2475600	0	4777000	3812500	10130000	3463600	13599000	4500900	19127000	10320000	9907300	10638000	15436000	31059000	8982100	10845000			5308	1863
DPEQVIDIPASKAPVFK	Phospho (STY)	1932.96	0.959795	2372	CD630_34960|ID:2834791|hbs|	yes	yes	0	0	1	1	84.198	92.667	3	0.00038543	47754	20200214_QHF_TD_ColHF56_DifKin_Phospho_R3-D	58.755	52.139	15896100	0	0	0	0	0	0	0	0	0	0	0	0	0	3694300	0	6633200	0	0	3231800	0	2336800	0	0	0	0			5319	2372
DQGATIYIGQK	Phospho (STY)	1272.58	0.575132	2391	CD630_35180|ID:2833093|murC|	yes	yes	0	0	1	0	64.472	65.372	2	6.7077e-05	35049	20200214_QHF_TD_ColHF56_DifKin_Phospho_R1-C	104.55	83.816	32173000	0	0	14133000	0	0	0	0	18040000	0	0	0	0	0	0	0	0	0	0	0	0	0	0	0	0	0			5362	2391
DQLQGSMK	Phospho (STY)	985.394	0.393997	2514	CD630_36780|ID:2834968|oxaA1|	yes	yes	0	0	1	0	32.983	34.336	2	0.0017864	16169	20200214_QHF_TD_ColHF56_DifKin_Phospho_R2-C	107.95	98.558	84119400	3407000	0	0	0	0	4993800	0	12040000	0	0	4093100	0	2246500	5965700	7431500	0	1875900	5907300	5523100	3320800	5554100	8384500	7888400	5487700	0			5372	2514
DQSLSLNPTK	Phospho (STY)	1181.53	0.532933	2409	CD630_35480|ID:2834840|	yes	yes	0	0	1	0	62.598	64.468	2	2.127e-06	34198	20200214_QHF_TD_ColHF56_DifKin_Phospho_R5-C	134.92	108.17	203928400	3271300	0	25445000	2392700	2406200	3455700	0	33201000	4219200	2107000	3991300	0	17866000	0	4000800	5031400	4287500	26038000	6010700	3865300	4666300	9302200	34723000	5571000	2076800			5381	2409
DQSLSLNPTKISGICGR	Phospho (STY)	1924.91	0.907776	2409	CD630_35480|ID:2834840|	yes	yes	0	0	1	1	76.44	89.377	3	0.00049469	43463	20200214_QHF_TD_ColHF56_DifKin_Phospho_R5-C	58.093	53.745	64043400	0	0	12064000	11590000	0	0	0	9266100	0	0	0	0	0	8512800	0	0	0	0	8015700	0	0	0	11215000	3379800	0			5382	2409
DRDSFTRDNVRPLNTDYNQR	Phospho (STY)	2561.14	0.140841	1621	CD630_23930|ID:2833846|	yes	yes	0	0	1	3	58.637	60.756	3;4	7.4237e-09	32420	20200214_QHF_TD_ColHF56_DifKin_Phospho_R4-F	106.62	97.549	311069800	0	0	0	0	0	0	0	7971800	0	0	0	0	0	0	0	22505000	0	92800000	14055000	0	13258000	0	160480000	0	0			5397	1621
DRLSGLRK	Phospho (STY)	1023.52	0.522643	1532	CD630_22610|ID:2833746|	yes	yes	0	0	1	2	32.805	33.983	3	0.0069031	15843	20200214_QHF_TD_ColHF56_DifKin_Phospho_R5-D	72.531	53.574	48147300	0	0	0	0	0	0	0	0	0	0	0	0	0	2203200	0	3811700	1456200	5137300	5147400	6478300	8433300	3479200	4958000	4006900	3035800			5404	1532
DSCSLYNESINNINNNCISTGLK	Phospho (STY)	2709.14	0.14116	230	CD630_02720|ID:2831464|	yes	yes	0	0	1	0	84.841	92.61	3	0.00033115	49297	20200214_QHF_TD_ColHF56_DifKin_Phospho_R3-B	53.197	48.558	9134300	0	0	0	0	0	0	1758600	0	0	0	0	7375700	0	0	0	0	0	0	0	0	0	0	0	0	0			5417	230
DSEETPYDR	Phospho (STY)	1190.41	0.412878	1272	CD630_18760|ID:2832769|vncR|	yes	yes	0	0	1	0	31.818	32.674	2	0.0015733	15488	20200214_QHF_TD_ColHF56_DifKin_Phospho_R2-C	136.53	133.37	46189300	0	0	7065100	0	0	0	0	16942000	0	0	0	0	6954600	0	0	0	0	5844300	0	0	0	0	9383300	0	0			5430	1272
DSFPTEEIQYEAYK	Phospho (STY)	1798.73	0.733877	1897	CD630_27550|ID:2834150|ptsI|	yes	yes	0	0	1	0	81.192	90.711	2	0.0011457	45678	20200214_QHF_TD_ColHF56_DifKin_Phospho_R3-B	85.909	78.126	29807000	0	0	0	0	0	0	0	0	0	0	0	11246000	0	0	0	0	0	0	0	0	0	18561000	0	0	0			5450	1897
DSFTRDNVRPLNTDYNQR	Phospho (STY)	2290.01	0.0127867	1621	CD630_23930|ID:2833846|	yes	yes	0	0	1	2	61.965	64.635	3	2.2855e-05	34207	20200214_QHF_TD_ColHF56_DifKin_Phospho_R5-C	75.539	69.547	51052700	0	0	0	0	0	0	0	8469700	0	0	0	0	0	0	0	0	0	15602000	0	0	0	0	26981000	0	0			5455	1621
DSNHLVLLSK	Phospho (STY)	1204.59	0.585303	2062	CD630_30150|ID:2834382|	yes	yes	0	0	1	0	68.413	80.555	2;3	4.0634e-17	37430	20200214_QHF_TD_ColHF56_DifKin_Phospho_R3-D	187.74	163.23	618995000	16054000	10948000	20215000	21141000	0	13386000	28951000	45867000	12501000	0	0	121450000	22430000	38257000	13091000	36894000	14024000	43667000	22306000	13949000	23441000	16660000	47911000	21009000	14843000			5514	2062
DSNLTFKDK	Phospho (STY)	1146.5	0.495819	886	CD630_13240|ID:2832336|ftsK|	yes	yes	0	0	1	1	45.45	46.175	2	0.011842	23499	20200214_QHF_TD_ColHF56_DifKin_Phospho_R4-C	129.76	99.198	96960000	0	0	15054000	0	0	0	0	26783000	0	0	0	0	13221000	0	0	0	0	15398000	0	0	0	0	26504000	0	0			5520	886
DSSNFNLEK	Phospho (STY)	1132.44	0.443784	1040	CD630_15420|ID:2832492|	yes	yes	0	0	1	0	55.009	56.725	2	0.057302	29464	20200214_QHF_TD_ColHF56_DifKin_Phospho_R3-D	50.353	28.394	13720000	0	0	1366500	0	0	0	0	5219900	0	0	0	0	2249300	4884300	0	0	0	0	0	0	0	0	0	0	0			5539	1040
DSVCNVCNINKTTK	Phospho (STY)	1731.73	0.73212	1665	CD630_24540|ID:2833900|	yes	yes	0	0	1	1	45.447	46.117	2;3	4.1969e-20	23252	20200214_QHF_TD_ColHF56_DifKin_Phospho_R5-C	168.99	156.94	89644000	0	0	10257000	0	0	0	0	25454000	0	0	0	0	13040000	0	0	0	0	16417000	0	0	0	0	24476000	0	0			5551	1665
DSYESKLQK	Phospho (STY)	1176.51	0.506384	568	CD630_08380|ID:2831905|	yes	yes	0	0	1	1	42.158	44.011	2	0.015038	21853	20200214_QHF_TD_ColHF56_DifKin_Phospho_R5-C	112.5	86.056	2748200	0	0	0	0	0	0	0	0	0	0	0	0	0	0	0	0	0	0	0	0	0	0	2748200	0	0			5561	568
DTDKPFLMPVEDVFSITGR	Oxidation (M);Phospho (STY)	2262.03	0.027951	49	CD630_00710|ID:2831229|tuf|;CD630_00580|ID:2831215|tuf1|	yes	no	0	1	1	1	106.74	112	3	7.5218e-14	61339	20200214_QHF_TD_ColHF56_DifKin_Phospho_R4-Eb	83.059	81.592	510898800	5971300	0	2383300	1179600	0	0	0	12649000	2613800	0	7562300	6998800	9099600	28739000	0	74919000	33498000	40065000	21568000	27529000	81016000	44430000	52788000	50821000	7068100			5583	49
DTDKPFLMPVEDVFSITGR	Phospho (STY)	2246.03	0.0330363	49	CD630_00710|ID:2831229|tuf|;CD630_00580|ID:2831215|tuf1|	yes	no	0	0	1	1	111.03	116.01	2;3	2.5603e-44	64015	20200214_QHF_TD_ColHF56_DifKin_Phospho_R4-D	171.63	167.87	638114600	3755000	0	0	0	0	0	0	10083000	0	0	9485800	24573000	0	50228000	0	30262000	0	14523000	74952000	34134000	67590000	154230000	85327000	71529000	7442800			5584	49
DTDKTLSLGNR	Phospho (STY)	1298.59	0.58676	663;664	CD630_10350|ID:2832090|cwp16|;CD630_10360|ID:2832091|cwp17|	no	no	0	0	1	1	47.367	47.728	2	4.7799e-05	24259	20200214_QHF_TD_ColHF56_DifKin_Phospho_R5-C	116.58	106.92	26646800	0	0	1656600	0	0	0	0	5684500	0	0	0	0	0	0	0	0	0	3824700	0	0	0	0	15481000	0	0			5588	663;664
DTISGIALSQEIGCSSK	Phospho (STY)	1844.82	0.822709	1539	CD630_22710|ID:2833754|	yes	yes	0	0	1	0	79.772	91.94	2	3.8261e-08	44666	20200214_QHF_TD_ColHF56_DifKin_Phospho_R3-Fb	113.63	102.52	28500000	0	0	0	0	0	9477000	0	19023000	0	0	0	0	0	0	0	0	0	0	0	0	0	0	0	0	0			5629	1539
DTLEQLVAIPSAGK	Phospho (STY)	1520.75	0.74874	2210	CD630_32410|ID:2834560|prdB|	yes	yes	0	0	1	0	91.161	97.697	2	6.4678e-16	51909	20200214_QHF_TD_ColHF56_DifKin_Phospho_R5-D	141.23	133.18	422530700	4116800	20090000	7765200	9178600	4597500	10619000	7724600	12213000	0	0	11812000	19213000	17773000	25963000	23761000	10451000	15597000	40671000	26803000	21035000	28222000	23836000	32727000	33667000	14695000			5641	2210
DTNGALASLSSVAK	Phospho (STY)	1412.65	0.654839	512	CD630_07590|ID:2833250|plfB|	yes	yes	0	0	1	0	76.248	88.36	2	9.6819e-50	43110	20200214_QHF_TD_ColHF56_DifKin_Phospho_R5-C	223.65	193.48	7143339000	386720000	192490000	1067800000	386010000	96206000	245130000	260740000	890350000	101840000	103390000	331640000	496160000	522860000	263060000	102250000	238090000	92006000	353580000	45820000	142420000	239770000	157330000	320320000	37896000	69461000			5663	512
DTNSNNTNKPSNEPSSNNPGLTDK	Phospho (STY)	2624.1	0.0987607	320	CD630_04400|ID:2831580|cwp27|	yes	yes	0	0	1	1	40.815	42.548	3	0.00056443	20932	20200214_QHF_TD_ColHF56_DifKin_Phospho_R5-C	47.931	45.576	12000100	0	0	0	0	0	0	0	0	0	0	0	0	0	3386600	0	0	0	0	0	0	0	0	4848500	3765000	0			5668	320
DTSKTNKEELLK	Phospho (STY)	1484.71	0.712354	2136	CD630_31370|ID:2834487|bglF|	yes	yes	0	0	1	2	37.074	37.951	3	0.00049058	18082	20200214_QHF_TD_ColHF56_DifKin_Phospho_R5-C	81.632	66.087	93055100	0	0	0	0	1879200	0	0	7429500	2066300	2189000	0	0	0	4843400	0	9440300	0	7858900	7738300	10355000	5602500	0	18571000	7644500	7437200			5686	2136
DTSNSELIR	Phospho (STY)	1113.47	0.470333	751	CD630_11580|ID:2832189|	yes	yes	0	0	1	0	50.134	51.589	2	0.0074088	27123	20200214_QHF_TD_ColHF56_DifKin_Phospho_R2-C	71.159	62.311	14663300	2600100	0	0	0	0	2538200	0	4689700	0	0	0	0	2209300	0	0	2626000	0	0	0	0	0	0	0	0	0			5691	751
DTTPSDIK	Phospho (STY)	955.39	0.389957	1838	CD630_26820|ID:2834086|pfo|	yes	yes	0	0	1	0	36.447	37.75	2	0.022125	16971	20200214_QHF_TD_ColHF56_DifKin_Phospho_R1-A	60.064	53.004	4249300	2487700	0	0	0	0	0	0	0	0	0	1761600	0	0	0	0	0	0	0	0	0	0	0	0	0	0			5700	1838
DTTTGHWEMTGIIVDKPFK	Phospho (STY)	2255.03	0.0333707	806	CD630_12230|ID:2832250|drm|	yes	yes	0	0	1	1	85.768	93.703	3	1.4058e-06	48948	20200214_QHF_TD_ColHF56_DifKin_Phospho_R4-F	99.414	97.067	51862700	0	0	0	0	0	0	0	0	0	0	0	0	0	6753700	0	0	0	5873900	6246400	3618100	0	0	7241600	22129000	0			5705	806
DTTTGHWEMTGIIVDKPFK	Oxidation (M);Phospho (STY)	2271.03	0.0282853	806	CD630_12230|ID:2832250|drm|	yes	yes	0	1	1	1	76.424	89.105	3	0.0048307	42965	20200214_QHF_TD_ColHF56_DifKin_Phospho_R4-Eb	78.4	74.967	12525000	0	0	0	0	0	0	0	0	0	0	0	0	0	0	0	0	0	0	0	12525000	0	0	0	0	0			5706	806
DVHIDDEHIDELKTTR	Phospho (STY)	2014.9	0.899714	1136	CD630_16860|ID:2832609|	yes	yes	0	0	1	1	59.989	62.492	3;4	1.7731e-23	32999	20200214_QHF_TD_ColHF56_DifKin_Phospho_R5-C	153.56	148.8	63493400	0	0	0	0	0	0	0	17042000	0	0	0	0	3263400	0	0	0	0	0	0	0	0	0	43188000	0	0			5839	1136
DVLSVVNSGGQYQVVIGNK	Phospho (STY)	2055	0.00378513	2136	CD630_31370|ID:2834487|bglF|	yes	yes	0	0	1	0	97.024	98.325	2	0.00012787	54622	20200214_QHF_TD_ColHF56_DifKin_Phospho_R3-B	76.378	62.77	4752400	0	0	0	0	0	0	0	0	0	0	0	4752400	0	0	0	0	0	0	0	0	0	0	0	0	0			5888	2136
DVNVFEMAQSQVK	Oxidation (M);Phospho (STY)	1589.68	0.679674	154	CD630_01790|ID:2831379|gluD|	yes	yes	0	1	1	0	75.238	87.445	2	1.4425e-15	41143	20200214_QHF_TD_ColHF56_DifKin_Phospho_R1-A	160.04	156.25	570646200	27054000	19158000	43418000	9367400	7107600	22853000	50270000	17042000	15332000	17096000	15078000	37706000	45896000	32696000	5619200	33485000	12921000	14695000	18290000	31263000	32386000	12251000	16659000	16838000	16165000			5907	154
DVNVFEMAQSQVK	Phospho (STY)	1573.68	0.684759	154	CD630_01790|ID:2831379|gluD|	yes	yes	0	0	1	0	85.858	93.788	2	5.8951e-43	47608	20200214_QHF_TD_ColHF56_DifKin_Phospho_R3-Fb	214.54	204.28	609422200	9270600	18226000	22922000	26562000	11419000	18552000	2858200	53397000	7886400	13081000	33364000	45845000	13737000	35772000	17543000	21392000	14604000	26691000	27802000	13138000	38914000	28221000	51658000	37530000	19037000			5908	154
DYGGVSTLVQILINSDR	Phospho (STY)	1928.92	0.924472	210	CD630_02490|ID:2831440|fliG|	yes	yes	0	0	1	0	118.37	123.78	2	3.4939e-06	68798	20200214_QHF_TD_ColHF56_DifKin_Phospho_R3-C	84.166	78.956	0	0	0	0	0	0	0	0	0	0	0	0	0	0	0	0	0	0	0	0	0	0	0	0	0	0			6038	210
DYLDDGLTKNILSK	Phospho (STY)	1673.79	0.791333	1913	CD630_27730|ID:2834165|	yes	yes	0	0	1	1	80.626	92.467	2;3	6.8884e-24	45136	20200214_QHF_TD_ColHF56_DifKin_Phospho_R3-C	174.82	155.14	599612000	0	0	163460000	0	0	0	0	186220000	0	0	0	0	86592000	0	0	0	0	60560000	0	0	0	0	102780000	0	0			6068	1913
DYSEIEVVGLQVK	Phospho (STY)	1557.73	0.732755	732	CD630_11370|ID:2832168|rnfC|	yes	yes	0	0	1	0	93.74	99.124	2	2.124e-15	52111	20200214_QHF_TD_ColHF56_DifKin_Phospho_R3-C	165.34	162.21	5389132700	67468000	540950000	14485000	59663000	8039800	0	12359000	23196000	247510000	492870000	8299900	126000000	180420000	174880000	28539000	164780000	189200000	484870000	467010000	229900000	530670000	687250000	52043000	385730000	213000000			6103	732
EAAHSAPSFGDR	Phospho (STY)	1323.52	0.524494	2306	CD630_34190|ID:2834718|hemB|	yes	yes	0	0	1	0	41.716	42.571	2;3	8.1143e-12	22469	20200214_QHF_TD_ColHF56_DifKin_Phospho_R4-E	150.12	140.28	445568000	12716000	4649600	15633000	4544700	3663000	6398400	4864200	33755000	5016200	9759500	15075000	30441000	19353000	31343000	4670400	40445000	10475000	26480000	13434000	31039000	32098000	28379000	32722000	13784000	14830000			6146	2306
EAAHSAPSFGDRK	Phospho (STY)	1451.62	0.619457	2306	CD630_34190|ID:2834718|hemB|	yes	yes	0	0	1	1	33.831	34.509	2;3	2.0885e-08	16251	20200214_QHF_TD_ColHF56_DifKin_Phospho_R4-D	112.1	104.78	891051400	11133000	8217400	13300000	13555000	12071000	23629000	11055000	65825000	13038000	17746000	17572000	52631000	26650000	48622000	14892000	53211000	20174000	53489000	59372000	52737000	70797000	83915000	67558000	44690000	35172000			6148	2306
EAANLAVSR	Phospho (STY)	1009.46	0.459374	584	CD630_08650|ID:2831926|	yes	yes	0	0	1	0	43.07	44.03	2	0.0047695	20986	20200214_QHF_TD_ColHF56_DifKin_Phospho_R1-B	73.927	68.939	55900400	5587200	4560000	9438500	3137400	0	5166800	1789500	0	3561900	0	4349500	4924400	0	0	0	0	1542100	4442600	4309100	0	3091400	0	0	0	0			6153	584
EADLSMLGR	Phospho (STY)	1070.45	0.446761	165	CD630_01940|ID:2831393|groL|	yes	yes	0	0	1	0	72.443	85.156	2	0.0018322	41181	20200214_QHF_TD_ColHF56_DifKin_Phospho_R2-C	111.63	108.95	57168000	2951700	0	9245600	0	0	4656200	0	10824000	0	0	4578700	0	0	0	0	3243600	0	6353200	0	0	6839200	0	8475800	0	0			6183	165
EAEAVASLSHPNIVNVYDVGEDGK	Phospho (STY)	2592.17	0.174492	1761	CD630_25780|ID:2834001|	yes	yes	0	0	1	0	81.581	93.589	3	1.212e-20	46661	20200214_QHF_TD_ColHF56_DifKin_Phospho_R5-D	107.15	100	38726500	0	0	0	0	0	0	0	0	0	0	0	0	0	13285000	0	8509500	0	0	0	0	16932000	0	0	0	0			6195	1761
EAEEGCPVSAITVK	Phospho (STY)	1568.68	0.679339	2458	CD630_36051|ID:2834898|	yes	yes	0	0	1	0	67.793	75.766	2	1.3302e-17	38249	20200214_QHF_TD_ColHF56_DifKin_Phospho_R2-C	143.86	131.06	68843600	6504700	0	8582000	0	0	7769000	0	11709000	0	0	6709500	0	10955000	0	0	0	0	12079000	0	0	4535400	0	0	0	0			6197	2458
EAFQNPDLKSNDSYR	Phospho (STY)	1862.78	0.783622	2236	CD630_32850|ID:2834598|pgi|	yes	yes	0	0	1	1	58.503	60.501	3	0.0035796	31614	20200214_QHF_TD_ColHF56_DifKin_Phospho_R5-B	53.625	49.892	38598800	0	0	0	0	0	0	0	4880100	1081800	0	0	0	0	5860700	0	0	1623900	5400300	4219100	0	0	6318400	6446500	2768000	0			6231	2236
EAGIPIAAPSANISGR	Phospho (STY)	1602.78	0.776686	2361	CD630_34820|ID:2834776|	yes	yes	0	0	1	0	76.941	89.031	2	8.0159e-05	40341	20200214_QHF_TD_ColHF56_DifKin_Phospho_R5-A	85.166	78.035	290232300	8179900	7321500	25048000	6620300	6731700	11696000	10808000	15806000	6939000	3565700	14833000	50026000	15041000	18197000	6098700	12597000	5148300	11961000	11164000	5240800	21009000	0	0	8224200	7976200			6249	2361
EAGIPIAAPSANISGRPSPTK	Phospho (STY)	2113.06	0.0568833	2361	CD630_34820|ID:2834776|	yes	yes	0	0	1	1	73.142	85.239	3	6.8893e-05	40183	20200214_QHF_TD_ColHF56_DifKin_Phospho_R5-B	75.529	69.304	226364000	12813000	4818600	14915000	8493600	0	16300000	27251000	34660000	9693500	9112300	4918000	23919000	0	0	0	0	0	0	0	14163000	23330000	21977000	0	0	0			6251	2361
EAGPLLGSK	Phospho (STY)	950.447	0.447413	1790	CD630_26180|ID:2834034|ileS|	yes	yes	0	0	1	0	56.082	57.24	2	0.0016727	24489	20200214_QHF_TD_ColHF56_DifKin_Phospho_R5-A	102.6	67.421	870838000	36861000	34608000	22020000	25036000	16558000	33335000	36351000	56914000	18655000	12513000	36485000	73116000	35457000	51461000	24084000	39009000	17645000	37437000	30543000	20695000	64245000	45949000	49743000	29446000	22672000			6256	1790
EAGPLLGSKMNLFVGALSK	Phospho (STY)	2011.02	0.0213495	1790	CD630_26180|ID:2834034|ileS|	yes	yes	0	0	1	1	107.67	112.33	2;3	4.1801e-45	61654	20200214_QHF_TD_ColHF56_DifKin_Phospho_R3-D	173.25	165.82	365961000	3217000	2252900	7231600	4803600	3227200	0	0	0	0	0	0	28068000	5609700	12303000	0	14474000	16913000	28870000	30584000	44859000	80228000	46927000	30378000	2143100	3871900			6257	1790
EAGPLLGSKMNLFVGALSK	Oxidation (M);Phospho (STY)	2027.02	0.0162641	1790	CD630_26180|ID:2834034|ileS|	yes	yes	0	1	1	1	91.345	97.458	3	2.6615e-06	52673	20200214_QHF_TD_ColHF56_DifKin_Phospho_R5-D	95.153	91.914	130613400	4952900	0	1305200	1420700	0	0	0	0	0	0	2706100	0	22984000	13397000	0	8707500	0	11295000	0	0	26827000	0	15047000	21971000	0			6258	1790
EAHLEDKISYFSTILVNK	Phospho (STY)	2186.07	0.066051	2309	CD630_34220|ID:2834721|cbiK|	yes	yes	0	0	1	1	88.216	95.884	3	1.4722e-06	50449	20200214_QHF_TD_ColHF56_DifKin_Phospho_R5-C	87.208	83.567	32984100	0	0	0	0	0	0	0	0	0	0	0	0	0	0	0	0	0	10718000	0	0	9257100	0	13009000	0	0			6267	2309
EALKEPVSSIVDAIKSTLER	Phospho (STY)	2264.17	0.166493	739	CD630_11450|ID:2832177|mreB2|	yes	yes	0	0	1	2	108.28	113.69	3	8.1277e-11	63083	20200214_QHF_TD_ColHF56_DifKin_Phospho_R4-A	115.12	111.29	16532000	0	0	0	0	0	0	0	0	0	0	0	0	0	0	0	16532000	0	0	0	0	0	0	0	0	0			6334	739
EAQAMANSKNLDLVQISPNANPPVCK	Oxidation (M);Phospho (STY)	2904.35	0.351093	444	CD630_06850|ID:2831771|infC|	yes	yes	0	1	1	1	74.787	87.819	3	4.6533e-13	41756	20200214_QHF_TD_ColHF56_DifKin_Phospho_R3-C	103.05	98.845	12592000	0	0	0	0	0	0	0	0	0	0	0	0	12592000	0	0	0	0	0	0	0	0	0	0	0	0			6407	444
EAQSIESVESLR	Phospho (STY)	1426.63	0.634104	456	CD630_06990|ID:2831782|pheS|	yes	yes	0	0	1	0	69.139	82.102	2	4.0057e-07	38767	20200214_QHF_TD_ColHF56_DifKin_Phospho_R5-F	109.07	101.32	128054800	8735700	0	0	0	0	0	0	0	0	7870600	0	22779000	0	17596000	0	14390000	0	0	13146000	7191800	17452000	9266700	0	9627000	0			6416	456
EAQVISGGEK	Phospho (STY)	1096.48	0.480169	1391	CD630_20680|ID:2833596|	yes	yes	0	0	1	0	34.957	35.717	2	0.00054289	16324	20200214_QHF_TD_ColHF56_DifKin_Phospho_R3-D	104.7	98.391	359571400	14108000	15886000	21937000	15247000	7372400	14065000	11206000	30634000	9704000	8586000	15904000	21160000	19749000	22312000	13526000	16919000	5210600	16762000	16032000	8872800	9513600	19138000	0	16109000	9618000			6418	1391
EDESTATGEEQSK	Phospho (STY)	1489.55	0.545742	1708	CD630_25100|ID:2833945|	yes	yes	0	0	1	0	22.46	23.6	2	0.00026839	9623	20200214_QHF_TD_ColHF56_DifKin_Phospho_R2-C	81.651	80.404	22706940	2562200	1599100	722140	1079900	0	1510900	0	2960800	1604400	0	0	0	1852800	3231700	0	0	0	1868900	0	0	0	1540700	2173400	0	0			6574	1708
EDKLIIENLSVSEK	Phospho (STY)	1695.83	0.833198	1362	CD630_20170|ID:2832827|	yes	yes	0	0	1	1	76.539	88.325	2	4.6725e-16	44287	20200214_QHF_TD_ColHF56_DifKin_Phospho_R3-B	142.88	94.66	31223700	0	0	0	0	0	0	0	0	0	0	0	16042000	0	0	0	0	3825700	0	0	0	11356000	0	0	0	0			6649	1362
EDLPDCVYKSEIGK	Phospho (STY)	1731.74	0.742668	128	CD630_01430|ID:2831349|secA1|	yes	yes	0	0	1	1	71.107	75.315	2	0.09257	38338	20200214_QHF_TD_ColHF56_DifKin_Phospho_R3-B	51.971	43.132	6135500	0	0	0	0	0	0	0	0	0	0	0	6135500	0	0	0	0	0	0	0	0	0	0	0	0	0			6677	128
EDNKVHLNDLSR	Phospho (STY)	1518.68	0.682785	1893	CD630_27510|ID:2834147|	yes	yes	0	0	1	1	44.7	45.927	3	0.0098513	23495	20200214_QHF_TD_ColHF56_DifKin_Phospho_R5-F	52.172	45.556	0	0	0	0	0	0	0	0	0	0	0	0	0	0	0	0	0	0	0	0	0	0	0	0	0	0			6710	1893
EDSFIGIIDLLK	Phospho (STY)	1441.71	0.710563	62	CD630_00700|ID:2831228|fusA|	yes	yes	0	0	1	0	115.24	120.62	2	0.0063944	64412	20200214_QHF_TD_ColHF56_DifKin_Phospho_R5-A	61.657	43.521	11183600	0	0	0	0	0	0	0	0	0	0	0	0	0	0	0	2919400	0	0	0	0	2757200	0	5507000	0	0			6730	62
EDSVSVATKK	Phospho (STY)	1142.52	0.522034	281	CD630_03400|ID:2833141|	yes	yes	0	0	1	1	29.009	29.922	2	0.078247	13490	20200214_QHF_TD_ColHF56_DifKin_Phospho_R5-D	49.732	30.628	11057700	0	0	1908700	0	0	0	0	2836400	0	0	0	0	1485700	0	0	0	0	1566000	0	0	0	0	1754100	1506800	0			6743	281
EEGELGSGITR	Phospho (STY)	1226.52	0.518011	2212	CD630_32440|ID:2834562|prdA|	yes	yes	0	0	1	0	56.071	56.739	2	2.9188e-06	30139	20200214_QHF_TD_ColHF56_DifKin_Phospho_R5-C	117.08	111.9	154474800	8782500	8940000	13059000	4782600	0	3154600	4429300	4891400	6104900	0	0	6695400	0	21597000	0	11608000	0	11823000	14120000	3749100	5239400	0	16712000	8786600	0			6841	2212
EEHSTTGIGNGIAIPHGK	Phospho (STY)	1896.87	0.873105	2062	CD630_30150|ID:2834382|	yes	yes	0	0	1	0	62.88	64.496	3	1.4837e-19	33640	20200214_QHF_TD_ColHF56_DifKin_Phospho_R3-D	140.15	137.13	558440700	6198200	0	10789000	6592000	7847900	17092000	21863000	52552000	0	12964000	0	114610000	19781000	82500000	14949000	0	8642600	39305000	28690000	39225000	20789000	14424000	0	21007000	18620000			6863	2062
EEIEKDISKVK	Phospho (STY)	1396.69	0.685077	2228	CD630_32690|ID:2834584|	yes	yes	0	0	1	2	47.828	49.194	3	7.3583e-06	25043	20200214_QHF_TD_ColHF56_DifKin_Phospho_R5-C	111.12	93.864	108392460	2022500	0	849260	1978100	1786300	4481200	0	6277700	0	1509800	2614500	0	3195000	4526100	2628100	8396100	0	6666600	11655000	12576000	6260900	0	14136000	7745300	9088000			6876	2228
EEISSTGFGMGIAIPHAK	Oxidation (M);Phospho (STY)	1939.88	0.875079	2097	CD630_30750|ID:2834432|tagABC|	yes	yes	0	1	1	0	76.322	89.163	3	1.0427e-05	43465	20200214_QHF_TD_ColHF56_DifKin_Phospho_R5-F	75.349	71.845	92953200	0	0	13452000	2994600	0	0	0	17148000	0	0	0	0	16422000	7213600	0	0	0	11418000	6050900	0	0	0	11122000	7132100	0			6895	2097
EEISSTGFGMGIAIPHAK	Phospho (STY)	1923.88	0.880165	2097	CD630_30750|ID:2834432|tagABC|	yes	yes	0	0	1	0	84.416	92.76	3	9.402e-06	48632	20200214_QHF_TD_ColHF56_DifKin_Phospho_R4-F	77.08	74.549	0	0	0	0	0	0	0	0	0	0	0	0	0	0	0	0	0	0	0	0	0	0	0	0	0	0			6896	2097
EEITKVYAGDIAAAVGLK	Phospho (STY)	1926.97	0.97036	62	CD630_00700|ID:2831228|fusA|	yes	yes	0	0	1	1	93.912	100.65	3	0.0036438	54471	20200214_QHF_TD_ColHF56_DifKin_Phospho_R4-C	52.09	49.064	7456700	0	0	0	0	0	0	0	0	0	0	0	0	0	0	0	0	0	3088000	0	0	0	0	4368700	0	0			6903	62
EEKLENEKSVVIPIK	Phospho (STY)	1833.95	0.948896	1863	CD630_27170|ID:2834117|mldA|	yes	yes	0	0	1	2	67.304	74.916	2;3	1.619e-31	36555	20200214_QHF_TD_ColHF56_DifKin_Phospho_R5-C	177	159.5	176461000	0	0	37872000	0	0	0	0	54402000	0	0	0	0	21084000	0	0	0	0	52892000	0	0	0	0	10211000	0	0			6915	1863
EEKLENEKSVVIPIKK	Phospho (STY)	1962.04	0.043859	1863	CD630_27170|ID:2834117|mldA|	yes	yes	0	0	1	3	58.717	60.914	3;4	1.6835e-16	32254	20200214_QHF_TD_ColHF56_DifKin_Phospho_R4-C	141.83	133.51	157959000	0	0	0	0	0	0	0	10971000	0	0	0	0	12622000	0	0	0	0	50919000	0	0	0	0	83447000	0	0			6916	1863
EEMSTTGIGEGVAIPHAK	Oxidation (M);Phospho (STY)	1921.85	0.849258	1537	CD630_22690|ID:2833752|fruABC|	yes	yes	0	1	1	0	67.549	75.256	2;3	1.1049e-19	36624	20200214_QHF_TD_ColHF56_DifKin_Phospho_R3-D	140.8	138.41	1245881500	53130000	19706000	112120000	51089000	20887000	37621000	30394000	129340000	31806000	6227500	21503000	71266000	65219000	109750000	0	89878000	14198000	63143000	28411000	35209000	69564000	17357000	92219000	46796000	29048000			6960	1537
EEMSTTGIGEGVAIPHAK	Phospho (STY)	1905.85	0.854344	1537	CD630_22690|ID:2833752|fruABC|	yes	yes	0	0	1	0	72.146	84.593	2;3	4.781e-80	39327	20200214_QHF_TD_ColHF56_DifKin_Phospho_R3-Bb	225.69	219.89	2770641500	33271000	46699000	164520000	141370000	13684000	82901000	33421000	274310000	64276000	9922500	94149000	432090000	32555000	204570000	21779000	84563000	35591000	142230000	149880000	57216000	115560000	78805000	281050000	108770000	67459000			6961	1537
EEMSTTGIGEGVAIPHAKNSSVTK	Oxidation (M);Phospho (STY)	2538.17	0.167298	1537	CD630_22690|ID:2833752|fruABC|	yes	yes	0	1	1	1	62.633	64.719	3	0.00084457	34718	20200214_QHF_TD_ColHF56_DifKin_Phospho_R5-F	50.036	44.645	4116500	0	0	0	0	0	0	0	0	0	0	0	0	0	0	0	0	0	0	0	0	4116500	0	0	0	0			6962	1537
EETLLNLQGALNSK	Phospho (STY)	1608.78	0.776017	962	CD630_14380|ID:2832414|	yes	yes	0	0	1	0	87.683	95.143	2;3	5.1288e-104	50014	20200214_QHF_TD_ColHF56_DifKin_Phospho_R5-F	225.37	218.89	630054400	8000400	0	22145000	22386000	0	5591300	0	137690000	7437800	0	38516000	0	28086000	41377000	0	41199000	0	96971000	1926900	0	30285000	0	95794000	52649000	0			7022	962
EFSSIENLIENTDK	Phospho (STY)	1717.74	0.744776	723	CD630_11280|ID:2832159|polA|	yes	yes	0	0	1	0	107.74	112.61	2	1.2701e-25	63761	20200214_QHF_TD_ColHF56_DifKin_Phospho_R3-B	181.69	173.37	196701300	0	6076400	11123000	7887700	0	0	0	0	0	0	17185000	16163000	4267700	23166000	0	15393000	28895000	0	5104500	15375000	30195000	2914400	9040700	2436800	1478100			7224	723
EFSSIENLIENTDKLK	Phospho (STY)	1958.92	0.923803	723	CD630_11280|ID:2832159|polA|	yes	yes	0	0	1	1	107.13	112.67	2;3	1.0673e-09	62521	20200214_QHF_TD_ColHF56_DifKin_Phospho_R4-A	116.98	103.39	0	0	0	0	0	0	0	0	0	0	0	0	0	0	0	0	0	0	0	0	0	0	0	0	0	0			7226	723
EGASKEEADQIK	Phospho (STY)	1383.59	0.591905	56	CD630_00640|ID:2831222|rplL|	yes	yes	0	0	1	1	30.222	31.197	2	2.9279e-11	13608	20200214_QHF_TD_ColHF56_DifKin_Phospho_R5-B	153.94	119.51	123106800	3131400	2449800	5373100	0	2351000	4341300	0	9664100	2380700	3454900	4087500	2768900	5201200	11357000	4823200	5869200	3132400	6935800	4880400	6666900	7528000	9373900	8392100	5147800	3796200			7265	56
EGASKEEADQIKEK	Phospho (STY)	1640.73	0.729461	56	CD630_00640|ID:2831222|rplL|	yes	yes	0	0	1	2	27.933	28.881	3	5.3553e-16	11857	20200214_QHF_TD_ColHF56_DifKin_Phospho_R3-D	141.13	110.04	161050900	2788800	0	0	0	3909600	0	2639600	11967000	2385000	3726900	0	0	3764900	12219000	0	8093800	4996600	22735000	9036100	8804600	12703000	19309000	17211000	14761000	0			7267	56
EGATLAEKLSK	Phospho (STY)	1225.6	0.595533	1532	CD630_22610|ID:2833746|	yes	yes	0	0	1	1	45.785	47.234	3	0.10125	24190	20200214_QHF_TD_ColHF56_DifKin_Phospho_R4-F	41.621	35.906	0	0	0	0	0	0	0	0	0	0	0	0	0	0	0	0	0	0	0	0	0	0	0	0	0	0			7272	1532
EGDLNYLSTYLR	Phospho (STY)	1522.67	0.670489	558	CD630_08280|ID:2831896|	yes	yes	0	0	1	0	88.673	96.788	2	3.5574e-14	52883	20200214_QHF_TD_ColHF56_DifKin_Phospho_R3-A	157.68	138	1344322300	35240000	30526000	32717000	45545000	27360000	19402000	22839000	95447000	5361300	16990000	63041000	62912000	80490000	64572000	73504000	41958000	43646000	110040000	48453000	54805000	96437000	82805000	119360000	27763000	43109000			7284	558
EGGRTVASGVVATIIE	Phospho (STY)	1637.8	0.802566	49	CD630_00710|ID:2831229|tuf|;CD630_00580|ID:2831215|tuf1|	yes	no	0	0	1	1	92.079	97.759	2	0.00015404	52376	20200214_QHF_TD_ColHF56_DifKin_Phospho_R4-C	99.343	88.494	346071000	4961900	14768000	5028300	5166100	6690500	0	0	10043000	0	4023200	21877000	13902000	18820000	20551000	18877000	10117000	12843000	14403000	15073000	16157000	35209000	24139000	19985000	40787000	12650000			7334	49
EGGVKTSELDAVVGR	Phospho (STY)	1595.76	0.755616	107	CD630_01130|ID:2831320|buk|	yes	yes	0	0	1	1	70.774	83.496	2;3	4.7962e-56	38242	20200214_QHF_TD_ColHF56_DifKin_Phospho_R3-Fb	218.05	194.41	833839200	24555000	21901000	66787000	5398200	11885000	23691000	38116000	38926000	13942000	13677000	22511000	133290000	43565000	38157000	0	32008000	13450000	55523000	21012000	36577000	34832000	27793000	83072000	14336000	18835000			7336	107
EGISEVENLINDK	Phospho (STY)	1538.69	0.686533	1782	CD630_26010|ID:2834026|	yes	yes	0	0	1	0	99.302	103.76	2	0.041757	54517	20200214_QHF_TD_ColHF56_DifKin_Phospho_R5-A	45.438	37.827	0	0	0	0	0	0	0	0	0	0	0	0	0	0	0	0	0	0	0	0	0	0	0	0	0	0			7361	1782
EGITKNPTKR	Phospho (STY)	1222.61	0.607101	751	CD630_11580|ID:2832189|	yes	yes	0	0	1	2	23.225	23.972	3	0.027385	10036	20200214_QHF_TD_ColHF56_DifKin_Phospho_R2-C	41.242	35.461	0	0	0	0	0	0	0	0	0	0	0	0	0	0	0	0	0	0	0	0	0	0	0	0	0	0			7366	751
EGKLPVVKPGSR	Phospho (STY)	1345.71	0.711901	159	CD630_01870|ID:2831387|pyrE|	yes	yes	0	0	1	2	45.142	46.793	3	0.035792	23556	20200214_QHF_TD_ColHF56_DifKin_Phospho_R5-C	44.662	40.993	19737500	0	0	0	0	0	0	0	4326500	0	0	0	0	0	0	0	0	0	0	0	0	0	0	15411000	0	0			7382	159
EGKTSFIGSSLFK	Phospho (STY)	1479.7	0.701061	2057	CD630_30100|ID:2834377|	yes	yes	0	0	1	1	79.169	91.599	2;3	9.169e-05	45765	20200214_QHF_TD_ColHF56_DifKin_Phospho_R2-C	99.435	64.564	129694500	0	0	26911000	0	0	0	0	23539000	0	0	0	0	31272000	15538000	0	0	0	16517000	5833500	0	0	0	10084000	0	0			7387	2057
EGLLHISHIAHER	Phospho (STY)	1590.77	0.76679	880	CD630_13180|ID:2832330|pnp|	yes	yes	0	0	1	0	64.637	67.588	4	1.0208e-05	35365	20200214_QHF_TD_ColHF56_DifKin_Phospho_R5-Ab	87.429	83.995	210527400	0	0	0	0	0	0	0	0	0	0	0	0	0	7581500	0	21694000	5301900	31582000	23002000	11830000	12429000	18823000	40190000	16568000	21526000			7407	880
EGLLVASK	Phospho (STY)	895.442	0.441599	841	CD630_12750|ID:2832292|codY|	yes	yes	0	0	1	0	60.821	62.88	2	0.013782	33765	20200214_QHF_TD_ColHF56_DifKin_Phospho_R2-C	67.879	9.3681	137467200	4385700	4446200	0	0	0	0	6618400	11897000	0	0	6075100	16868000	6830200	9214200	6491000	8021900	0	5902600	6243100	5765200	4906200	7487700	12577000	7903800	5833900			7414	841
EGVDAYLPISELSDTR	Phospho (STY)	1843.82	0.824089	631	CD630_09860|ID:2832040|rpsA|	yes	yes	0	0	1	0	106.86	108.06	2	0.0075798	60787	20200214_QHF_TD_ColHF56_DifKin_Phospho_R3-B	46.786	22.891	4614500	0	0	0	0	0	0	0	0	0	0	0	4614500	0	0	0	0	0	0	0	0	0	0	0	0	0			7514	631
EGVEIKNESK	Phospho (STY)	1211.54	0.543498	1930	CD630_27920|ID:2834183|secA2|	yes	yes	0	0	1	1	30.568	31.18	2	0.01417	14546	20200214_QHF_TD_ColHF56_DifKin_Phospho_R2-C	80.187	49.329	11214100	0	0	2354800	0	0	0	0	5838400	0	0	0	0	0	0	0	0	0	0	0	0	0	0	3020900	0	0			7516	1930
EGVEVDLPGVGTVK	Phospho (STY)	1477.71	0.70654	2207	CD630_32370|ID:2834556|prdF|	yes	yes	0	0	1	0	93.044	95.949	2	1.358e-06	48902	20200214_QHF_TD_ColHF56_DifKin_Phospho_R4-A	113.86	100.09	3143100	0	0	0	0	0	0	0	0	0	0	0	3143100	0	0	0	0	0	0	0	0	0	0	0	0	0			7519	2207
EGYAHNIKSAK	Phospho (STY)	1296.59	0.586366	59	CD630_00670|ID:2831225|rpoC|	yes	yes	0	0	1	1	25.673	26.088	3	1.0194e-05	10802	20200214_QHF_TD_ColHF56_DifKin_Phospho_R5-C	103.3	89.896	66453140	829860	0	673300	0	0	0	453480	13767000	0	0	0	2207400	0	0	0	6842900	3810200	11606000	0	0	0	14086000	12177000	0	0			7542	59
EGYCLETPVVVTNYSDYVDIVENTQK	Phospho (STY)	3114.38	0.378079	2110	CD630_30970|ID:2834451|bglF|	yes	yes	0	0	1	0	109.82	113.62	2;3	1.1288e-52	62680	20200214_QHF_TD_ColHF56_DifKin_Phospho_R5-D	141.38	139.71	352236200	13963000	14899000	6886200	20657000	8732500	0	12431000	0	0	0	22641000	43746000	26720000	16702000	0	30493000	23375000	0	8433600	14102000	33856000	8940000	24462000	19801000	1395900			7543	2110
EHYDKPSVK	Phospho (STY)	1181.51	0.511804	1657	CD630_24461|ID:2835062|rpsU|	yes	yes	0	0	1	1	26.148	27.228	3	0.0059787	11169	20200214_QHF_TD_ColHF56_DifKin_Phospho_R5-B	66.267	55.958	21848500	0	0	0	0	0	0	0	4099200	0	0	0	0	0	0	0	3810700	1743000	3664400	0	0	1608200	3424400	3498600	0	0			7641	1657
EIAVFSVR	Phospho (STY)	999.479	0.479047	597	CD630_08840|ID:2831938|glgA|	yes	yes	0	0	1	0	78.69	90.62	2	0.00066951	43220	20200214_QHF_TD_ColHF56_DifKin_Phospho_R1-A	124.67	122.15	332338800	11894000	10002000	37629000	16006000	4543100	10308000	10088000	23362000	8148900	0	12721000	19814000	11582000	21523000	4287100	12312000	5167300	12552000	16417000	6140900	20483000	18263000	20296000	12623000	6176500			7681	597
EIDTQNISQNQEHR	Phospho (STY)	1790.76	0.758469	2366	CD630_34870|ID:2834782|rho|	yes	yes	0	0	1	0	40.431	40.742	2;3	7.1279e-08	19323	20200214_QHF_TD_ColHF56_DifKin_Phospho_R3-D	113.47	105.96	377205100	0	3198500	46416000	5556500	2779800	6458700	1265000	9695500	4316200	6396200	14028000	9968500	7610900	10831000	7475100	13576000	0	71440000	0	68607000	0	10757000	68429000	0	8400200			7718	2366
EIEESIDSATGKTPDR	Phospho (STY)	1826.79	0.793518	1931	CD630_27930|ID:2834184|slpA|	yes	yes	0	0	1	1	52.986	54.489	3	0.072084	28463	20200214_QHF_TD_ColHF56_DifKin_Phospho_R2-A	40.622	33.552	7269400	0	0	0	0	0	3856300	0	0	0	0	3413100	0	0	0	0	0	0	0	0	0	0	0	0	0	0			7745	1931
EIELTPTEFSIVK	Phospho (STY)	1584.77	0.768806	1209	CD630_17820|ID:2832687|	yes	yes	0	0	1	0	101.66	107.43	2	7.7646e-54	57097	20200214_QHF_TD_ColHF56_DifKin_Phospho_R3-A	230.16	220.6	1794423500	27870000	76171000	144310000	38868000	14047000	6300500	10663000	14538000	0	0	93626000	159330000	59692000	74016000	33439000	128120000	71151000	99419000	92327000	73299000	135240000	96793000	117770000	152220000	75214000			7765	1209
EIERLSK	Phospho (STY)	953.458	0.458312	2223	CD630_32560|ID:2834571|valS|	yes	yes	0	0	1	1	30.348	31.514	2	0.039246	13129	20200214_QHF_TD_ColHF56_DifKin_Phospho_R1-A	102.07	7.2174	11592500	3154500	0	0	0	0	3433000	0	0	0	0	2996700	0	0	0	0	0	0	0	0	0	2008300	0	0	0	0			7771	2223
EIESQAKEEADKK	Phospho (STY)	1583.71	0.707997	891	CD630_13290|ID:2832341|	yes	yes	0	0	1	2	37.148	37.56	3	7.9538e-06	18824	20200214_QHF_TD_ColHF56_DifKin_Phospho_R3-B	97.797	89.097	168752700	0	0	2321100	0	0	0	4008400	0	0	6336600	0	20507000	12110000	0	0	0	8842600	25061000	0	18595000	0	24823000	31020000	0	15128000			7775	891
EIGFDLSGIK	Phospho (STY)	1157.54	0.536956	472	CD630_07150|ID:2831798|ptb|	yes	yes	0	0	1	0	90.544	97.83	2	0.00059821	51893	20200214_QHF_TD_ColHF56_DifKin_Phospho_R5-C	91.62	52.838	49605820	1793000	0	641620	2583300	0	0	0	0	0	0	3443600	1262300	0	3974100	0	4352000	0	6272400	3581500	0	6361900	2829600	6499900	6010600	0			7805	472
EIGHCTIKFDGK	Phospho (STY)	1483.65	0.653065	1637	CD630_24140|ID:2833860|	yes	yes	0	0	1	1	53.433	55.029	3	5.3753e-07	29115	20200214_QHF_TD_ColHF56_DifKin_Phospho_R5-F	109.1	100.76	87874700	0	0	1344400	0	0	5480500	0	7631200	0	0	3042900	0	5261800	5643100	0	8668700	0	11679000	6743000	0	7948400	0	18244000	6187700	0			7808	1637
EIHEQPTGVR	Phospho (STY)	1244.56	0.555066	114	CD630_01200|ID:2831327|glmS|	yes	yes	0	0	1	0	33.597	34.594	2;3	0.0024408	16215	20200214_QHF_TD_ColHF56_DifKin_Phospho_R4-C	67.519	59.045	48064500	0	2668200	3812600	0	0	0	0	4963200	0	0	0	4075200	5416000	5644400	0	0	2784600	3976700	4243800	0	2872700	3838500	0	3768600	0			7835	114
EIINSSSVAK	Phospho (STY)	1126.53	0.52712	1008	CD630_14980|ID:2832465|sigA2|	yes	yes	0	0	1	0	49.964	50.87	2	0.00070421	26623	20200214_QHF_TD_ColHF56_DifKin_Phospho_R2-C	86.911	55.417	34406690	0	3671700	881590	0	0	2979900	0	8977500	0	0	2940700	0	0	0	0	3510500	0	4785900	0	0	0	0	6658900	0	0			7869	1008
EIISSITTR	Phospho (STY)	1098.53	0.532205	625	CD630_28910|ID:2834262|;CD630_09760|ID:2832030|	yes	no	0	0	1	0	66.227	71.664	2	0.010955	32909	20200214_QHF_TD_ColHF56_DifKin_Phospho_R5-A	67.656	58.144	3492900	0	0	0	0	0	0	0	0	0	0	0	0	0	0	0	0	0	0	0	0	3492900	0	0	0	0			7877	625
EIKEEKLENEKSVVIPIK	Phospho (STY)	2204.17	0.170516	1863	CD630_27170|ID:2834117|mldA|	yes	yes	0	0	1	3	65.762	74.438	3;4	3.2242e-104	36222	20200214_QHF_TD_ColHF56_DifKin_Phospho_R5-C	240.49	208.24	790088800	0	0	4294800	0	0	0	0	96633000	0	0	0	0	23011000	0	0	0	0	48100000	0	0	0	0	618050000	0	0			7888	1863
EIKFSEETRR	Phospho (STY)	1373.63	0.634044	165	CD630_01940|ID:2831393|groL|	yes	yes	0	0	1	2	44.674	45.704	3	0.017356	23528	20200214_QHF_TD_ColHF56_DifKin_Phospho_R2-C	58.32	37.881	116556700	4798000	0	2387800	4072900	0	7544900	0	0	0	0	5728400	0	7575200	0	0	13930000	0	15043000	14304000	0	7653500	0	19174000	14345000	0			7889	165
EIKQEEPSQHIEEER	Phospho (STY)	1959.86	0.857515	1863	CD630_27170|ID:2834117|mldA|	yes	yes	0	0	1	1	40.187	40.731	2;3	7.454e-33	20187	20200214_QHF_TD_ColHF56_DifKin_Phospho_R5-F	174.02	168.05	362534600	4625800	3628600	8132800	2878400	0	15984000	11462000	41169000	9192800	9525600	10167000	34735000	15931000	30600000	9814600	0	0	23245000	0	28297000	13732000	22403000	49011000	0	18000000			7895	1863
EIKQEEPSQHIEEERSVK	Phospho (STY)	2274.05	0.0529202	1863	CD630_27170|ID:2834117|mldA|	yes	yes	0	0	1	2	39.71	41.098	3;4	2.3515e-46	20010	20200214_QHF_TD_ColHF56_DifKin_Phospho_R5-C	182.13	161.26	317299800	0	0	0	0	0	0	0	37910000	0	0	0	0	0	0	0	0	0	105990000	0	0	0	8059800	165340000	0	0			7896	1863
EIKVSEGNGSDFK	Phospho (STY)	1488.65	0.649754	2073	CD630_30300|ID:2834394|	yes	yes	0	0	1	1	53.189	53.889	2;3	4.3232e-14	27793	20200214_QHF_TD_ColHF56_DifKin_Phospho_R5-B	157.54	147.55	366866100	11776000	6694100	24478000	11557000	6284900	23328000	4081100	42348000	7906000	4728300	12721000	21618000	14822000	18802000	7254700	16058000	7107500	18804000	11445000	16725000	17156000	15717000	30553000	7831800	7069700			7898	2073
EILENTNVR	Phospho (STY)	1166.53	0.533268	738	CD630_11430|ID:2832175|	yes	yes	0	0	1	0	51.804	53.307	2	0.032586	25783	20200214_QHF_TD_ColHF56_DifKin_Phospho_R1-Cb	69.261	63.48	1700400	0	0	1700400	0	0	0	0	0	0	0	0	0	0	0	0	0	0	0	0	0	0	0	0	0	0			7922	738
EIMDAANNTGASVK	Phospho (STY)	1499.63	0.632724	61	CD630_00690|ID:2831227|rpsG|	yes	yes	0	0	1	0	51.912	52.414	2	5.8804e-20	27813	20200214_QHF_TD_ColHF56_DifKin_Phospho_R2-C	159.75	150.95	119153000	3878700	0	0	3022800	0	6173000	1391300	11944000	5531800	0	9703700	5756500	6155900	10316000	9705000	7158200	0	9507200	0	3779000	0	0	11723000	8695400	4711500			7962	61
EIMDAANNTGASVK	Oxidation (M);Phospho (STY)	1515.63	0.627638	61	CD630_00690|ID:2831227|rpsG|	yes	yes	0	1	1	0	36.859	38.158	2	2.7548e-10	17567	20200214_QHF_TD_ColHF56_DifKin_Phospho_R3-C	118.32	111.18	42103800	2075400	2559700	2211600	0	0	2083300	1197600	4745100	0	0	1967000	0	6030800	4534600	0	3282900	0	0	0	2012800	4938100	4464900	0	0	0			7963	61
EINSSTMESK	Phospho (STY)	1204.47	0.468284	1234	CD630_18150|ID:2832708|	yes	yes	0	0	1	0	37.325	37.364	2	0.0022854	16946	20200214_QHF_TD_ColHF56_DifKin_Phospho_R3-Fb	76.326	68.759	23243860	1902300	1633200	2319300	0	0	0	636860	6061900	0	0	2423100	2440100	0	0	0	0	0	3245400	0	0	0	2581700	0	0	0			8008	1234
EIQIEQNNILGSLLHNSEINK	Phospho (STY)	2485.22	0.221382	1393	CD630_20760|ID:2833604|	yes	yes	0	0	1	0	104.04	107.86	3	1.7995e-29	56062	20200214_QHF_TD_ColHF56_DifKin_Phospho_R5-A	151.06	143.77	63908800	0	0	4248400	0	0	0	0	0	0	0	0	11470000	0	0	0	9460900	12873000	0	0	9240900	3946600	12669000	0	0	0			8036	1393
EISEIVDGPISAEVISLEHK	Phospho (STY)	2244.09	0.0926597	1567	CD630_23290|ID:2833792|tal|	yes	yes	0	0	1	0	100.82	106.07	3	1.6391e-10	57448	20200214_QHF_TD_ColHF56_DifKin_Phospho_R5-C	86.08	80.265	20118200	1390200	0	0	0	0	0	0	0	0	0	3023800	3104800	0	0	0	4165500	0	0	0	0	8433900	0	0	0	0			8055	1567
EISSDGTLK	Phospho (STY)	1028.44	0.442721	1447	CD630_21520|ID:2832857|	yes	yes	0	0	1	0	42.493	43.161	2	0.088321	21713	20200214_QHF_TD_ColHF56_DifKin_Phospho_R2-E	43.502	21.011	5838000	0	0	0	0	1078300	0	0	0	0	2362500	0	0	0	0	0	0	0	0	0	0	0	0	0	0	2397200			8076	1447
EISSITNSIPGGVQK	Phospho (STY)	1608.78	0.776017	1255	CD630_18410|ID:2832734|	yes	yes	0	0	1	0	76.401	89.035	2	0.012115	42933	20200214_QHF_TD_ColHF56_DifKin_Phospho_R2-D	47.904	38.334	7540200	0	0	0	0	0	0	0	0	3094400	0	0	0	0	4445800	0	0	0	0	0	0	0	0	0	0	0			8078	1255
EISSTSLNK	Phospho (STY)	1057.47	0.46927	1365	CD630_20210|ID:2833564|	yes	yes	0	0	1	0	38.041	39.419	2	0.0041255	18258	20200214_QHF_TD_ColHF56_DifKin_Phospho_R3-A	73.655	59.14	5732100	0	0	0	0	0	0	0	0	0	0	3135000	0	2597100	0	0	0	0	0	0	0	0	0	0	0	0			8081	1365
EIVSKLNNEEIK	Phospho (STY)	1494.73	0.73309	2097	CD630_30750|ID:2834432|tagABC|	yes	yes	0	0	1	1	65.875	74.342	2;3	1.7053e-41	36881	20200214_QHF_TD_ColHF56_DifKin_Phospho_R5-F	220.27	178.88	121204800	6901200	0	0	0	0	7121200	0	0	6101500	0	8812600	0	10034000	8193900	0	0	0	15062000	8898200	0	15131000	0	25636000	9313200	0			8136	2097
EKEQYIGKTVK	Phospho (STY)	1401.69	0.690496	1519	CD630_22450|ID:2833735|asnC|	yes	yes	0	0	1	2	31.584	32.466	3	0.0022768	15058	20200214_QHF_TD_ColHF56_DifKin_Phospho_R5-F	73.386	57.567	119930800	1896400	0	2805100	2326800	2251300	4432500	0	9890700	0	2708800	3417900	0	6391500	8823400	2197900	9297000	0	6689000	8051100	8183900	12158000	0	13518000	9456100	5435400			8215	1519
EKFEEMIKSVEER	Oxidation (M);Phospho (STY)	1748.77	0.769217	2223	CD630_32560|ID:2834571|valS|	yes	yes	0	1	1	2	58.937	60.121	2;3	2.531e-81	31433	20200214_QHF_TD_ColHF56_DifKin_Phospho_R5-C	258.07	238.39	11589903000	105480000	49277000	113990000	216260000	90266000	334090000	117500000	711150000	160590000	188060000	141550000	703400000	686090000	720150000	122570000	880350000	396850000	571080000	547670000	991980000	554390000	952670000	959380000	553730000	721380000			8235	2223
EKFEEMIKSVEER	Phospho (STY)	1732.77	0.774302	2223	CD630_32560|ID:2834571|valS|	yes	yes	0	0	1	2	72.235	84.686	2;3;4	3.8475e-128	40844	20200214_QHF_TD_ColHF56_DifKin_Phospho_R2-C	296.79	286.88	11105772000	29036000	22806000	67513000	59388000	77376000	52600000	19592000	350280000	10433000	37653000	97025000	1200700000	67310000	462200000	118440000	464980000	649400000	831120000	748180000	566040000	684470000	1155200000	2103600000	680770000	549660000			8236	2223
EKFSEEYQDEK	Phospho (STY)	1510.59	0.586485	1537	CD630_22690|ID:2833752|fruABC|	yes	yes	0	0	1	1	44.282	44.938	2	9.0797e-22	22521	20200214_QHF_TD_ColHF56_DifKin_Phospho_R5-C	198.38	178.15	135629800	3800300	2090300	4055700	2947200	2825800	6633800	0	9804300	4356600	2873400	4393900	8153000	4386300	14763000	0	10015000	0	10059000	7956200	5755600	3006200	5838600	13419000	5528900	2967700			8241	1537
EKFSEEYQDEKVTEK	Phospho (STY)	1967.84	0.840133	1537	CD630_22690|ID:2833752|fruABC|	yes	yes	0	0	1	2	47.668	49.159	3	5.9874e-47	24140	20200214_QHF_TD_ColHF56_DifKin_Phospho_R4-C	199.61	193.28	168610200	0	0	0	0	0	0	0	20853000	0	0	0	0	0	11122000	0	10074000	3824100	30090000	10225000	4066200	0	4669800	55799000	12272000	5615100			8243	1537
EKIEAFNQAESTIYQTEK	Phospho (STY)	2208	0.998759	1671	CD630_24610|ID:2833905|dnaK|	yes	yes	0	0	1	1	72.577	85.15	2;3	1.0365e-276	40231	20200214_QHF_TD_ColHF56_DifKin_Phospho_R5-B	350.88	336.52	813694900	14064000	9638400	9764600	5861900	12734000	20351000	20129000	71199000	10777000	18021000	40785000	44386000	45376000	43216000	18812000	46136000	30795000	43435000	34300000	27350000	44501000	64585000	73251000	40611000	23616000			8276	1671
EKINDTNNEIIDIIK	Phospho (STY)	1850.9	0.902674	1830	CD630_26680|ID:2834081|	yes	yes	0	0	1	1	81.102	93.782	3	0.053438	46646	20200214_QHF_TD_ColHF56_DifKin_Phospho_R5-C	43.326	39.411	5931500	0	0	0	0	0	0	0	0	0	0	0	0	0	0	0	0	0	0	0	0	0	0	5931500	0	0			8294	1830
EKPNSSSNQNSQSNSNSKPSFTGNSDK	Phospho (STY)	2949.24	0.237379	730	CD630_11350|ID:2832166|	yes	yes	0	0	1	2	30.055	30.685	3;4	1.0003e-06	13459	20200214_QHF_TD_ColHF56_DifKin_Phospho_R5-E	78.043	74.388	96622100	0	0	0	1698400	1232300	0	0	0	0	23074000	0	0	0	2088100	0	0	0	0	18742000	19019000	0	0	0	21061000	9707300			8364	730
EKSSMHLVVSGTK	Oxidation (M);Phospho (STY)	1497.69	0.689845	880	CD630_13180|ID:2832330|pnp|	yes	yes	0	1	1	1	31.489	32.377	3	0.00046196	14564	20200214_QHF_TD_ColHF56_DifKin_Phospho_R5-C	74.141	66.776	346515300	5084300	0	6757100	5303700	3462800	0	2716300	19773000	0	4338800	5992800	19954000	12806000	34555000	6120500	24082000	11283000	19179000	17322000	25633000	17758000	35054000	30937000	23340000	15063000			8380	880
EKSSMHLVVSGTK	Phospho (STY)	1481.69	0.69493	880	CD630_13180|ID:2832330|pnp|	yes	yes	0	0	1	1	47.297	47.79	2;3	1.6207e-06	24125	20200214_QHF_TD_ColHF56_DifKin_Phospho_R5-C	107.43	93.254	556616800	0	0	6114600	2669400	4704800	12427000	1511000	0	10174000	9196100	7672100	55904000	8699800	0	11262000	30137000	0	67041000	44330000	43548000	16817000	75786000	82713000	32857000	33053000			8381	880
EKTGHSTVAVTEDGTSTGK	Phospho (STY)	1983.88	0.878644	1573	CD630_23350|ID:2832910|guaB|	yes	yes	0	0	1	1	32.029	33.323	3	0.0017205	15141	20200214_QHF_TD_ColHF56_DifKin_Phospho_R5-C	56.461	42.476	16275000	0	0	0	0	0	0	0	4462700	0	0	0	0	0	0	0	0	0	3205400	0	0	3003500	0	5603400	0	0			8386	1573
ELDTLPAEMDKTGVMPK	Oxidation (M);Phospho (STY)	1969.88	0.877781	306	CD630_03990|ID:2831539|acdB|	yes	yes	0	1	1	1	70.509	83.723	3	0.0020655	40185	20200214_QHF_TD_ColHF56_DifKin_Phospho_R2-C	83.395	76.264	31533100	0	0	0	0	0	0	0	11671000	0	0	0	0	8860100	0	0	0	0	11002000	0	0	0	0	0	0	0			8519	306
ELDTLPAEMDKTGVMPK	2 Oxidation (M);Phospho (STY)	1985.87	0.872696	306	CD630_03990|ID:2831539|acdB|	yes	yes	0	2	1	1	61.335	63.957	3	1.3141e-05	33295	20200214_QHF_TD_ColHF56_DifKin_Phospho_R3-C	91.166	83.08	37151100	0	0	0	0	0	0	0	0	0	0	0	0	19865000	0	0	0	0	7131100	0	0	0	0	10155000	0	0			8520	306
ELELIINENNSR	Phospho (STY)	1522.7	0.702852	2120	CD630_31160|ID:2834466|bglF|	yes	yes	0	0	1	0	85.824	93.645	2	0.00029155	48593	20200214_QHF_TD_ColHF56_DifKin_Phospho_R4-E	85.493	82.632	9401800	0	0	0	0	0	0	0	0	0	0	0	0	0	0	6829800	0	0	0	0	2572000	0	0	0	0	0			8553	2120
ELEVKISEESTK	Phospho (STY)	1470.69	0.685471	146	CD630_01700|ID:2833116|	yes	yes	0	0	1	1	59.98	61.025	2;3	1.024e-24	31688	20200214_QHF_TD_ColHF56_DifKin_Phospho_R4-B	197.29	163.39	979940500	29785000	41352000	59231000	96091000	21637000	43448000	38194000	51528000	20374000	7441600	59794000	61732000	56408000	52871000	8199800	20897000	34943000	20542000	30150000	47866000	29987000	50545000	58809000	8148100	29967000			8569	146
ELGKNPSRYR	Phospho (STY)	1298.61	0.613249	2029	CD630_29640|ID:2834335|	yes	yes	0	0	1	2	29.008	30.126	3	0.0071916	13376	20200214_QHF_TD_ColHF56_DifKin_Phospho_R4-C	65.179	43.933	8295600	0	0	0	0	0	0	0	3257100	0	0	0	0	1358800	0	0	0	0	3679700	0	0	0	0	0	0	0			8619	2029
ELGLTSK	Phospho (STY)	826.384	0.38375	1790	CD630_26180|ID:2834034|ileS|	yes	yes	0	0	1	0	50.224	51.776	2	0.10733	27165	20200214_QHF_TD_ColHF56_DifKin_Phospho_R2-C	66.92	34.108	9947890	0	0	542290	0	0	0	0	5269900	0	0	0	0	3063700	0	0	0	0	1072000	0	0	0	0	0	0	0			8630	1790
ELGYSTVTPIVITNSSQFLDVVETESK	Phospho (STY)	3035.46	0.462795	2127	CD630_31250|ID:2834475|bglF|	yes	yes	0	0	1	0	112.95	117.9	2;3;4	8.6455e-186	65567	20200214_QHF_TD_ColHF56_DifKin_Phospho_R4-A	268.99	256.34	5325828300	155210000	175840000	66442000	75052000	56999000	34545000	70919000	100180000	72245000	23907000	260190000	156710000	157920000	448110000	2595300	148310000	358810000	82893000	382190000	111550000	489950000	235220000	827850000	817620000	14571000			8650	2127
ELITDGYIPSYCTACYR	Phospho (STY)	2160.89	0.889743	1451	CD630_21560|ID:2832861|thiH|	yes	yes	0	0	1	0	86.255	93.972	2	0.010378	49521	20200214_QHF_TD_ColHF56_DifKin_Phospho_R5-F	50.358	43.756	0	0	0	0	0	0	0	0	0	0	0	0	0	0	0	0	0	0	0	0	0	0	0	0	0	0			8712	1451
ELMGSNTNNIDTLSNTSK	Oxidation (M);Phospho (STY)	2033.86	0.86128	459	CD630_07030|ID:2831786|	yes	yes	0	1	1	0	58.726	60.278	2;3	3.9735e-105	31278	20200214_QHF_TD_ColHF56_DifKin_Phospho_R3-C	250.39	241.35	177488000	0	0	33784000	0	0	0	0	30398000	0	0	0	0	57840000	0	0	0	0	20623000	0	0	0	0	34843000	0	0			8809	459
ELMGSNTNNIDTLSNTSK	Phospho (STY)	2017.87	0.866365	459	CD630_07030|ID:2831786|	yes	yes	0	0	1	0	68.093	81.248	2	1.0713e-35	38215	20200214_QHF_TD_ColHF56_DifKin_Phospho_R5-C	154.92	143.97	18570700	0	0	13927000	0	0	0	0	4643700	0	0	0	0	0	0	0	0	0	0	0	0	0	0	0	0	0			8810	459
ELMGSNTNNIDTLSNTSKIDTLNK	Phospho (STY)	2702.25	0.247005	459	CD630_07030|ID:2831786|	yes	yes	0	0	1	1	74.21	86.163	3	2.0217e-05	41860	20200214_QHF_TD_ColHF56_DifKin_Phospho_R2-C	77.233	69.952	48420000	0	0	15932000	0	0	0	0	18404000	0	0	0	0	0	0	0	0	0	14084000	0	0	0	0	0	0	0			8811	459
ELMGSNTNNIDTLSNTSKIDTLNK	Oxidation (M);Phospho (STY)	2718.24	0.24192	459	CD630_07030|ID:2831786|	yes	yes	0	1	1	1	70.001	82.4	3	8.7988e-31	38261	20200214_QHF_TD_ColHF56_DifKin_Phospho_R3-C	144.78	138.79	60507000	0	0	13653000	0	0	0	0	14703000	0	0	0	0	16577000	0	0	0	0	0	0	0	0	0	15574000	0	0			8812	459
ELNISSFNFSR	Phospho (STY)	1392.61	0.607495	1312	CD630_19320|ID:2833482|	yes	yes	0	0	1	0	92.831	98.396	2	0.0099166	50369	20200214_QHF_TD_ColHF56_DifKin_Phospho_R3-Bb	54.09	45.345	3814500	0	0	1196300	0	0	0	0	0	0	0	0	1358100	0	0	0	0	1260100	0	0	0	0	0	0	0	0			8840	1312
ELNSAKELTK	Phospho (STY)	1211.58	0.579883	1434	CD630_21360|ID:2833651|uppS|	yes	yes	0	0	1	1	39.388	40.243	2;3	2.1651e-05	20186	20200214_QHF_TD_ColHF56_DifKin_Phospho_R2-C	155.81	105.83	203909000	7320500	5548900	12950000	8278100	4167000	8597300	4956300	21206000	4810500	3438000	6505000	12286000	8273700	13612000	3988600	9118900	5326100	11547000	8395600	5608000	12706000	13538000	0	6879000	4852500			8851	1434
ELNSVLNLLHK	Phospho (STY)	1358.7	0.695916	1498	CD630_22170|ID:2833716|aroD|	yes	yes	0	0	1	0	92.244	98.796	2;3	1.1118e-10	49328	20200214_QHF_TD_ColHF56_DifKin_Phospho_R5-A	167.73	135.29	117958400	4928100	0	1636500	0	0	0	0	0	0	0	0	2830900	0	6170500	0	8811700	19956000	0	0	4695700	19751000	23703000	9415000	16060000	0			8854	1498
ELPLNEIENAVTEENSSKEVEEQLTIK	Phospho (STY)	3164.5	0.501365	2419	CD630_35590|ID:2834856|ftsH2|	yes	yes	0	0	1	1	108.14	109.3	3	9.2667e-10	60706	20200214_QHF_TD_ColHF56_DifKin_Phospho_R1-C	88.544	80.837	4959900	0	0	4959900	0	0	0	0	0	0	0	0	0	0	0	0	0	0	0	0	0	0	0	0	0	0			8873	2419
ELPLNEIENAVTEENSSKEVEEQLTIKLEK	Phospho (STY)	3534.72	0.722985	2419	CD630_35590|ID:2834856|ftsH2|	yes	yes	0	0	1	2	97.238	104.2	4	3.8294e-07	56801	20200214_QHF_TD_ColHF56_DifKin_Phospho_R5-C	70.217	65.377	11650000	0	0	0	0	0	0	0	0	0	0	0	0	0	0	0	0	0	0	0	0	0	0	11650000	0	0			8874	2419
ELQKATNENPVVDTKPEK	Phospho (STY)	2119.02	0.0198291	886	CD630_13240|ID:2832336|ftsK|	yes	yes	0	0	1	2	45.694	46.58	3	1.0932e-06	23936	20200214_QHF_TD_ColHF56_DifKin_Phospho_R5-F	96.591	91.891	190724400	3160000	0	10738000	0	0	10131000	0	22090000	2755100	0	6186100	6948600	16497000	10862000	0	10067000	0	26621000	8960200	0	6845700	6573700	35168000	7121000	0			8891	886
ELSATIDGEGSR	Phospho (STY)	1313.55	0.55004	93	CD630_00980|ID:2831260|rpoA|	yes	yes	0	0	1	0	55.298	56.417	2	2.0636e-05	29914	20200214_QHF_TD_ColHF56_DifKin_Phospho_R1-D	85.493	78.807	69119000	0	3430100	2123400	4651400	0	0	0	9055500	3650000	0	6428400	2961400	0	10741000	0	6204800	3656300	7207300	0	0	3189600	0	0	5819800	0			8912	93
ELSDIIGFTASQIR	Phospho (STY)	1628.78	0.781102	147	CD630_01710|ID:2831372|rex|	yes	yes	0	0	1	0	99.284	104.75	2;3	3.0173e-41	56454	20200214_QHF_TD_ColHF56_DifKin_Phospho_R3-E	188.27	159.64	698810800	15443000	32188000	43765000	14523000	9176200	0	2500800	0	0	0	60760000	49508000	18179000	6831700	15282000	61677000	67772000	44312000	76226000	28678000	102790000	0	13057000	27548000	8594100			8914	147
ELSSSKGSTDLVK	Phospho (STY)	1429.67	0.670155	527	CD630_07800|ID:2831859|	yes	yes	0	0	1	1	45.44	47.185	2	0.01601	24171	20200214_QHF_TD_ColHF56_DifKin_Phospho_R5-D	64.537	37.207	0	0	0	0	0	0	0	0	0	0	0	0	0	0	0	0	0	0	0	0	0	0	0	0	0	0			8945	527
ELTGQIQK	Phospho (STY)	995.469	0.468876	2282	CD630_33870|ID:2834685|	yes	yes	0	0	1	0	41.786	43.29	2	0.046883	20814	20200214_QHF_TD_ColHF56_DifKin_Phospho_R3-C	61.593	32.444	0	0	0	0	0	0	0	0	0	0	0	0	0	0	0	0	0	0	0	0	0	0	0	0	0	0			8971	2282
ELTSSMGSLQPTVK	Oxidation (M);Phospho (STY)	1572.71	0.71064	465	CD630_07090|ID:2831791|mutS2|	yes	yes	0	1	1	0	59.534	61.444	2	6.065e-11	32723	20200214_QHF_TD_ColHF56_DifKin_Phospho_R5-F	124.98	101.51	31867800	0	0	3699100	0	0	2608800	0	0	0	0	3678900	0	11302000	0	0	0	0	0	0	5390700	5188300	0	0	0	0			8978	465
ELTSSMGSLQPTVK	Phospho (STY)	1556.72	0.715725	465	CD630_07090|ID:2831791|mutS2|	yes	yes	0	0	1	0	71.382	84.363	2	4.8422e-10	38645	20200214_QHF_TD_ColHF56_DifKin_Phospho_R3-Fb	117.78	94.411	11567000	0	0	0	0	0	0	0	0	1767200	0	0	0	0	9799800	0	0	0	0	0	0	0	0	0	0	0			8979	465
ELVPNTTDAAVEK	Phospho (STY)	1465.67	0.670155	557	CD630_08270|ID:2831895|rbo|	yes	yes	0	0	1	0	62.235	63.723	2	5.047e-07	33830	20200214_QHF_TD_ColHF56_DifKin_Phospho_R2-A	109.48	101.43	355394300	9898900	12664000	12195000	5740800	5578300	13072000	5490600	28957000	9398400	0	15831000	38277000	21506000	21154000	10756000	14787000	5902700	21498000	14651000	14274000	12777000	14819000	29080000	11112000	5974600			9014	557
ELVPNTTDAAVEKHVPVIEVDGNNVTVK	Phospho (STY)	3066.53	0.52746	557	CD630_08270|ID:2831895|rbo|	yes	yes	0	0	1	1	84.986	94.026	3	4.082e-05	47175	20200214_QHF_TD_ColHF56_DifKin_Phospho_R4-F	68.461	63.114	85453500	0	0	2544100	0	5666000	0	0	0	0	0	0	10362000	39939000	0	9886700	0	0	0	0	7065700	0	0	0	0	9990000			9016	557
ELVSNRVTQVEPK	Phospho (STY)	1577.78	0.781437	798	CD630_12140|ID:2832241|spo0A|	yes	yes	0	0	1	1	58.945	59.635	2;3	0.0034864	32603	20200214_QHF_TD_ColHF56_DifKin_Phospho_R1-D	77.746	69.371	62001900	0	0	2008600	8947100	0	4106400	0	7282000	0	0	3079200	0	0	10003000	0	4135300	0	0	9111400	0	2438900	0	0	10890000	0			9019	798
ELVSNRVTQVEPKPR	Phospho (STY)	1830.94	0.935312	798	CD630_12140|ID:2832241|spo0A|	yes	yes	0	0	1	2	55.738	56.704	3	4.3812e-15	30014	20200214_QHF_TD_ColHF56_DifKin_Phospho_R5-D	135.29	125.45	177703900	3234800	0	6377300	11059000	3929500	7263700	0	11159000	4642600	4090700	6630900	0	9233100	19266000	7473500	7949800	0	8815000	21438000	11756000	5707000	0	10419000	13012000	4247000			9021	798
EMRSSLSVGDK	Phospho (STY)	1287.55	0.553017	1938	CD630_28010|ID:2834192|	yes	yes	0	0	1	1	44.635	45.575	2	1.2422e-05	23051	20200214_QHF_TD_ColHF56_DifKin_Phospho_R4-D	127.18	87.021	68959000	1732100	0	3832700	0	0	0	0	6526300	0	1320900	4440600	10186000	0	6119300	0	0	0	6311200	5259000	2455500	2687500	4660000	7359400	3617800	2450700			9145	1938
EMSQGKDTTTGHWEMTGIIVDKPFK	2 Oxidation (M);Phospho (STY)	2947.31	0.31331	806	CD630_12230|ID:2832250|drm|	yes	yes	0	2	1	2	71.165	84.218	3;4	8.7614e-26	40350	20200214_QHF_TD_ColHF56_DifKin_Phospho_R4-F	138.9	125.77	2682065000	0	0	0	0	14533000	0	0	71917000	0	15524000	0	33004000	48421000	210950000	19268000	105620000	21724000	169870000	227680000	484410000	39583000	116210000	312260000	703120000	87971000			9154	806
EMSQGKDTTTGHWEMTGIIVDKPFK	Oxidation (M);Phospho (STY)	2931.32	0.318396	806	CD630_12230|ID:2832250|drm|	yes	yes	0	1	1	2	75.352	87.6	3;4	8.347e-71	43852	20200214_QHF_TD_ColHF56_DifKin_Phospho_R4-F	195.58	186.63	1649385000	0	0	0	0	0	0	0	0	0	0	0	0	0	97009000	0	0	0	213460000	0	368640000	51316000	128960000	350010000	330910000	109080000			9155	806
EMSQGKDTTTGHWEMTGIIVDKPFK	Phospho (STY)	2915.32	0.323481	806	CD630_12230|ID:2832250|drm|	yes	yes	0	0	1	2	77.445	90.335	3;4	2.3351e-13	44414	20200214_QHF_TD_ColHF56_DifKin_Phospho_R5-F	108.01	106.83	475679000	0	0	0	0	0	0	0	0	0	0	0	0	0	38811000	0	0	0	63386000	76502000	0	0	0	142370000	154610000	0			9156	806
ENDIKSDLAEGEK	Phospho (STY)	1526.65	0.650148	2352	CD630_34720|ID:2834766|atpF|	yes	yes	0	0	1	1	51.508	52.41	2;3	5.6638e-129	27154	20200214_QHF_TD_ColHF56_DifKin_Phospho_R5-C	306.01	282.07	2207985000	44142000	28180000	60960000	36915000	18795000	65400000	36984000	257510000	75821000	33721000	57483000	137030000	56659000	208710000	39179000	86842000	41158000	158000000	107240000	64500000	32135000	123270000	298900000	99217000	39234000			9193	2352
ENDINLSDTEPKK	Phospho (STY)	1581.69	0.692347	1037	CD630_15370|ID:2832487|aspB|	yes	yes	0	0	1	1	56.394	52.983	2	0.00033899	29021	20200214_QHF_TD_ColHF56_DifKin_Phospho_R3-B	81.656	67.428	0	0	0	0	0	0	0	0	0	0	0	0	0	0	0	0	0	0	0	0	0	0	0	0	0	0			9196	1037
ENETLDSALR	Phospho (STY)	1226.52	0.518011	1657	CD630_24461|ID:2835062|rpsU|	yes	yes	0	0	1	0	63.656	65.573	2	2.9092e-07	35120	20200214_QHF_TD_ColHF56_DifKin_Phospho_R1-C	164.48	101.01	618840000	16342000	15682000	25728000	26293000	10515000	17963000	19054000	55651000	18351000	10184000	22779000	51113000	22960000	41004000	16566000	24330000	13782000	24958000	24660000	22700000	21693000	37382000	47162000	16846000	15142000			9233	1657
ENETLDSALRR	Phospho (STY)	1382.62	0.619122	1657	CD630_24461|ID:2835062|rpsU|	yes	yes	0	0	1	1	57.61	58.56	2;3	6.0238e-58	30975	20200214_QHF_TD_ColHF56_DifKin_Phospho_R4-D	248.76	235.57	2378175000	42628000	50455000	59661000	89147000	12815000	83697000	69071000	121240000	36931000	20069000	85051000	316650000	81518000	97188000	82664000	137790000	41243000	93238000	284030000	93725000	66082000	147810000	125060000	75692000	64720000			9235	1657
ENIISLVHCATR	Phospho (STY)	1491.69	0.690513	2136	CD630_31370|ID:2834487|bglF|	yes	yes	0	0	1	0	81.338	91.332	2;3	4.3152e-80	48671	20200214_QHF_TD_ColHF56_DifKin_Phospho_R4-A	258.7	254.4	3833253900	72623000	58693000	54603000	64511000	90685000	56171000	7253900	355420000	15199000	94505000	263250000	154240000	239400000	315970000	146680000	253640000	104040000	155460000	224520000	114700000	200830000	163430000	254600000	256130000	116700000			9294	2136
ENIISLVHCATRLR	Phospho (STY)	1760.88	0.875688	2136	CD630_31370|ID:2834487|bglF|	yes	yes	0	0	1	1	80.199	92.271	3	3.5794e-07	46026	20200214_QHF_TD_ColHF56_DifKin_Phospho_R5-F	112.82	98.818	44122000	16635000	0	0	0	0	0	0	0	0	0	10381000	0	0	0	0	0	0	0	0	0	17106000	0	0	0	0			9295	2136
ENISYSSAK	Phospho (STY)	1077.44	0.43797	262	CD630_03130|ID:2831500|	yes	yes	0	0	1	0	38.505	39.16	2	0.0017987	18917	20200214_QHF_TD_ColHF56_DifKin_Phospho_R2-D	89.301	76.264	108306800	8152700	3589000	3306400	1631700	2698200	8584800	1433400	9310700	2484300	2486100	5734400	8470400	6039200	7731900	3621900	7357100	2000300	4521300	0	5934500	0	0	6381600	4470300	2366600			9308	262
ENLSYTSFQSIATPHANPSYIK	Phospho (STY)	2547.17	0.168284	2063	CD630_30160|ID:2834383|	yes	yes	0	0	1	0	88.676	94.596	2;3	4.0905e-15	50814	20200214_QHF_TD_ColHF56_DifKin_Phospho_R3-B	117.96	113.8	240763800	0	0	202560000	14504000	0	0	0	0	0	0	0	16401000	0	0	0	0	0	0	0	7298800	0	0	0	0	0			9359	2063
ENMLNNLSICENFVHDFKK	Phospho (STY)	2431.07	0.0701669	2490	CD630_36540|ID:2833106|dnaC|	yes	yes	0	0	1	1	87.936	96.298	3;4	1.8328e-06	51036	20200214_QHF_TD_ColHF56_DifKin_Phospho_R5-D	87.468	81.136	22592200	0	0	0	0	0	0	0	0	0	0	0	0	0	0	0	0	0	0	0	0	0	0	8609200	13983000	0			9372	2490
ENNIEENEDMSKASNINK	Phospho (STY)	2157.89	0.888557	230	CD630_02720|ID:2831464|	yes	yes	0	0	1	1	48.735	50.389	3	3.2538e-05	25482	20200214_QHF_TD_ColHF56_DifKin_Phospho_R5-B	68.401	63.876	12602700	0	2549200	0	0	0	0	0	0	0	0	0	3989300	0	0	0	0	0	0	0	0	0	6064200	0	0	0			9391	230
ENSSIKVETK	Phospho (STY)	1213.56	0.559148	548	CD630_08160|ID:2834987|bglF|	yes	yes	0	0	1	1	31.275	32.308	2	0.0047148	14620	20200214_QHF_TD_ColHF56_DifKin_Phospho_R5-C	102.57	73.017	38792370	0	1115300	0	0	0	0	809070	6525100	0	0	0	2987200	4774900	0	0	0	1449300	5766500	0	0	2951600	5077400	7336000	0	0			9470	548
ENTLDESKNSDNVNSK	Phospho (STY)	1872.77	0.773845	1534	CD630_22630|ID:2833748|prsA|	yes	yes	0	0	1	1	29.08	30	2;3	0	13682	20200214_QHF_TD_ColHF56_DifKin_Phospho_R4-C	419.16	350.08	6066237000	183340000	123380000	153910000	124270000	72697000	305140000	142620000	743930000	115340000	101150000	120810000	350640000	235480000	549670000	134080000	262280000	69030000	347670000	240740000	142080000	201050000	317140000	587080000	306510000	136200000			9485	1534
ENTLDESKNSDNVNSKK	Phospho (STY)	2000.87	0.868808	1534	CD630_22630|ID:2833748|prsA|	yes	yes	0	0	1	2	24.416	25.243	3	2.5772e-16	10298	20200214_QHF_TD_ColHF56_DifKin_Phospho_R5-C	132.83	122.21	70378420	0	0	0	0	1020500	3630500	951820	7189300	1844200	1833200	0	1398500	0	4847000	0	5572200	0	6002500	4212200	0	4199100	5827900	10133000	6077400	5639100			9486	1534
ENTLDESKNSDNVNSKKDDVSDEK	Phospho (STY)	2789.19	0.187635	1534	CD630_22630|ID:2833748|prsA|	yes	yes	0	0	1	3	33.548	35.201	4	8.7701e-16	16411	20200214_QHF_TD_ColHF56_DifKin_Phospho_R5-C	123.24	118.24	5737000	0	0	0	0	0	0	0	0	0	0	0	0	0	0	0	0	0	0	0	0	0	0	5737000	0	0			9487	1534
ENVIQTVSLELLGK	Phospho (STY)	1621.83	0.832804	683	CD630_10560|ID:2832109|etfA|	yes	yes	0	0	1	0	109.96	114.09	2	0.031749	64490	20200214_QHF_TD_ColHF56_DifKin_Phospho_R3-B	54.004	48.71	24433700	0	0	0	0	0	0	0	0	0	0	0	1965000	0	0	0	0	9204700	0	0	0	0	13264000	0	0	0			9504	683
ENYSALSCVK	Phospho (STY)	1249.51	0.505004	1893	CD630_27510|ID:2834147|	yes	yes	0	0	1	0	63.834	65.703	2	0.00048496	34295	20200214_QHF_TD_ColHF56_DifKin_Phospho_R3-C	109.51	81.566	869778000	26623000	23324000	49085000	33338000	15019000	34786000	26492000	56592000	21907000	16246000	38566000	73959000	43971000	65643000	22687000	43558000	14485000	35332000	32809000	37910000	25016000	34873000	50958000	31057000	15542000			9542	1893
EPVLLASTDGVGTKLK	Phospho (STY)	1706.89	0.885567	185	CD630_02210|ID:2831412|purG|	yes	yes	0	0	1	1	75.529	87.654	2;3	1.5438e-47	42743	20200214_QHF_TD_ColHF56_DifKin_Phospho_R2-C	210.47	197.05	614261500	11073000	24632000	82618000	15632000	2865800	10706000	41786000	43345000	12840000	5402800	35670000	77185000	20961000	13109000	7557100	18028000	12394000	24193000	17594000	12494000	39759000	17626000	43822000	16240000	6728800			9595	185
EQELPDSNFSTVKYPNPEEK	Phospho (STY)	2430.06	0.0628162	1920	CD630_27800|ID:2834172|pgm|	yes	yes	0	0	1	1	73.302	86.346	3	0.00012068	40978	20200214_QHF_TD_ColHF56_DifKin_Phospho_R3-D	64.707	60.113	61672800	0	0	0	0	0	9518500	0	0	2422900	0	0	0	0	12579000	0	7404600	0	0	16044000	0	6820000	0	0	6883800	0			9619	1920
EQGHEFGVTTGRPR	Phospho (STY)	1649.73	0.731133	2491	CD630_36550|ID:2834946|purA|	yes	yes	0	0	1	1	43.728	44.617	2;3;4	4.5054e-25	21847	20200214_QHF_TD_ColHF56_DifKin_Phospho_R3-D	177.01	174.36	1362144900	14386000	7591900	21822000	18611000	13989000	36946000	20270000	84605000	21412000	19623000	33957000	83092000	50968000	94557000	33066000	86061000	14946000	94492000	92552000	64032000	94373000	98570000	136100000	87301000	38822000			9634	2491
EQKITITSNTNLSEAEIEQK	Phospho (STY)	2355.12	0.120665	1671	CD630_24610|ID:2833905|dnaK|	yes	yes	0	0	1	1	71.147	83.452	2;3	3.9708e-77	40184	20200214_QHF_TD_ColHF56_DifKin_Phospho_R3-B	211.75	198.45	694922100	30426000	16742000	61983000	24266000	14139000	17951000	7922400	43853000	8410900	11113000	26935000	87359000	39495000	48621000	8882200	37001000	17816000	28642000	21133000	29436000	20788000	24362000	46164000	12361000	9120600			9657	1671
EQLKSLVIK	Phospho (STY)	1136.62	0.620626	363	CD630_05280|ID:2833203|	yes	yes	0	0	1	1	70.071	82.568	2	6.9485e-06	39426	20200214_QHF_TD_ColHF56_DifKin_Phospho_R1-C	163.71	103.46	240175100	7362200	0	12783000	9866300	3778500	17885000	12182000	11813000	2930400	0	7817900	29978000	7477900	9738400	2113000	11723000	4648400	12085000	8337800	14045000	15339000	7137200	19032000	6728000	5374100			9668	363
EQMDDITQYTLAYFHSDPPVK	Oxidation (M);Phospho (STY)	2593.11	0.108386	1453	CD630_21580|ID:2833666|gabT|	yes	yes	0	1	1	0	82.321	94.399	3	9.8831e-05	46957	20200214_QHF_TD_ColHF56_DifKin_Phospho_R5-C	61.488	57.684	433742000	0	0	110690000	0	0	0	0	21199000	0	0	0	0	82943000	0	0	0	0	0	0	0	0	0	218910000	0	0			9689	1453
EQMDDITQYTLAYFHSDPPVK	Phospho (STY)	2577.11	0.113472	1453	CD630_21580|ID:2833666|gabT|	yes	yes	0	0	1	0	86.83	94.962	3	1.7901e-06	49946	20200214_QHF_TD_ColHF56_DifKin_Phospho_R5-C	89.723	85.861	187217900	0	0	3157900	0	0	0	0	0	0	0	0	0	23881000	0	0	0	0	69790000	0	0	0	0	90389000	0	0			9690	1453
EQQLDVINRTFHGK	Phospho (STY)	1763.84	0.835598	512	CD630_07590|ID:2833250|plfB|	yes	yes	0	0	1	1	60.277	61.946	2;3;4	3.584e-105	32127	20200214_QHF_TD_ColHF56_DifKin_Phospho_R3-C	280.19	255.03	6906563000	38254000	0	481780000	62257000	0	110680000	0	1197700000	40377000	0	97747000	5703000	780550000	249910000	0	181180000	0	1382200000	136810000	0	145280000	10675000	1863700000	121760000	0			9712	512
EQSNSICLEAVK	Phospho (STY)	1456.63	0.62691	1893	CD630_27510|ID:2834147|	yes	yes	0	0	1	0	66.162	74.598	2	7.3972e-07	36951	20200214_QHF_TD_ColHF56_DifKin_Phospho_R5-F	103.79	86.163	91265000	9007800	0	6337200	0	0	6479500	0	11802000	7952200	0	6736100	0	10832000	10561000	0	0	0	0	0	0	4644100	0	9587500	7325600	0			9720	1893
EQSNSICLEAVKENYSALSCVK	Phospho (STY)	2608.16	0.155019	1893	CD630_27510|ID:2834147|	yes	yes	0	0	1	1	80.443	91.953	3	3.1226e-120	45004	20200214_QHF_TD_ColHF56_DifKin_Phospho_R5-C	248.02	234.13	702173600	48836000	19682000	9347900	33415000	9126400	0	1524700	57726000	1566300	8462300	52140000	50265000	45440000	45973000	17314000	28023000	17028000	36470000	26093000	28107000	46488000	0	40697000	61059000	17390000			9721	1893
EREKFSEEYQDEK	Phospho (STY)	1795.73	0.730189	1537	CD630_22690|ID:2833752|fruABC|	yes	yes	0	0	1	2	38.551	40.252	3	2.3085e-11	19769	20200214_QHF_TD_ColHF56_DifKin_Phospho_R4-F	129.05	97.44	38169700	0	0	0	0	0	0	0	3102700	0	0	0	0	0	4521500	0	0	0	5039700	4201700	0	4723900	0	9669800	6910400	0			9757	1537
ESACKILGAENVEIIDFPAMTGEDFAIYMK	2 Oxidation (M);Phospho (STY)	3473.55	0.548197	1464	CD630_21730|ID:2833679|	yes	yes	0	2	1	1	70.777	84.336	4	6.5142e-06	40020	20200214_QHF_TD_ColHF56_DifKin_Phospho_R5-C	49.559	38.701	103704000	0	0	0	0	0	0	0	0	0	0	0	0	0	0	0	0	0	0	0	0	0	41145000	62559000	0	0			9784	1464
ESFIGKSILSK	Phospho (STY)	1287.65	0.647569	1120	CD630_16570|ID:2832589|gcvTPA|	yes	yes	0	0	1	1	73.732	86.662	2	0.0041431	38568	20200214_QHF_TD_ColHF56_DifKin_Phospho_R5-A	83.806	53.894	49651400	6121900	0	0	0	0	8399800	0	0	0	0	5417700	0	0	0	0	11782000	0	0	0	0	17930000	0	0	0	0			9827	1120
ESFNEDTTIEK	Phospho (STY)	1391.55	0.549371	262	CD630_03130|ID:2831500|	yes	yes	0	0	1	0	57.806	54.246	2	0.005612	29082	20200214_QHF_TD_ColHF56_DifKin_Phospho_R1-C	73.415	66.442	2087200	0	0	2087200	0	0	0	0	0	0	0	0	0	0	0	0	0	0	0	0	0	0	0	0	0	0			9832	262
ESSGQVLLNK	Phospho (STY)	1153.54	0.538019	589	CD630_08740|ID:2833267|	yes	yes	0	0	1	0	52.176	52.812	2	0.00058761	27175	20200214_QHF_TD_ColHF56_DifKin_Phospho_R5-B	98.105	79.665	63746700	2314700	0	0	0	5166700	0	0	0	0	8345800	0	0	0	0	11078000	5569900	6584700	0	0	4697900	0	19989000	0	0	0			9935	589
ESTTIVDGSGDKK	Phospho (STY)	1415.62	0.618119	165	CD630_01940|ID:2831393|groL|	yes	yes	0	0	1	1	30.507	31.603	2	3.5164e-07	14716	20200214_QHF_TD_ColHF56_DifKin_Phospho_R2-C	107.5	103.16	21662900	2799400	0	0	0	0	2780900	0	7662900	0	0	2489900	0	0	5929800	0	0	0	0	0	0	0	0	0	0	0			9955	165
ESTYLNRRSTIQK	Phospho (STY)	1674.81	0.809048	2264	CD630_33260|ID:2834633|	yes	yes	0	0	1	2	38.034	39.887	4	0.0060967	19318	20200214_QHF_TD_ColHF56_DifKin_Phospho_R5-C	42.031	32.749	1726000	0	0	0	0	0	0	0	0	0	0	0	0	0	0	0	0	0	0	0	0	0	0	1726000	0	0			9958	2264
ESVFSFEK	Phospho (STY)	1051.43	0.426343	1790	CD630_26180|ID:2834034|ileS|	yes	yes	0	0	1	0	80.154	91.387	2	0.00044301	44357	20200214_QHF_TD_ColHF56_DifKin_Phospho_R3-D	127.51	95.754	97507400	6619100	0	5586600	4072900	2290900	0	2829100	0	4691800	3866500	0	6624200	0	10166000	0	0	5506800	0	0	0	7409600	18683000	11141000	0	8019900			9962	1790
ETGTLIR	Phospho (STY)	868.406	0.405548	307;539	CD630_04000|ID:2831540|etfB1|;CD630_08040|ID:2831877|etfB|	no	no	0	0	1	0	45.367	46.19	2	0.040926	23543	20200214_QHF_TD_ColHF56_DifKin_Phospho_R5-C	88.136	19.511	2178550000	0	0	437920000	0	0	0	0	496820000	0	0	0	0	463010000	0	0	0	0	326440000	0	0	0	0	454360000	0	0			10037	307;539
ETGTLIRDGVPSILNPDDANALEEALK	Phospho (STY)	2930.43	0.427412	307	CD630_04000|ID:2831540|etfB1|	yes	yes	0	0	1	1	110.03	114.57	3	1.7142e-34	62634	20200214_QHF_TD_ColHF56_DifKin_Phospho_R4-C	146.64	141.41	170337400	0	0	19177000	0	0	0	0	0	0	0	0	0	0	0	0	11620000	0	3702200	0	0	5898200	0	129940000	0	0			10039	307
ETISALRK	Phospho (STY)	996.501	0.500511	1676	CD630_24670|ID:2833911|lepA|	yes	yes	0	0	1	1	46.585	47.014	2	0.0060768	23991	20200214_QHF_TD_ColHF56_DifKin_Phospho_R2-E	87.895	57.283	133821700	0	8367500	8011100	4848700	7688800	0	6406400	6321300	6675400	8068000	0	11358000	5589000	10723000	6800600	0	7134600	6957100	5194200	3103400	0	18593000	0	0	1981600			10066	1676
ETTPSIEGQAK	Phospho (STY)	1239.54	0.538413	1816	CD630_26510|ID:2834066|murG|	yes	yes	0	0	1	0	43.636	44.402	2	1.084e-05	21260	20200214_QHF_TD_ColHF56_DifKin_Phospho_R1-A	110.15	105.05	302322200	16714000	13959000	25887000	10979000	7510000	18686000	6555600	35787000	14843000	7950400	19746000	13432000	25381000	0	0	0	5832200	0	21950000	13839000	1252000	0	0	28779000	13240000			10136	1816
EVAESIK	Phospho (STY)	854.379	0.378664	154	CD630_01790|ID:2831379|gluD|	yes	yes	0	0	1	0	34.243	35.872	2	0.044016	15814	20200214_QHF_TD_ColHF56_DifKin_Phospho_R1-B	64.711	38.269	3348000	0	2187300	0	0	0	0	0	0	0	0	0	1160700	0	0	0	0	0	0	0	0	0	0	0	0	0			10164	154
EVAESIKAK	Phospho (STY)	1053.51	0.510741	154	CD630_01790|ID:2831379|gluD|	yes	yes	0	0	1	1	30.596	31.199	2	0.00035411	14512	20200214_QHF_TD_ColHF56_DifKin_Phospho_R2-C	153.54	82.984	217672500	20848000	16409000	9522900	10649000	0	13830000	9527800	34437000	5737600	0	12865000	21441000	0	0	0	17404000	0	16524000	9811700	10416000	8249500	0	0	0	0			10165	154
EVALTQISFDSVNR	Phospho (STY)	1657.77	0.771266	1341	CD630_19770|ID:2833520|mutS|	yes	yes	0	0	1	0	84.724	93.895	2	5.0659e-06	48913	20200214_QHF_TD_ColHF56_DifKin_Phospho_R5-C	101.78	89.466	8380400	0	0	0	0	0	0	0	0	0	0	0	0	0	0	0	0	0	0	0	0	0	0	8380400	0	0			10175	1341
EVCLLEQTFVKNPDITVK	Phospho (STY)	2212.09	0.0850719	1437	CD630_21390|ID:2833655|tsf|	yes	yes	0	0	1	1	86.862	94.456	3	8.3518e-19	48628	20200214_QHF_TD_ColHF56_DifKin_Phospho_R3-C	138.66	125.41	144006100	0	0	0	0	0	0	0	0	0	0	19770000	4088900	19874000	0	0	16124000	9660200	11631000	14454000	0	23743000	0	0	24661000	0			10191	1437
EVDYGILCCGTGIGISLAANK	Phospho (STY)	2290.04	0.0374698	2359	CD630_34800|ID:2834774|rpiB2|	yes	yes	0	0	1	0	107.98	109.18	2	0.00090487	61456	20200214_QHF_TD_ColHF56_DifKin_Phospho_R3-B	66.017	63.132	4592000	0	0	0	0	0	0	0	0	0	0	0	4592000	0	0	0	0	0	0	0	0	0	0	0	0	0			10221	2359
EVEEQLTIK	Phospho (STY)	1167.54	0.542435	2419	CD630_35590|ID:2834856|ftsH2|	yes	yes	0	0	1	0	62.854	63.841	2	0.00050572	33975	20200214_QHF_TD_ColHF56_DifKin_Phospho_R5-C	145.29	94.042	658790000	0	0	139160000	0	0	0	0	161690000	0	0	0	0	116740000	0	0	0	0	116190000	0	0	0	0	125010000	0	0			10229	2419
EVEEQLTIKLEK	Phospho (STY)	1537.76	0.764055	2419	CD630_35590|ID:2834856|ftsH2|	yes	yes	0	0	1	1	70.398	83.003	2;3	3.1896e-93	38506	20200214_QHF_TD_ColHF56_DifKin_Phospho_R3-C	268.5	248.8	573411000	0	0	112910000	0	0	0	0	54288000	0	0	0	0	191520000	0	0	0	0	67763000	0	0	0	0	146930000	0	0			10230	2419
EVEEQLTIKLEKDEEER	Phospho (STY)	2196.02	0.0198887	2419	CD630_35590|ID:2834856|ftsH2|	yes	yes	0	0	1	2	65.82	71.943	3;4	4.5064e-24	36133	20200214_QHF_TD_ColHF56_DifKin_Phospho_R5-C	155.86	114.57	319325700	0	0	4823700	0	0	0	0	0	0	0	0	0	135540000	0	0	0	0	19712000	0	0	0	0	159250000	0	0			10231	2419
EVEEQLTIKLEKDEEERNNVIDINK	Phospho (STY)	3106.51	0.507119	2419	CD630_35590|ID:2834856|ftsH2|	yes	yes	0	0	1	3	73.287	85.082	4	9.0744e-70	40607	20200214_QHF_TD_ColHF56_DifKin_Phospho_R5-C	192.55	156.49	239875800	0	0	3528800	0	0	0	0	0	0	0	0	0	0	0	0	0	0	93747000	0	0	0	0	142600000	0	0			10232	2419
EVEIEIGDKVSEK	Phospho (STY)	1553.72	0.722584	2103	CD630_30890|ID:2834445|	yes	yes	0	0	1	1	66.472	73.959	2;3	1.4813e-110	37332	20200214_QHF_TD_ColHF56_DifKin_Phospho_R3-B	284.23	214.9	419725700	0	0	107990000	21526000	0	0	0	25236000	0	0	0	32540000	20886000	72468000	0	10920000	7718500	24610000	8962100	26909000	0	12286000	41079000	6595100	0			10242	2103
EVEIEIGDKVSEKEK	Phospho (STY)	1810.86	0.860141	2103	CD630_30890|ID:2834445|	yes	yes	0	0	1	2	65.788	68.933	2;3;4	0	31300	20200214_QHF_TD_ColHF56_DifKin_Phospho_R3-Bb	337.64	302.27	18393441000	199490000	141550000	944330000	1381500000	248260000	190740000	147290000	735520000	91748000	40643000	484970000	5838400000	1256400000	822760000	110770000	517130000	364220000	613670000	497010000	1032200000	630490000	223030000	1212100000	329640000	339580000			10244	2103
EVENNPTIFTSQNVGNK	Phospho (STY)	1969.88	0.87825	620	CD630_29240|ID:2834297|;CD630_09420|ID:2831992|	yes	no	0	0	1	0	69.162	82.149	2;3	4.6796e-57	38128	20200214_QHF_TD_ColHF56_DifKin_Phospho_R3-C	198.49	187.39	522052500	8892900	6331500	45627000	0	0	12132000	0	96319000	11209000	5581500	15052000	23352000	68073000	31656000	0	12909000	0	44519000	15094000	0	26704000	0	75781000	13656000	9163600			10258	620
EVFEIDTKK	Phospho (STY)	1187.55	0.547521	1634	CD630_24110|ID:2833857|	yes	yes	0	0	1	1	60.466	59.513	2;3	0.00032485	33086	20200214_QHF_TD_ColHF56_DifKin_Phospho_R3-B	140.57	102.09	43446400	0	0	9652400	3832300	0	0	2344700	0	3935400	0	0	7341800	0	0	0	0	3574800	0	0	0	0	0	12765000	0	0			10273	1634
EVLNDNESLKK	Phospho (STY)	1367.63	0.633376	594	CD630_08810|ID:2831935|	yes	yes	0	0	1	1	41.83	42.942	2;3	7.4902e-08	20753	20200214_QHF_TD_ColHF56_DifKin_Phospho_R3-D	153	122.13	131905800	4681900	2449200	8113100	1878900	0	5779100	2543900	0	0	0	4529900	15536000	6580500	14309000	0	7948700	0	8628500	12297000	0	4727900	14465000	12489000	4948200	0			10380	594
EVLTSSLFTIPK	Phospho (STY)	1413.72	0.715649	1918	CD630_27780|ID:2834170|	yes	yes	0	0	1	0	97.762	103.91	2	1.5292e-05	55981	20200214_QHF_TD_ColHF56_DifKin_Phospho_R3-C	115.91	82.852	66976000	5105800	0	12306000	1114300	0	0	0	7009000	0	0	3242100	0	0	6710700	0	3338000	0	1074800	4656100	1309000	6985000	0	0	12483000	1642200			10391	1918
EVNLSEK	Phospho (STY)	897.384	0.384478	891	CD630_13290|ID:2832341|	yes	yes	0	0	1	0	36.695	36.892	2	0.074878	16793	20200214_QHF_TD_ColHF56_DifKin_Phospho_R1-C	57.55	20.001	5135100	0	0	1312800	0	0	0	0	0	0	0	1682700	0	0	0	0	2139600	0	0	0	0	0	0	0	0	0			10419	891
EVNLTVEEVK	Phospho (STY)	1238.58	0.579549	1556	CD630_23180|ID:2833781|	yes	yes	0	0	1	0	41.599	39.142	2	0.039847	18869	20200214_QHF_TD_ColHF56_DifKin_Phospho_R1-C	61.78	14.593	4117600	0	0	4117600	0	0	0	0	0	0	0	0	0	0	0	0	0	0	0	0	0	0	0	0	0	0			10422	1556
EVNSGLVK	Phospho (STY)	924.432	0.431763	2287	CD630_33960|ID:2834696|dnaE|	yes	yes	0	0	1	0	44.632	45.487	2	0.055267	22227	20200214_QHF_TD_ColHF56_DifKin_Phospho_R3-D	45.972	15.655	7503500	0	0	0	0	0	0	0	0	2660100	0	0	0	0	4843400	0	0	0	0	0	0	0	0	0	0	0			10428	2287
EVNYTEGSVNK	Phospho (STY)	1318.54	0.544226	2322	CD630_34350|ID:2834734|cobQ|	yes	yes	0	0	1	0	45.981	43.272	2	0.055016	21609	20200214_QHF_TD_ColHF56_DifKin_Phospho_R1-C	50.088	36.669	1867700	0	0	0	0	0	0	0	0	0	0	0	1867700	0	0	0	0	0	0	0	0	0	0	0	0	0			10437	2322
EVPSKIYNLSNDEIKPR	Phospho (STY)	2081.02	0.0194352	584	CD630_08650|ID:2831926|	yes	yes	0	0	1	2	72.012	84.446	3	1.2946e-16	39231	20200214_QHF_TD_ColHF56_DifKin_Phospho_R3-Bb	137.89	130.98	674450200	7739600	0	38399000	9285100	0	17935000	3811100	36998000	8341400	6255500	15578000	52985000	30734000	53099000	6379500	25698000	16370000	52032000	52541000	26874000	46188000	31735000	74308000	47117000	14047000			10444	584
EVSDGYAR	Phospho (STY)	975.37	0.369891	2494	CD630_36580|ID:2834949|rplI|	yes	yes	0	0	1	0	31.57	32.164	2	0.013969	15233	20200214_QHF_TD_ColHF56_DifKin_Phospho_R2-C	67.704	58.066	120411100	4544600	3691200	6911500	5961400	0	6292600	2048900	15199000	4419500	0	5965600	7788200	6719000	8101900	0	5049800	2015000	6305700	4556800	2778100	1532300	6822700	8754900	4952400	0			10459	2494
EVSNMTNELLLK	Phospho (STY)	1469.68	0.683697	1574	CD630_23360|ID:2833798|	yes	yes	0	0	1	0	77.95	91.131	2	0.0013221	44672	20200214_QHF_TD_ColHF56_DifKin_Phospho_R5-C	88.768	67.98	0	0	0	0	0	0	0	0	0	0	0	0	0	0	0	0	0	0	0	0	0	0	0	0	0	0			10471	1574
EVVDNAPKTVK	Phospho (STY)	1278.62	0.622083	56	CD630_00640|ID:2831222|rplL|	yes	yes	0	0	1	1	35.856	36.598	2;3	5.0541e-57	16829	20200214_QHF_TD_ColHF56_DifKin_Phospho_R4-Eb	248.99	186.66	3364414000	128430000	51277000	175000000	114040000	56072000	138730000	71317000	288920000	66751000	59619000	149000000	107900000	115980000	271600000	109970000	160970000	31267000	178340000	133200000	128780000	203630000	147660000	264240000	134010000	77711000			10493	56
EVVDNAPKTVKEGASKEEADQIK	Phospho (STY)	2564.24	0.237092	56	CD630_00640|ID:2831222|rplL|	yes	yes	0	0	1	3	48.357	49.381	4	0.00012232	24612	20200214_QHF_TD_ColHF56_DifKin_Phospho_R4-B	71.882	57.028	99420500	0	0	0	0	0	3196100	1141200	10313000	0	0	0	0	0	8924900	0	7713200	4379300	9687900	7864200	4948800	4651600	0	20528000	10401000	5671300			10494	56
EVVSVPLVLHGGSGIPDEVIK	Phospho (STY)	2223.16	0.1552	2096	CD630_30740|ID:2834431|	yes	yes	0	0	1	0	97.079	103.27	3	2.6895e-08	56272	20200214_QHF_TD_ColHF56_DifKin_Phospho_R5-D	68.074	61.8	40559400	0	0	0	0	0	0	0	0	0	0	0	0	3288800	0	0	6365000	0	1128800	0	0	10955000	0	8052800	10769000	0			10524	2096
EYDDFATK	Phospho (STY)	1067.38	0.384872	1761	CD630_25780|ID:2834001|	yes	yes	0	0	1	0	50.983	51.98	2	0.0036191	27182	20200214_QHF_TD_ColHF56_DifKin_Phospho_R5-F	113.22	113.22	1065526100	7723200	0	109880000	7738700	0	9892300	0	288660000	12142000	0	14522000	0	100010000	24268000	0	11508000	0	184120000	13946000	0	5439900	0	256490000	19186000	0			10567	1761
EYDDFATKK	Phospho (STY)	1195.48	0.479835	1761	CD630_25780|ID:2834001|	yes	yes	0	0	1	1	41.384	42.382	1;2;3	1.7802e-06	20266	20200214_QHF_TD_ColHF56_DifKin_Phospho_R3-C	158.02	144.43	4425336000	31179000	0	550050000	57551000	0	47127000	0	1035900000	60326000	0	76485000	0	686890000	115790000	0	51916000	0	634970000	52523000	0	88351000	0	870050000	66228000	0			10568	1761
EYDDFATKKIDEK	Phospho (STY)	1680.73	0.728398	1761	CD630_25780|ID:2834001|	yes	yes	0	0	1	2	52.736	54.008	2;3	7.3473e-12	27950	20200214_QHF_TD_ColHF56_DifKin_Phospho_R5-C	156.17	140.35	159254400	0	0	6535400	0	0	0	0	36392000	0	0	0	0	10559000	0	0	0	0	23426000	0	0	0	0	82342000	0	0			10569	1761
EYESKINFAK	Phospho (STY)	1307.58	0.579883	2352	CD630_34720|ID:2834766|atpF|	yes	yes	0	0	1	1	61.764	63.112	2	0.00035149	33468	20200214_QHF_TD_ColHF56_DifKin_Phospho_R2-A	142.12	124.42	414636200	0	0	27272000	16032000	9038700	14549000	6620100	29128000	8766500	4144000	17382000	35101000	22172000	28816000	8197900	24861000	0	30502000	17584000	20741000	18508000	26942000	33399000	0	14880000			10603	2352
EYESKINFAKDEGQEIIK	Phospho (STY)	2220.04	0.0351448	2352	CD630_34720|ID:2834766|atpF|	yes	yes	0	0	1	2	74.089	86.26	3	1.1724e-05	43333	20200214_QHF_TD_ColHF56_DifKin_Phospho_R4-E	81.884	64.454	85731000	0	0	0	0	0	0	0	0	0	0	0	0	0	0	0	0	13947000	0	0	22252000	0	31616000	0	0	17916000			10604	2352
EYGEQAAFETSVHGIHPELIR	Phospho (STY)	2462.13	0.126754	891	CD630_13290|ID:2832341|	yes	yes	0	0	1	0	76.452	88.993	3;4	1.3394e-50	42581	20200214_QHF_TD_ColHF56_DifKin_Phospho_R5-B	173.36	168.12	414263600	5083800	0	0	0	5855800	0	0	0	0	0	13014000	29619000	16861000	41362000	0	21741000	12480000	44105000	41616000	14639000	29624000	26302000	68071000	32612000	11278000			10618	891
EYGKTAITYGK	Phospho (STY)	1309.6	0.595533	169	CD630_01980|ID:2831395|guaA|	yes	yes	0	0	1	1	48.536	49.126	2	1.8953e-06	25327	20200214_QHF_TD_ColHF56_DifKin_Phospho_R4-C	145.7	133.12	56265600	0	0	3557600	0	0	0	0	14158000	0	0	0	0	11038000	0	0	0	0	10044000	0	0	0	0	17468000	0	0			10624	169
EYILEDDRYNNIDSMVNHVEDLVK	Phospho (STY)	3002.34	0.336883	302	CD630_03950|ID:2831535|hadA|	yes	yes	0	0	1	1	108.41	114.13	3	4.1471e-11	62550	20200214_QHF_TD_ColHF56_DifKin_Phospho_R5-B	108.01	97.751	9477800	0	0	0	0	0	0	0	0	0	0	0	0	0	0	0	0	0	0	0	0	0	9477800	0	0	0			10665	302
EYPNTLINASGLDVGLPDGQMGNSEVGHTNIGAGR	Oxidation (M);Phospho (STY)	3648.65	0.651568	2160	CD630_31710|ID:2834508|gpmI|	yes	yes	0	1	1	0	93.315	99.238	3;4	8.4644e-241	52167	20200214_QHF_TD_ColHF56_DifKin_Phospho_R5-B	284.84	281.3	8691786000	28977000	56198000	41875000	14852000	61869000	0	17891000	121200000	58114000	0	111650000	213440000	528030000	436780000	142720000	277790000	576540000	918760000	488830000	504340000	1249500000	1144400000	884440000	638500000	175090000			10718	2160
EYPNTLINASGLDVGLPDGQMGNSEVGHTNIGAGR	Phospho (STY)	3632.66	0.656654	2160	CD630_31710|ID:2834508|gpmI|	yes	yes	0	0	1	0	96.852	102.74	3;4	0	55250	20200214_QHF_TD_ColHF56_DifKin_Phospho_R5-C	328.15	324.25	4991969200	11277000	0	7044200	61634000	63731000	0	0	21417000	0	0	51815000	258070000	18272000	180460000	41450000	57675000	829460000	427920000	334360000	333310000	154860000	528830000	784070000	800060000	26254000			10719	2160
EYSNTKALEK	Phospho (STY)	1261.56	0.559148	732	CD630_11370|ID:2832168|rnfC|	yes	yes	0	0	1	1	31.216	32.083	2;3	3.9369e-16	14531	20200214_QHF_TD_ColHF56_DifKin_Phospho_R5-C	185.95	133.06	230640500	4602800	6132600	13749000	6310000	3399100	6594700	4023200	23810000	0	3062800	6628700	13725000	21244000	10858000	6234500	9588100	2175900	18012000	9668300	3698800	12861000	8208700	19370000	13228000	3455300			10732	732
FAGSSEHER	Phospho (STY)	1098.41	0.413152	1648	CD630_24360|ID:2833882|	yes	yes	0	0	1	0	22.851	23.881	2	0.0018264	9680	20200214_QHF_TD_ColHF56_DifKin_Phospho_R4-D	90.614	77.983	20963300	0	0	0	0	0	0	0	0	3759900	0	0	6693700	0	0	0	0	0	0	4869700	0	0	5640000	0	0	0			10796	1648
FAHAACVAVAESPAK	Phospho (STY)	1607.72	0.716728	0	CD630_00010|ID:2831109|dnaA|	yes	yes	0	0	1	0	54.553	55.549	2;3	3.2571e-28	28651	20200214_QHF_TD_ColHF56_DifKin_Phospho_R5-B	166.3	160.42	146618400	8309200	0	1490100	2105300	0	7553600	1797500	14790000	0	0	8172000	6124100	16017000	14325000	0	7907800	2166300	10401000	8604600	0	0	9898900	20111000	6845000	0			10800	0
FAKESEATSDLASK	Phospho (STY)	1562.69	0.686533	772	CD630_11790|ID:2832208|fabH|	yes	yes	0	0	1	1	48.983	51.037	2	0.00012897	26218	20200214_QHF_TD_ColHF56_DifKin_Phospho_R5-C	98.562	89.125	0	0	0	0	0	0	0	0	0	0	0	0	0	0	0	0	0	0	0	0	0	0	0	0	0	0			10804	772
FALPHASSK	Phospho (STY)	1036.47	0.474296	1743	CD630_25560|ID:2833984|	yes	yes	0	0	1	0	57.113	58.994	2	0.0019262	30709	20200214_QHF_TD_ColHF56_DifKin_Phospho_R3-D	83.194	80.848	93194000	24006000	0	0	0	0	0	0	0	0	0	0	0	0	69188000	0	0	0	0	0	0	0	0	0	0	0			10815	1743
FAPSVVQGEK	Phospho (STY)	1140.52	0.52164	2233	CD630_32820|ID:2834595|pflD|	yes	yes	0	0	1	0	58.329	59.973	2	0.0026437	30607	20200214_QHF_TD_ColHF56_DifKin_Phospho_R1-A	73.927	65.182	116944500	4814800	6672000	10313000	0	2535500	5222700	2432400	10122000	2813500	0	4564200	6721200	7378700	4734800	0	6509900	2309400	5642300	0	4933600	5501700	3639100	8981000	5127700	5975000			10832	2233
FDNLYLLPAAQTR	Phospho (STY)	1600.77	0.765058	743	CD630_11500|ID:2832182|minD|	yes	yes	0	0	1	0	92.249	98.515	2	0.013317	53299	20200214_QHF_TD_ColHF56_DifKin_Phospho_R4-D	60.764	47.969	20106000	0	0	0	1097000	0	0	0	0	0	0	0	0	0	0	0	0	0	0	19009000	0	0	0	0	0	0			10974	743
FDNLYLLPAAQTRDK	Phospho (STY)	1843.89	0.886964	743	CD630_11500|ID:2832182|minD|	yes	yes	0	0	1	1	83.196	93.842	3	2.2074e-06	46906	20200214_QHF_TD_ColHF56_DifKin_Phospho_R5-D	103.4	95.618	240853200	7726500	0	3066000	19290000	0	4512200	0	13448000	0	3034300	7638400	17520000	12898000	27102000	4034700	11904000	0	14482000	18354000	10960000	24138000	0	14314000	21200000	5231100			10975	743
FDSEQSLPNLLNALVIK	Phospho (STY)	1980	0.996909	2348	CD630_34680|ID:2834762|atpD|	yes	yes	0	0	1	0	114.17	119.23	2;3	3.6971e-23	63727	20200214_QHF_TD_ColHF56_DifKin_Phospho_R5-A	145.52	129.89	58071000	7266900	0	0	0	0	0	0	0	0	0	0	0	4281400	0	0	4371200	8840300	3497000	0	2340400	11408000	0	6409400	9656400	0			10989	2348
FEDLPISEGIKK	Phospho (STY)	1454.71	0.705812	513	CD630_07610|ID:2831840|	yes	yes	0	0	1	1	73.146	85.608	2;3	5.2988e-08	38965	20200214_QHF_TD_ColHF56_DifKin_Phospho_R1-Cb	112.17	103.47	488985000	14878000	6689300	55711000	9947100	3830000	16782000	16383000	29377000	12590000	5593300	19363000	44412000	22068000	19670000	4341800	9776100	12264000	23424000	15180000	24765000	29968000	35622000	35464000	16306000	4580400			11032	513
FEEMIKSVEER	Oxidation (M);Phospho (STY)	1491.63	0.631661	2223	CD630_32560|ID:2834571|valS|	yes	yes	0	1	1	1	53.947	54.763	2;3	4.0111e-10	27882	20200214_QHF_TD_ColHF56_DifKin_Phospho_R5-Ab	157.68	155.75	2375326000	136390000	60707000	90151000	64705000	35354000	77736000	71602000	127130000	53661000	42652000	66728000	131270000	158660000	148460000	53794000	137780000	52208000	98814000	69886000	111660000	70052000	249410000	122910000	81617000	61989000			11048	2223
FEEMIKSVEER	Phospho (STY)	1475.64	0.636746	2223	CD630_32560|ID:2834571|valS|	yes	yes	0	0	1	1	64.424	66.44	2;3	6.6183e-47	34133	20200214_QHF_TD_ColHF56_DifKin_Phospho_R1-B	238.07	223.29	2821430000	51130000	64319000	63761000	68218000	33092000	97578000	44583000	212720000	41688000	36805000	108490000	352930000	14030000	198400000	71971000	77844000	80942000	190310000	111100000	78028000	79525000	289260000	278770000	105280000	70656000			11049	2223
FEGETLPSLK	Phospho (STY)	1199.55	0.547521	2501	CD630_36640|ID:2834956|	yes	yes	0	0	1	0	75.526	87.994	2	0.0010429	42644	20200214_QHF_TD_ColHF56_DifKin_Phospho_R4-A	122.39	105.55	352166300	0	13310000	26917000	10163000	0	14949000	27443000	33173000	0	0	15092000	31803000	21276000	12477000	8817500	14181000	5672100	22229000	12132000	7655600	20929000	10048000	22198000	12306000	9395100			11060	2501
FESELYAFVDNNYPEISR	Phospho (STY)	2271.97	0.972545	2350	CD630_34700|ID:2834764|atpA|	yes	yes	0	0	1	0	109.88	114.12	2;3	4.136e-13	64146	20200214_QHF_TD_ColHF56_DifKin_Phospho_R3-B	119.27	115.17	88204300	0	0	0	5727200	0	0	0	0	0	0	2721000	8039500	2044300	0	0	0	21705000	3460100	0	4271800	14240000	4389400	21606000	0	0			11112	2350
FESMADSELK	Oxidation (M);Phospho (STY)	1251.47	0.473035	128	CD630_01430|ID:2831349|secA1|	yes	yes	0	1	1	0	54.885	55.209	2	0.0050313	29727	20200214_QHF_TD_ColHF56_DifKin_Phospho_R4-A	59.225	46.188	24505100	2440900	0	6430400	0	0	1592200	0	3853600	2069100	0	0	0	4690000	0	0	3428900	0	0	0	0	0	0	0	0	0			11118	128
FFEANKSSFSKPESATAK	Phospho (STY)	2054.93	0.935037	913	CD630_13570|ID:2833348|	yes	yes	0	0	1	2	60	61.2	3	3.4936e-79	32248	20200214_QHF_TD_ColHF56_DifKin_Phospho_R5-C	222.07	216.25	946122900	12625000	9439900	17247000	15582000	11773000	25362000	18399000	57976000	14023000	18760000	20807000	65269000	34298000	58671000	32765000	46491000	24646000	61231000	59933000	58635000	31619000	66814000	95269000	42112000	46376000			11147	913
FGGNSISAFIK	Phospho (STY)	1219.56	0.563839	483	CD630_07260|ID:2831809|	yes	yes	0	0	1	0	85.751	93.702	2	1.2144e-07	48961	20200214_QHF_TD_ColHF56_DifKin_Phospho_R5-D	145.43	133.51	144069900	4825000	4358000	6851400	4732900	3339100	6834600	0	13866000	0	3552100	5615800	3978800	6040900	11867000	0	8200000	2328200	6477900	9678700	4302100	10537000	7672900	10791000	5546200	2674300			11268	483
FGSPLITNDGVTIAK	Phospho (STY)	1611.79	0.790939	165	CD630_01940|ID:2831393|groL|	yes	yes	0	0	1	0	82.573	94.484	2	0.0026124	47155	20200214_QHF_TD_ColHF56_DifKin_Phospho_R4-C	70.986	66.998	24915800	0	0	14604000	0	0	0	0	8097000	0	0	0	0	0	0	0	0	0	2214800	0	0	0	0	0	0	0			11315	165
FGVSASAPVMVAGAAAGGPAAEEK	Phospho (STY)	2224.02	0.0235343	56	CD630_00640|ID:2831222|rplL|	yes	yes	0	0	1	0	84.529	92.804	2;3	1.9279e-11	48124	20200214_QHF_TD_ColHF56_DifKin_Phospho_R3-A	71.295	68.118	106589800	0	0	1454700	0	0	0	0	5660800	0	0	8443800	14135000	1999300	28816000	0	0	5549000	4110800	3325600	0	3580200	7391600	22123000	0	0			11345	56
FGVSASAPVMVAGAAAGGPAAEEK	Oxidation (M);Phospho (STY)	2240.02	0.0184489	56	CD630_00640|ID:2831222|rplL|	yes	yes	0	1	1	0	78.968	90.427	2;3	3.8008e-05	43481	20200214_QHF_TD_ColHF56_DifKin_Phospho_R3-C	70.028	66.78	46586100	0	5687000	3011200	0	0	0	8726400	7168600	0	0	0	5736300	9458400	0	0	0	0	0	0	0	0	6798200	0	0	0			11346	56
FHNFNETFTQYTSDELDEIIK	Phospho (STY)	2670.15	0.152694	2489	CD630_36530|ID:2833105|dnaD|	yes	yes	0	0	1	0	104.02	110	2;3	9.6044e-14	60772	20200214_QHF_TD_ColHF56_DifKin_Phospho_R5-C	124.17	114.87	61472000	0	0	0	0	0	0	0	0	0	0	0	0	13118000	0	0	0	0	21356000	0	0	0	0	26998000	0	0			11371	2489
FHNFNETFTQYTSDELDEIIKK	Phospho (STY)	2798.25	0.247657	2489	CD630_36530|ID:2833105|dnaD|	yes	yes	0	0	1	1	95.897	102.62	3;4	7.854e-65	55578	20200214_QHF_TD_ColHF56_DifKin_Phospho_R5-C	194.11	182.09	744574000	0	0	0	0	0	0	0	0	0	0	0	0	29334000	0	0	0	0	261460000	0	0	0	0	453780000	0	0			11373	2489
FHQNVSRDEVK	Phospho (STY)	1437.64	0.640192	154	CD630_01790|ID:2831379|gluD|	yes	yes	0	0	1	1	30.523	31.241	3	5.1716e-05	13721	20200214_QHF_TD_ColHF56_DifKin_Phospho_R5-A	92.039	80.33	1809866300	14409000	7884400	18671000	6471900	0	50143000	23780000	122040000	20213000	41032000	23219000	83324000	38330000	0	26447000	124910000	38381000	174280000	105830000	130760000	177610000	131880000	240510000	118620000	91121000			11378	154
FICSEECSVHSNYK	Phospho (STY)	1838.7	0.700486	773	CD630_11800|ID:2832209|fabK|	yes	yes	0	0	1	0	52.05	52.453	2;3	1.6113e-25	26115	20200214_QHF_TD_ColHF56_DifKin_Phospho_R3-Fb	174.59	164.9	375081800	8915300	4570900	14982000	9128000	4984600	7248600	5281200	22552000	8912600	6587400	15214000	26509000	25416000	45388000	14702000	13812000	9518200	29641000	25303000	12587000	0	22922000	0	23991000	16916000			11392	773
FIDKLNSLNNESVSQTIHNEYKK	Phospho (STY)	2800.34	0.343289	1863	CD630_27170|ID:2834117|mldA|	yes	yes	0	0	1	2	70.705	84.162	4	6.099e-06	39970	20200214_QHF_TD_ColHF56_DifKin_Phospho_R5-C	82.6	73.37	38983000	0	0	0	0	0	0	0	0	0	0	0	0	0	0	0	0	0	13163000	0	0	0	0	25820000	0	0			11404	1863
FIHCSGTQTNPNK	Phospho (STY)	1582.66	0.659941	730	CD630_11350|ID:2832166|	yes	yes	0	0	1	0	33.108	33.963	2;3	5.0984e-55	15382	20200214_QHF_TD_ColHF56_DifKin_Phospho_R1-F	239.33	220.51	9817843100	95821000	0	698160000	473200000	6623300	158140000	0	1358500000	380220000	5824900	139800000	0	904730000	1401300000	9523900	164540000	0	708690000	853550000	16336000	214280000	0	1254700000	962840000	11064000			11470	730
FIHCSGTQTNPNKVK	Phospho (STY)	1809.82	0.823318	730	CD630_11350|ID:2832166|	yes	yes	0	0	1	1	33.005	33.947	2;3;4	6.7809e-57	16214	20200214_QHF_TD_ColHF56_DifKin_Phospho_R2-C	212.59	202.59	785475500	2662800	0	21931000	17028000	0	13480000	0	127910000	13617000	0	1484600	0	29363000	75357000	0	17919000	0	82952000	103870000	0	9111100	0	156120000	112670000	0			11471	730
FIKSQFIVTLIK	Phospho (STY)	1515.85	0.846603	541	CD630_08070|ID:2833257|	yes	yes	0	0	1	1	97.705	103.3	2;3	1.2526e-10	55538	20200214_QHF_TD_ColHF56_DifKin_Phospho_R5-C	144.3	131.51	70748500	3683800	0	5070300	0	0	0	0	0	0	0	3485800	5645200	4696900	0	0	3400100	5980500	1488500	1804500	0	10154000	14095000	7161400	4082500	0			11492	541
FKDKEVSSEIIK	Phospho (STY)	1501.74	0.742926	2125	CD630_31230|ID:2834473|	yes	yes	0	0	1	2	54.295	55.317	3	5.8041e-07	29159	20200214_QHF_TD_ColHF56_DifKin_Phospho_R4-F	103.77	87.02	119298900	1991000	0	1031800	0	0	0	0	9196800	0	0	0	0	0	13787000	0	13177000	0	14551000	9153800	7004000	8506800	0	21736000	13904000	5259700			11564	2125
FKNDSSVLQR	Phospho (STY)	1272.59	0.586366	598	CD630_08850|ID:2831939|glgP|	yes	yes	0	0	1	1	46.366	47.207	2	0.0046984	23617	20200214_QHF_TD_ColHF56_DifKin_Phospho_R5-C	102.73	68.841	13233700	0	0	1878600	0	0	0	0	0	0	0	0	0	0	0	0	0	0	0	0	0	3949600	0	7405500	0	0			11594	598
FKPLSQPGQYACEEK	Phospho (STY)	1860.81	0.811751	1839	CD630_26830|ID:2834087|	yes	yes	0	0	1	1	65.064	67.079	2;3	0.00082439	35048	20200214_QHF_TD_ColHF56_DifKin_Phospho_R3-D	63.936	50.082	109632900	0	0	9493100	1865500	0	0	3170500	13326000	2357300	0	0	8930000	17710000	12912000	0	0	0	21204000	0	0	0	0	14260000	4404500	0			11606	1839
FKSDMKK	Oxidation (M);Phospho (STY)	978.425	0.424569	907	CD630_13460|ID:2832353|	yes	yes	0	1	1	2	34.154	34.559	2	0.086478	15580	20200214_QHF_TD_ColHF56_DifKin_Phospho_R4-Eb	41.502	10.213	15187000	0	0	0	0	0	0	0	0	0	0	0	0	0	0	5557100	0	0	0	0	9629900	0	0	0	0	0			11613	907
FKSHIGQLK	Phospho (STY)	1136.57	0.574345	1773	CD630_25890|ID:2834015|	yes	yes	0	0	1	1	40.234	41.322	2;3	0.0019855	20929	20200214_QHF_TD_ColHF56_DifKin_Phospho_R2-C	76.942	62.269	267606100	2432200	2578400	1914200	0	2330400	3441700	0	12257000	0	3716600	3593700	6023200	5992700	14710000	3422100	22240000	0	27053000	17864000	7952900	29665000	28890000	39571000	20700000	11258000			11615	1773
FKSVFQK	Phospho (STY)	962.463	0.462669	1023	CD630_15210|ID:2832478|tyrS|	yes	yes	0	0	1	1	51.047	51.692	2	0.018752	28991	20200214_QHF_TD_ColHF56_DifKin_Phospho_R4-E	110.76	58.501	68217700	8370500	0	0	0	4220700	0	0	0	0	4058400	10450000	0	0	0	0	15118000	0	0	0	6587700	10856000	0	0	0	8556400			11616	1023
FLENICLGSSAVGYR	Phospho (STY)	1764.79	0.790621	1579	CD630_23410|ID:2833803|abfD|	yes	yes	0	0	1	0	87.127	95.071	2	6.6764e-33	49243	20200214_QHF_TD_ColHF56_DifKin_Phospho_R3-A	142.26	131.2	79226700	0	0	0	0	2963100	0	0	4666600	2012100	0	8555200	0	0	9364600	0	6672000	0	8291700	4835800	0	0	9119200	7846700	10636000	4263700			11660	1579
FLGAGEVLDKYEVSHQIK	Phospho (STY)	2112.03	0.0292716	799	CD630_12150|ID:2832242|	yes	yes	0	0	1	1	72.143	85.5	3	3.8686e-05	40797	20200214_QHF_TD_ColHF56_DifKin_Phospho_R4-C	55.437	46.887	9007000	0	0	0	0	0	0	0	0	0	0	0	0	0	0	0	0	0	4617000	0	0	0	0	4390000	0	0			11672	799
FLGLVSK	Phospho (STY)	842.43	0.430306	275	CD630_03330|ID:2833137|ppaC|	yes	yes	0	0	1	0	79.999	91.916	2	0.034799	44968	20200214_QHF_TD_ColHF56_DifKin_Phospho_R3-D	68.657	43.098	59092400	0	0	10112000	1138200	0	0	0	9641800	0	0	4021900	1366300	0	4274200	0	4631400	1858800	3282000	3749100	0	4861100	3093800	4008300	3053500	0			11683	275
FMLYIINKNSK	Oxidation (M);Phospho (STY)	1465.7	0.704038	1086	CD630_16090|ID:2832548|	yes	yes	0	1	1	1	55.087	55.72	2	0.016124	27546	20200214_QHF_TD_ColHF56_DifKin_Phospho_R1-Db	51.445	44.08	34204100	0	0	0	8889700	0	0	0	0	3679100	0	0	0	0	7006300	0	0	0	0	5680400	0	0	0	0	8948600	0			11799	1086
FNFSHGSHEEHK	Phospho (STY)	1534.6	0.599056	2285	CD630_33940|ID:2834694|pyk|	yes	yes	0	0	1	0	29.928	31.519	3	0.0029709	13824	20200214_QHF_TD_ColHF56_DifKin_Phospho_R5-A	59.294	48.059	9786200	0	0	0	0	0	0	0	0	0	0	0	0	0	0	0	0	0	0	0	1399900	2380200	3718500	0	0	2287600			11863	2285
FNFSHGSHEEHKER	Phospho (STY)	1819.74	0.74276	2285	CD630_33940|ID:2834694|pyk|	yes	yes	0	0	1	1	26.588	27.689	3;4	3.7137e-16	11649	20200214_QHF_TD_ColHF56_DifKin_Phospho_R5-C	140.89	132.89	542657000	0	0	0	0	0	0	0	0	0	0	0	0	0	0	0	20957000	22713000	87566000	30830000	20718000	40249000	86461000	125700000	82996000	24467000			11865	2285
FNIDNSAVK	Phospho (STY)	1086.47	0.47469	153	CD630_01770|ID:2833118|cfa|	yes	yes	0	0	1	0	63.518	65.285	2	0.00036058	34090	20200214_QHF_TD_ColHF56_DifKin_Phospho_R3-C	138.63	123.96	192335200	7614100	6034900	12653000	8156300	0	6737800	3257300	17558000	4302200	0	9976600	16598000	14869000	15020000	0	9042700	5391000	12837000	8293000	0	5725300	12175000	16094000	0	0			11871	153
FNLSVLDKLDK	Phospho (STY)	1370.68	0.684683	1557	CD630_23190|ID:2833782|rpe|	yes	yes	0	0	1	1	89.31	97.329	2	0.021538	51521	20200214_QHF_TD_ColHF56_DifKin_Phospho_R4-C	71.545	60.815	3779900	0	0	0	0	0	0	0	0	0	0	0	0	0	0	0	0	0	3779900	0	0	0	0	0	0	0			11888	1557
FNTTPSR	Phospho (STY)	901.37	0.369497	798	CD630_12140|ID:2832241|spo0A|	yes	yes	0	0	1	0	33.161	33.919	2	0.0068916	15164	20200214_QHF_TD_ColHF56_DifKin_Phospho_R3-D	93.556	87.517	90010130	5060800	2319900	2074400	4559200	0	4277100	1328800	6186300	3262500	0	4430100	0	5967300	11919000	0	7087900	975430	3586600	8788300	1666300	3309000	0	6114800	7096400	0			11924	798
FNTTPSRVER	Phospho (STY)	1285.58	0.581615	798	CD630_12140|ID:2832241|spo0A|	yes	yes	0	0	1	1	44.112	44.81	2;3	0.0086966	22545	20200214_QHF_TD_ColHF56_DifKin_Phospho_R2-A	73.877	59.445	450331500	15790000	6149500	12823000	17151000	4924600	13255000	9479800	19831000	14513000	4008600	18333000	22371000	21063000	43554000	11546000	26866000	3442700	15728000	34013000	16757000	38941000	11905000	29602000	30726000	7558300			11925	798
FPVDEAGFIAMHIVNSNYK	Oxidation (M);Phospho (STY)	2247.01	0.00715595	1830	CD630_26680|ID:2834081|	yes	yes	0	1	1	0	92.56	98.923	3	1.1341e-35	53832	20200214_QHF_TD_ColHF56_DifKin_Phospho_R5-D	164.83	153.49	285582900	0	0	0	0	0	0	0	0	0	0	0	0	23846000	11576000	0	12218000	0	28846000	9644100	6000800	14941000	23932000	33668000	110550000	10361000			11974	1830
FPVDEAGFIAMHIVNSNYK	Phospho (STY)	2231.01	0.0122413	1830	CD630_26680|ID:2834081|	yes	yes	0	0	1	0	103.86	109.41	3	1.5684e-79	59128	20200214_QHF_TD_ColHF56_DifKin_Phospho_R4-C	217.71	207.5	110249900	0	0	0	0	1810500	0	0	0	0	0	0	0	0	6254700	0	7923000	7764700	46263000	0	6949000	0	3782000	16258000	13245000	0			11975	1830
FPVDEAGFIAMHIVNSNYKGSSK	Phospho (STY)	2590.19	0.192725	1830	CD630_26680|ID:2834081|	yes	yes	0	0	1	1	96.621	102.47	3;4	2.9885e-23	55351	20200214_QHF_TD_ColHF56_DifKin_Phospho_R5-C	142.22	134.03	121477400	0	0	0	0	0	0	0	0	0	0	0	0	0	0	0	5260100	5756700	25819000	0	4473100	8688500	22240000	49240000	0	0			11976	1830
FPVDEAGFIAMHIVNSNYKGSSK	Oxidation (M);Phospho (STY)	2606.19	0.18764	1830	CD630_26680|ID:2834081|	yes	yes	0	1	1	1	87.203	95.25	3;4	2.883e-07	50424	20200214_QHF_TD_ColHF56_DifKin_Phospho_R5-D	93.505	88.495	64881900	0	0	0	0	0	0	0	0	0	0	0	0	5754000	10203000	0	0	0	5371600	0	0	0	0	6047300	37506000	0			11977	1830
FQDKVHEKTSKVSADNEK	Phospho (STY)	2169.01	0.0103271	315	CD630_04190|ID:2831559|	yes	yes	0	0	1	3	83.405	91.871	2	0.0053291	48279	20200214_QHF_TD_ColHF56_DifKin_Phospho_R2-C	50.831	31.533	9147100	0	0	0	0	0	0	0	9147100	0	0	0	0	0	0	0	0	0	0	0	0	0	0	0	0	0			11987	315
FQKVSQEMYQK	Oxidation (M);Phospho (STY)	1510.65	0.652731	1671	CD630_24610|ID:2833905|dnaK|	yes	yes	0	1	1	1	40.123	40.842	2;3	2.0145e-14	20361	20200214_QHF_TD_ColHF56_DifKin_Phospho_R5-F	171.81	145.74	3188888000	138510000	77108000	128100000	95756000	40799000	105850000	95760000	206810000	70659000	46413000	115320000	144650000	263880000	244990000	29385000	192490000	49898000	151300000	113090000	112700000	215190000	158770000	148910000	187680000	54870000			11995	1671
FQKVSQEMYQK	Phospho (STY)	1494.66	0.657816	1671	CD630_24610|ID:2833905|dnaK|	yes	yes	0	0	1	1	51.363	52.101	2;3	4.4956e-19	26462	20200214_QHF_TD_ColHF56_DifKin_Phospho_R2-F	184.66	173.43	2258228000	52879000	52953000	84932000	68470000	22006000	57496000	24292000	198650000	43689000	23434000	104760000	230740000	35658000	164120000	55781000	80602000	31337000	150840000	94340000	84804000	75088000	116590000	266160000	77426000	61181000			11996	1671
FQLATGQLENTAR	Phospho (STY)	1527.71	0.708272	72	CD630_00801|ID:2831239|rpmC|	yes	yes	0	0	1	0	71.981	84.794	2	4.3034e-19	40572	20200214_QHF_TD_ColHF56_DifKin_Phospho_R5-C	178.02	168.03	141773700	4954800	0	21713000	0	0	4855300	0	15515000	0	0	5616800	0	15298000	0	0	9456700	0	23936000	0	0	4810100	0	35618000	0	0			11999	72
FSDEYTQNVLK	Phospho (STY)	1422.61	0.606826	841	CD630_12750|ID:2832292|codY|	yes	yes	0	0	1	0	69.941	83.353	2	0.0011342	39400	20200214_QHF_TD_ColHF56_DifKin_Phospho_R4-C	72.209	59.254	63672000	0	0	0	0	0	0	0	20390000	0	0	0	0	13923000	0	0	0	0	12411000	0	0	0	0	16948000	0	0			12049	841
FSEEYQDEKVTEK	Phospho (STY)	1710.7	0.702577	1537	CD630_22690|ID:2833752|fruABC|	yes	yes	0	0	1	1	49.363	49.545	2;3	0.00021741	25424	20200214_QHF_TD_ColHF56_DifKin_Phospho_R5-C	84.403	82.09	34137800	0	0	5774300	0	0	0	0	9573000	0	0	0	0	6072400	0	0	0	0	5428300	0	0	0	0	7289800	0	0			12064	1537
FSGGGITASGGESTLQPEFLSELFK	Phospho (STY)	2638.22	0.220379	511	CD630_07580|ID:2833249|pflA|	yes	yes	0	0	1	0	113.18	118.6	2;3	6.3889e-18	65805	20200214_QHF_TD_ColHF56_DifKin_Phospho_R3-C	118.97	114.11	103360300	8094100	0	0	0	0	0	0	0	0	0	21586000	0	5849200	15933000	0	20011000	0	0	19800000	0	12087000	0	0	0	0			12077	511
FSKSNLK	Phospho (STY)	902.426	0.426283	1039	CD630_15410|ID:2832491|	yes	yes	0	0	1	1	34.101	34.833	2	0.0053748	16363	20200214_QHF_TD_ColHF56_DifKin_Phospho_R4-F	127.76	62.541	324200500	14166000	10279000	17256000	6383700	6531700	12658000	9584800	29331000	5926400	6273600	13935000	19323000	16919000	17083000	7760700	19785000	4497900	15926000	12598000	11993000	19613000	15727000	10423000	12511000	7715700			12097	1039
FTASAQEK	Phospho (STY)	960.395	0.395377	83	CD630_00890|ID:2831250|rplO|	yes	yes	0	0	1	0	29.288	30.346	2	0.00029628	13874	20200214_QHF_TD_ColHF56_DifKin_Phospho_R2-C	133.89	104.55	88979600	0	3570200	4135500	4216700	2800300	0	1631900	9677800	3475800	3451300	0	3012400	5178100	6004700	5023100	0	1650800	4851100	4171400	3348400	3079900	5464900	6303200	5037700	2894400			12168	83
FTQAGSEVSALLGR	Phospho (STY)	1514.71	0.713023	2348	CD630_34680|ID:2834762|atpD|	yes	yes	0	0	1	0	85.528	94.279	2	1.9218e-10	50393	20200214_QHF_TD_ColHF56_DifKin_Phospho_R1-F	124.63	119.93	124709600	2256000	0	0	0	8590100	3604100	0	21081000	0	0	0	0	5903500	13112000	0	0	0	16455000	11669000	0	9911100	0	10216000	13349000	8562800			12217	2348
FVQIESAQDLYEAVVSNLSENK	Phospho (STY)	2562.19	0.189079	1770	CD630_25870|ID:2834011|coaBC|	yes	yes	0	0	1	0	110.8	116.11	3	2.8109e-52	61946	20200214_QHF_TD_ColHF56_DifKin_Phospho_R5-A	181.43	178.93	30639100	0	0	0	0	0	0	0	0	0	0	0	0	10383000	0	0	0	0	0	0	0	15949000	0	4307100	0	0			12332	1770
FVTFCSSNEEK	Phospho (STY)	1426.55	0.547597	570	CD630_08400|ID:2831907|	yes	yes	0	0	1	0	64.74	67.896	2	0.023464	32900	20200214_QHF_TD_ColHF56_DifKin_Phospho_R5-A	49.333	38.233	2992300	0	0	0	0	0	0	0	0	0	0	0	0	0	0	0	0	0	0	0	0	2992300	0	0	0	0			12347	570
FVVHTVGPIVSGGQPSK	Phospho (STY)	1787.9	0.897135	584	CD630_08650|ID:2831926|	yes	yes	0	0	1	0	72.204	84.613	3	6.2239e-17	39826	20200214_QHF_TD_ColHF56_DifKin_Phospho_R3-D	137.73	129.62	134815600	0	6449100	3222200	4619200	0	6075500	7247200	13518000	4912900	0	10246000	15138000	11323000	13146000	0	7961200	0	8035700	0	0	5386500	0	10918000	6617100	0			12359	584
FVVHTVGPIVSGGQPSKEQEK	Phospho (STY)	2302.14	0.135862	584	CD630_08650|ID:2831926|	yes	yes	0	0	1	1	66.344	74.566	3	0.00012629	36167	20200214_QHF_TD_ColHF56_DifKin_Phospho_R5-Ab	65.854	62.708	5926900	0	0	0	0	0	0	0	0	0	0	0	0	0	0	0	0	0	0	0	0	5926900	0	0	0	0			12361	584
FYDASEALTLVSDIAGAK	Phospho (STY)	1949.9	0.90234	54	CD630_00620|ID:2831220|rplA|	yes	yes	0	0	1	0	115.68	119.55	2;3	8.9279e-14	65781	20200214_QHF_TD_ColHF56_DifKin_Phospho_R5-B	127.01	115.63	36497100	0	0	1296600	2432800	0	0	0	0	1129800	0	0	0	9127100	0	0	0	5305200	0	0	2142400	7998000	3472400	3592800	0	0			12393	54
GAASIIAK	Phospho (STY)	809.405	0.40482	69	CD630_00780|ID:2831236|rplV|	yes	yes	0	0	1	0	55.247	56.137	2	0.0054437	28513	20200214_QHF_TD_ColHF56_DifKin_Phospho_R1-A	80.706	33.887	99594600	3696500	4526400	6980200	5323300	0	3997500	4029100	6069300	2616500	0	4162200	5635400	4483000	5612900	0	4823300	1813500	5109400	3055600	7044200	3296300	5198600	5892900	3542300	2686200			12474	69
GAIDKNSVLNNK	Phospho (STY)	1351.65	0.649694	1107	CD630_16380|ID:2832573|	yes	yes	0	0	1	1	43.799	44.544	2;3	9.7657e-94	22682	20200214_QHF_TD_ColHF56_DifKin_Phospho_R5-F	273.84	247.35	829175300	24193000	18943000	39311000	34028000	7960500	34776000	24585000	58906000	16785000	12054000	20466000	68256000	32156000	73845000	18093000	43064000	9374800	50385000	44357000	23682000	36651000	24103000	56514000	40723000	15964000			12541	1107
GAIFDVSQAIDLTK	Phospho (STY)	1556.75	0.74874	1852	CD630_27030|ID:2834105|	yes	yes	0	0	1	0	108.28	112.62	2	6.094e-25	63737	20200214_QHF_TD_ColHF56_DifKin_Phospho_R3-B	170.79	151.15	323719000	43795000	22261000	21054000	16855000	5919700	0	2498900	0	0	0	28522000	14308000	17534000	15990000	0	0	9373000	31303000	25197000	8214700	26629000	3250100	26403000	0	4611600			12543	1852
GAIGVSQR	Phospho (STY)	866.401	0.401131	1645	CD630_24330|ID:2833879|glyQ|	yes	yes	0	0	1	0	37.123	37.934	2	0.001485	17970	20200214_QHF_TD_ColHF56_DifKin_Phospho_R5-A	113.93	105.53	329668900	16599000	14068000	11545000	7972600	9886600	13624000	12100000	27977000	6724800	8342300	12766000	21055000	12876000	0	13298000	12582000	6617400	15295000	0	17321000	21577000	23664000	24063000	11793000	7922200			12545	1645
GAKSFITEEELK	Phospho (STY)	1430.67	0.669427	672	CD630_10440|ID:2832099|	yes	yes	0	0	1	1	70.346	82.385	2	0.030896	38238	20200214_QHF_TD_ColHF56_DifKin_Phospho_R3-D	67.994	51.332	18856300	0	0	0	4028800	0	0	0	0	0	0	0	0	0	9265100	0	0	0	0	0	0	0	0	0	5562400	0			12561	672
GAQMPSLISR	Oxidation (M);Phospho (STY)	1154.52	0.515509	1606	CD630_23730|ID:2832913|	yes	yes	0	1	1	0	55.08	56.478	2	0.0028422	30123	20200214_QHF_TD_ColHF56_DifKin_Phospho_R2-D	66.004	59.969	33145900	3481400	0	0	6504300	0	0	0	0	6278100	0	2946600	0	3971000	2205900	0	0	0	0	0	0	2595500	0	0	5163100	0			12602	1606
GAQMPSLISR	Phospho (STY)	1138.52	0.520594	1606	CD630_23730|ID:2832913|	yes	yes	0	0	1	0	72.819	85.311	2	0.00054832	41177	20200214_QHF_TD_ColHF56_DifKin_Phospho_R1-D	104.24	98.209	70060800	2919400	0	0	9591100	0	6658400	0	0	8782600	0	6997900	0	0	0	0	4680000	0	0	13850000	0	7145200	0	0	9436200	0			12603	1606
GAVVLPHGTGKTKR	Phospho (STY)	1499.8	0.797362	54	CD630_00620|ID:2831220|rplA|	yes	yes	0	0	1	2	32.123	33.31	3;4	8.9403e-08	15114	20200214_QHF_TD_ColHF56_DifKin_Phospho_R5-C	113.33	108.92	177675620	0	0	0	0	1083800	1648900	0	12471000	0	0	3741500	945820	5319500	13158000	1873700	12419000	3589400	12357000	12722000	12760000	18397000	17130000	24373000	13971000	9715000			12640	54
GAYVVAIAQSHNKDVEK	Phospho (STY)	1907.91	0.914242	114	CD630_01200|ID:2831327|glmS|	yes	yes	0	0	1	1	57.8	58.215	3	6.4656e-06	32707	20200214_QHF_TD_ColHF56_DifKin_Phospho_R3-B	94.632	89.728	191050500	0	0	3897400	0	0	8104800	2344600	18470000	0	0	5320700	19952000	9485000	0	0	12179000	10239000	20080000	0	8215300	6612900	23363000	34507000	0	8279800			12663	114
GDESTPNEDGLK	Phospho (STY)	1340.51	0.51332	2135	CD630_31360|ID:2834486|bglA|	yes	yes	0	0	1	0	40.901	41.719	2	7.2719e-10	20657	20200214_QHF_TD_ColHF56_DifKin_Phospho_R2-A	124.81	117.43	95192100	4398200	4720300	8100200	5582600	2445600	5421600	0	16588000	4947400	2397300	4875500	2918300	6360300	0	4822600	3198600	0	0	0	2996000	3114900	8255700	0	0	4049000			12713	2135
GDFYSDKEIR	Phospho (STY)	1308.54	0.538747	1123	CD630_16620|ID:2832594|	yes	yes	0	0	1	1	56.983	58.009	2;3	0.0028392	31028	20200214_QHF_TD_ColHF56_DifKin_Phospho_R4-F	69.352	48.969	262220500	5373600	3916200	0	3264300	0	8536300	2803200	13170000	2939600	0	6217500	41614000	5803100	21436000	0	11547000	1538300	17282000	48656000	0	6762400	37852000	23509000	0	0			12726	1123
GDIPSPTNPPSGCK	Phospho (STY)	1505.62	0.622159	1832	CD630_26700|ID:2834083|appF|	yes	yes	0	0	1	0	56.198	57.878	2	0.0062961	29468	20200214_QHF_TD_ColHF56_DifKin_Phospho_R3-Bb	60.307	50.737	0	0	0	0	0	0	0	0	0	0	0	0	0	0	0	0	0	0	0	0	0	0	0	0	0	0			12744	1832
GDLTSVSFNTFFK	Phospho (STY)	1541.68	0.680326	0	CD630_00010|ID:2831109|dnaA|	yes	yes	0	0	1	0	107.26	112.06	2	6.2375e-19	59913	20200214_QHF_TD_ColHF56_DifKin_Phospho_R5-A	175.08	163.98	265446370	16547000	6457700	26825000	9669900	5452000	0	4225000	0	3202200	0	5198600	15483000	24167000	17288000	3244800	18644000	7218200	22437000	11289000	15756000	25522000	937970	14125000	8276500	3480500			12765	0
GDNSPTISGNSPSSNSSGGSSSSGGSSGGSSGGSSSSK	Phospho (STY)	3315.29	0.288031	355	CD630_05140|ID:2831645|cwpV|	yes	yes	0	0	1	0	37.273	38.703	3	5.3646e-21	18830	20200214_QHF_TD_ColHF56_DifKin_Phospho_R4-D	89.186	86.505	0	0	0	0	0	0	0	0	0	0	0	0	0	0	0	0	0	0	0	0	0	0	0	0	0	0			12788	355
GDQAIDKVFEDIVAALGSGK	Phospho (STY)	2112.01	0.0140155	85	CD630_00910|ID:2831252|adk|	yes	yes	0	0	1	1	113.49	119.04	3	0.00012081	65607	20200214_QHF_TD_ColHF56_DifKin_Phospho_R5-D	65.223	61.569	8171000	0	0	0	0	0	0	0	0	0	0	0	0	0	0	0	0	0	0	0	0	0	0	0	8171000	0			12796	85
GDSPISIALQHINDDIDFTSEEK	Phospho (STY)	2623.17	0.169072	1761	CD630_25780|ID:2834001|	yes	yes	0	0	1	0	109.03	114.34	2;3	7.4222e-41	60637	20200214_QHF_TD_ColHF56_DifKin_Phospho_R5-A	160.16	155.86	204462000	0	0	0	0	0	0	0	0	0	0	33533000	0	0	56540000	0	34981000	0	0	0	0	79408000	0	0	0	0			12807	1761
GEGFEVLVSMGEQVK	Oxidation (M);Phospho (STY)	1703.75	0.747753	2070	CD630_30270|ID:2834391|	yes	yes	0	1	1	0	82.085	93.4	2	8.1651e-05	46427	20200214_QHF_TD_ColHF56_DifKin_Phospho_R4-A	81.003	73.288	23151700	3649700	0	0	0	0	2062900	0	0	0	0	0	3249000	0	0	0	7649000	0	0	0	0	6541100	0	0	0	0			12907	2070
GEKWTKEINEVIEEMYK	Oxidation (M);Phospho (STY)	2221	0.00140187	1468	CD630_21770|ID:2833683|	yes	yes	0	1	1	2	73.078	86.414	2	0.032478	40968	20200214_QHF_TD_ColHF56_DifKin_Phospho_R3-D	42.257	32.566	69968000	0	0	0	0	0	0	0	0	0	0	0	0	0	69968000	0	0	0	0	0	0	0	0	0	0	0			12946	1468
GEPAILDSK	Phospho (STY)	1008.45	0.452892	743	CD630_11500|ID:2832182|minD|	yes	yes	0	0	1	0	57.611	58.586	1;2	0.0015419	30696	20200214_QHF_TD_ColHF56_DifKin_Phospho_R3-D	164.54	151.67	5485101000	212360000	61220000	118190000	401900000	12693000	257090000	124000000	285930000	168130000	39219000	262510000	451700000	227180000	733920000	100610000	362660000	0	115510000	368770000	163130000	355560000	14660000	256300000	307400000	84459000			12986	743
GEPAILDSKSLAGQAYK	Phospho (STY)	1826.88	0.881545	743	CD630_11500|ID:2832182|minD|	yes	yes	0	0	1	1	72.278	84.841	2;3	3.8899e-31	39707	20200214_QHF_TD_ColHF56_DifKin_Phospho_R2-F	162.43	155.2	1340245500	31344000	11606000	48367000	70596000	13262000	38488000	52047000	58015000	50945000	11024000	34112000	157500000	53871000	129710000	14707000	72444000	8325500	31704000	126970000	48897000	87301000	14880000	72120000	102010000	0			12987	743
GESSIGKSETALELIQR	Phospho (STY)	1896.92	0.919387	2299	CD630_34090|ID:2834705|hprK|	yes	yes	0	0	1	1	75.023	87.916	3	1.5565e-32	42005	20200214_QHF_TD_ColHF56_DifKin_Phospho_R3-D	165.03	152.56	207105100	7385600	0	15380000	0	2996900	9904100	0	28892000	7642900	5455000	6367200	0	8781300	13511000	8300200	12613000	0	10231000	15091000	7365000	16667000	0	12018000	9592300	8911600			13014	2299
GESTITDGLR	Phospho (STY)	1127.49	0.485983	2373	CD630_34970|ID:2834792|	yes	yes	0	0	1	0	64.76	65.962	2	0.086532	33042	20200214_QHF_TD_ColHF56_DifKin_Phospho_R1-Cb	43.761	35.718	9612600	0	0	4992700	0	0	0	0	0	0	0	0	0	0	0	0	0	0	0	0	0	0	0	4619900	0	0			13017	2373
GEVVSPVNGTITTIFPTK	Phospho (STY)	1938.97	0.97036	2136	CD630_31370|ID:2834487|bglF|	yes	yes	0	0	1	0	91.227	98.192	2	0.00020589	52976	20200214_QHF_TD_ColHF56_DifKin_Phospho_R1-F	69.704	65.028	0	0	0	0	0	0	0	0	0	0	0	0	0	0	0	0	0	0	0	0	0	0	0	0	0	0			13047	2136
GFFGSLR	Phospho (STY)	862.374	0.373854	1116	CD630_16520|ID:2833424|	yes	yes	0	0	1	0	79.422	91.631	2	0.0082815	45089	20200214_QHF_TD_ColHF56_DifKin_Phospho_R5-C	94.85	94.85	120856400	2897600	3243200	8617200	1580700	1940100	4166800	2097000	9715700	0	0	5861400	0	6572300	4628600	3764700	7067000	2770900	8671300	5578100	2922300	10713000	6455800	13973000	4434800	3184900			13115	1116
GFFSFNK	Phospho (STY)	925.374	0.373519	739	CD630_11450|ID:2832177|mreB2|	yes	yes	0	0	1	0	86.431	94.492	2	0.012721	49102	20200214_QHF_TD_ColHF56_DifKin_Phospho_R3-D	86.67	86.67	172876400	0	6898600	3789400	3865500	3899500	0	3119200	13818000	2755600	0	0	7943800	10579000	16526000	3941400	14985000	4780200	0	14536000	8951500	6821900	12931000	25464000	0	7270800			13120	739
GFGNWSLGK	Phospho (STY)	1044.44	0.442996	1387	CD630_20620|ID:2833592|	yes	yes	0	0	1	0	79.734	91.738	2	0.041511	44198	20200214_QHF_TD_ColHF56_DifKin_Phospho_R3-Fb	48.568	47.208	0	0	0	0	0	0	0	0	0	0	0	0	0	0	0	0	0	0	0	0	0	0	0	0	0	0			13134	1387
GFKSDIEIAQEAKPQDIR	Phospho (STY)	2124.03	0.0252489	475	CD630_07180|ID:2831801|fhs|	yes	yes	0	0	1	2	74.839	87.849	3	4.1664e-07	42354	20200214_QHF_TD_ColHF56_DifKin_Phospho_R5-C	98.133	83.772	57961000	0	0	0	0	0	0	0	0	0	0	0	0	0	0	0	13476000	0	11013000	0	0	16514000	0	16958000	0	0			13154	475
GFLPSRDGEHFAAR	Phospho (STY)	1638.73	0.730404	1218	CD630_17960|ID:2833462|	yes	yes	0	0	1	1	65.712	73.785	3	0.0056331	35539	20200214_QHF_TD_ColHF56_DifKin_Phospho_R4-B	51.495	46.95	9995100	0	0	0	0	0	0	0	0	0	0	0	0	0	0	0	0	9995100	0	0	0	0	0	0	0	0			13166	1218
GFMDSHPK	Phospho (STY)	997.373	0.372868	55	CD630_00630|ID:2831221|rplJ|	yes	yes	0	0	1	0	40.098	41.625	2	0.0024231	20325	20200214_QHF_TD_ColHF56_DifKin_Phospho_R5-C	98.048	68.305	10270500	0	0	0	0	0	0	0	0	0	0	0	0	0	0	0	0	0	5284300	0	0	0	0	4986200	0	0			13170	55
GFMDSHPK	Oxidation (M);Phospho (STY)	1013.37	0.367782	55	CD630_00630|ID:2831221|rplJ|	yes	yes	0	1	1	0	23.326	24.527	2	0.0025658	9995	20200214_QHF_TD_ColHF56_DifKin_Phospho_R4-A	73.841	67.802	4207240	0	0	0	0	0	0	0	0	0	0	0	0	1747900	0	0	1920300	0	0	0	0	539040	0	0	0	0			13171	55
GFRSQHNDAVGPTK	Phospho (STY)	1592.71	0.709669	154	CD630_01790|ID:2831379|gluD|	yes	yes	0	0	1	1	31.511	32.35	3	5.9964e-18	14653	20200214_QHF_TD_ColHF56_DifKin_Phospho_R5-C	144.74	132.69	94594700	0	0	0	0	1030800	0	0	4318300	0	0	0	0	0	0	0	0	3964800	11589000	11391000	9913500	0	15529000	17941000	6982300	11935000			13192	154
GFSSEHYTEDKR	Phospho (STY)	1534.61	0.608952	1694	CD630_24920|ID:2833932|	yes	yes	0	0	1	1	35.381	36.288	3	0.0092765	17470	20200214_QHF_TD_ColHF56_DifKin_Phospho_R5-F	45.614	38.882	16800880	0	0	0	0	0	0	0	0	799880	0	0	0	0	4321900	0	0	0	0	6663900	0	0	0	0	5015200	0			13197	1694
GGDKTLGFGAK	Phospho (STY)	1129.52	0.516889	2249	CD630_33040|ID:2834614|clpX|	yes	yes	0	0	1	1	49.312	48.384	2;3	0.0011168	24775	20200214_QHF_TD_ColHF56_DifKin_Phospho_R4-C	81.128	57.809	14272200	0	0	3118200	0	0	0	0	0	0	0	0	0	0	0	0	0	0	11154000	0	0	0	0	0	0	0			13253	2249
GGDTNGPTAVIK	Phospho (STY)	1208.54	0.543832	2233	CD630_32820|ID:2834595|pflD|	yes	yes	0	0	1	0	53.543	54.419	2	4.4779e-05	26441	20200214_QHF_TD_ColHF56_DifKin_Phospho_R1-Cb	99.927	89.169	34623900	0	0	13115000	0	0	0	0	10892000	0	0	0	0	4772700	0	0	0	0	0	0	0	0	0	5844200	0	0			13259	2233
GGFGSTGF	Phospho (STY)	808.279	0.279285	1627	CD630_24030|ID:2833853|dut|	yes	yes	0	0	1	0	77.605	90.219	1	0.0033855	43773	20200214_QHF_TD_ColHF56_DifKin_Phospho_R3-D	84.498	84.498	296058300	8165000	8941000	6700700	0	9115500	8656100	5990700	18538000	7488900	12788000	15261000	10547000	20846000	21842000	18179000	18570000	0	15091000	18961000	0	23945000	0	25660000	11716000	9056400			13276	1627
GGIFDNVNISGTGK	Phospho (STY)	1457.66	0.655174	1972	CD630_28480|ID:2834227|	yes	yes	0	0	1	0	78.436	89.944	2	4.4892e-06	44539	20200214_QHF_TD_ColHF56_DifKin_Phospho_R1-C	100.97	97.94	162024000	6606200	0	30103000	0	0	8194100	1528100	12201000	0	0	13777000	8410500	12613000	0	0	32000000	0	23828000	0	0	6726400	0	6036700	0	0			13300	1972
GGIIVDPSTLSQGELER	Phospho (STY)	1849.88	0.882273	154	CD630_01790|ID:2831379|gluD|	yes	yes	0	0	1	0	86.109	95.016	2	2.5595e-10	46329	20200214_QHF_TD_ColHF56_DifKin_Phospho_R5-Ab	117.37	107.45	905155200	24286000	13078000	24761000	57788000	21854000	6772500	11563000	80057000	2743000	0	51983000	57809000	30417000	30963000	38862000	43317000	7588700	36770000	40635000	44858000	62687000	50726000	62967000	79348000	23322000			13306	154
GGIRFHQNVSR	Phospho (STY)	1349.64	0.635382	154	CD630_01790|ID:2831379|gluD|	yes	yes	0	0	1	1	37.415	38.441	3	0.015874	18704	20200214_QHF_TD_ColHF56_DifKin_Phospho_R4-F	49.298	44.2	0	0	0	0	0	0	0	0	0	0	0	0	0	0	0	0	0	0	0	0	0	0	0	0	0	0			13310	154
GGMTSHAAVVAR	Oxidation (M);Phospho (STY)	1251.54	0.543121	1633	CD630_24100|ID:2833856|ppdK|	yes	yes	0	1	1	0	37.315	38.331	1;2;3	6.2099e-25	12002	20200214_QHF_TD_ColHF56_DifKin_Phospho_R1-C	188.92	176.87	403765600000	12364000000	5698000000	18734000000	14522000000	7820400000	13989000000	7006000000	18531000000	9088000000	10256000000	14677000000	21321000000	23602000000	19523000000	12399000000	21403000000	4361900000	19550000000	17087000000	27665000000	34174000000	9592300000	23996000000	20858000000	15548000000			13331	1633
GGMTSHAAVVAR	Phospho (STY)	1235.55	0.548206	1633	CD630_24100|ID:2833856|ppdK|	yes	yes	0	0	1	0	42.227	43.065	1;2;3	3.9422e-66	21313	20200214_QHF_TD_ColHF56_DifKin_Phospho_R1-C	246.64	232.19	290026700000	5598500000	3470600000	10462000000	9220700000	5799100000	10985000000	1749800000	14577000000	6554500000	6515600000	12519000000	19721000000	9858100000	16905000000	13041000000	13146000000	4086800000	15719000000	13223000000	20051000000	20321000000	6238000000	20053000000	15449000000	14763000000			13332	1633
GGNKSVDIIK	Phospho (STY)	1109.55	0.548189	892	CD630_13300|ID:2832342|	yes	yes	0	0	1	1	45.44	46.137	2	3.9369e-16	22526	20200214_QHF_TD_ColHF56_DifKin_Phospho_R3-C	185.95	144.78	745706000	19248000	15701000	36715000	26910000	11036000	22772000	17564000	61351000	16313000	10920000	22412000	56362000	34158000	45953000	16470000	39752000	0	35418000	30190000	30325000	50298000	49572000	44280000	32801000	19185000			13337	892
GGPGLGSIQPSQADYFMSTR	Oxidation (M);Phospho (STY)	2163.93	0.929634	110	CD630_01160|ID:2831323|	yes	yes	0	1	1	0	79.912	91.677	2;3	5.2652e-29	44724	20200214_QHF_TD_ColHF56_DifKin_Phospho_R3-D	147.45	141.49	794616000	21281000	16226000	36977000	15830000	16708000	25906000	24656000	47538000	13061000	25955000	12325000	33558000	79471000	41590000	34581000	41322000	18103000	33322000	36830000	42553000	56347000	19385000	48441000	25869000	26781000			13346	110
GGPGLGSIQPSQADYFMSTR	Phospho (STY)	2147.93	0.934719	110	CD630_01160|ID:2831323|	yes	yes	0	0	1	0	88.391	95.424	2;3	3.8405e-63	50465	20200214_QHF_TD_ColHF56_DifKin_Phospho_R4-F	194.68	188.23	590499700	5521000	6671000	15421000	10114000	19487000	14207000	6115700	30927000	0	4026100	28075000	56054000	5293900	39230000	34583000	21808000	18688000	24495000	32792000	38780000	25640000	47508000	72136000	11955000	20972000			13347	110
GGTYSVSAAMIEDLK	Phospho (STY)	1620.71	0.71064	107	CD630_01130|ID:2831320|buk|	yes	yes	0	0	1	0	90.969	97.021	2	0.0021008	52276	20200214_QHF_TD_ColHF56_DifKin_Phospho_R4-C	61.015	53.883	5123600	0	0	0	0	0	0	0	0	0	0	0	0	0	0	0	0	0	5123600	0	0	0	0	0	0	0			13384	107
GGVSQSVMEK	Oxidation (M);Phospho (STY)	1116.45	0.45224	302	CD630_03950|ID:2831535|hadA|	yes	yes	0	1	1	0	30.251	31.257	2	8.8587e-06	15288	20200214_QHF_TD_ColHF56_DifKin_Phospho_R4-Eb	145.83	108.69	599892800	24783000	21107000	20783000	13176000	14901000	18316000	26820000	34926000	10779000	23451000	10122000	14444000	45971000	29535000	21387000	38951000	9292800	21905000	15861000	35217000	40228000	32839000	32418000	24222000	18458000			13396	302
GGVSQSVMEK	Phospho (STY)	1100.46	0.457325	302	CD630_03950|ID:2831535|hadA|	yes	yes	0	0	1	0	45.425	46.64	2	0.00036513	24856	20200214_QHF_TD_ColHF56_DifKin_Phospho_R5-F	118.35	87.197	515876400	12175000	14138000	14292000	7170400	15095000	20855000	4412700	45918000	8038300	15921000	22542000	21591000	10329000	36237000	29539000	14983000	14501000	30456000	18576000	15233000	16087000	45074000	38679000	20074000	23960000			13397	302
GHSVSIHSNTVK	Phospho (STY)	1344.62	0.618729	1580	CD630_23420|ID:2833804|sucD|	yes	yes	0	0	1	0	25.516	26.593	3	0.0059637	11307	20200214_QHF_TD_ColHF56_DifKin_Phospho_R4-F	53.773	38.611	0	0	0	0	0	0	0	0	0	0	0	0	0	0	0	0	0	0	0	0	0	0	0	0	0	0			13455	1580
GIALGTSAHALGTTK	Phospho (STY)	1476.73	0.733758	963	CD630_14400|ID:2832416|	yes	yes	0	0	1	0	64.038	66.128	2;3	2.2351e-21	35455	20200214_QHF_TD_ColHF56_DifKin_Phospho_R5-F	146.47	137.18	120540800	0	0	7379600	0	9010000	4716200	0	16833000	4384000	10634000	0	0	14354000	0	9769100	0	0	7991100	0	13641000	3035500	0	10658000	0	8135300			13466	963
GIALLYERNIPLIGFKGNK	Phospho (STY)	2195.19	0.186775	2395	CD630_35220|ID:2834816|	yes	yes	0	0	1	2	107.06	112.64	2	0.066251	62481	20200214_QHF_TD_ColHF56_DifKin_Phospho_R4-A	40.493	30.247	59730000	0	0	0	0	0	0	0	0	0	0	38802000	0	0	0	0	20928000	0	0	0	0	0	0	0	0	0			13468	2395
GIDLQHVMQETSFIK	Oxidation (M);Phospho (STY)	1840.84	0.843051	622	CD630_29060|ID:2834278|;CD630_09580|ID:2832012|	yes	no	0	1	1	0	77.458	89.744	2;3	6.3635e-59	43002	20200214_QHF_TD_ColHF56_DifKin_Phospho_R5-C	225.83	209.52	4188521400	12984000	0	1068800000	0	0	10430000	0	949770000	0	0	11813000	0	1345100000	12906000	0	15877000	0	318730000	5089400	0	19412000	0	402690000	14920000	0			13492	622
GIDLQHVMQETSFIK	Phospho (STY)	1824.85	0.848136	622	CD630_29060|ID:2834278|;CD630_09580|ID:2832012|	yes	no	0	0	1	0	91.818	98.069	2;3	1.1199e-113	50378	20200214_QHF_TD_ColHF56_DifKin_Phospho_R5-C	271.58	239.49	2365343900	0	3326700	63675000	0	0	0	0	74746000	0	0	0	4287500	129210000	15273000	6028800	6661100	4352100	839420000	0	5314200	14010000	17753000	1155900000	20869000	4517500			13493	622
GIGFNKFTKDLVEIDKIEK	Phospho (STY)	2273.17	0.17085	2137	CD630_31380|ID:2834488|bglG|	yes	yes	0	0	1	3	79.652	91.945	4	2.4151e-05	45512	20200214_QHF_TD_ColHF56_DifKin_Phospho_R5-D	86.557	84.322	101562900	0	0	0	0	0	0	0	0	0	0	0	0	0	2559800	0	8430100	0	25861000	13032000	0	12289000	0	18519000	20872000	0			13560	2137
GIIFTGGPNSAYLEDSPTISK	Phospho (STY)	2246.05	0.0507949	169	CD630_01980|ID:2831395|guaA|	yes	yes	0	0	1	0	91.543	97.682	2;3	0.002585	51610	20200214_QHF_TD_ColHF56_DifKin_Phospho_R3-Fb	48.286	44.414	5538400	0	0	0	0	0	0	0	0	0	0	0	0	0	0	0	0	0	0	0	0	0	0	5538400	0	0			13592	169
GIIGASEGSKPR	Phospho (STY)	1250.6	0.602016	886	CD630_13240|ID:2832336|ftsK|	yes	yes	0	0	1	1	41.682	42.417	2;3	1.0782e-08	21455	20200214_QHF_TD_ColHF56_DifKin_Phospho_R2-D	120.21	73.828	558758700	26131000	18317000	34542000	17817000	8063100	28741000	16780000	52019000	9183500	9816700	19308000	34840000	35842000	31278000	21361000	23483000	5450400	27304000	19371000	21799000	32587000	18239000	33175000	0	13311000			13596	886
GIIITKPESQEVVVECNSK	Phospho (STY)	2209.07	0.0701501	737	CD630_11420|ID:2832173|rnfB|	yes	yes	0	0	1	1	70.897	83.471	3	1.1588e-19	40050	20200214_QHF_TD_ColHF56_DifKin_Phospho_R2-C	139.46	131.71	128375800	6904600	7997500	12706000	2959800	0	4992200	0	17367000	5858900	0	8254900	8307300	14720000	16766000	0	6365100	0	0	9601400	0	5575100	0	0	0	0			13604	737
GILSNTQSFNK	Phospho (STY)	1287.59	0.586031	434	CD630_06630|ID:2831755|tcdA|	yes	yes	0	0	1	0	73.56	84.873	2	0.046748	39549	20200214_QHF_TD_ColHF56_DifKin_Phospho_R3-Bb	41.56	38.115	17142300	0	0	0	0	0	0	9123800	0	0	0	0	8018500	0	0	0	0	0	0	0	0	0	0	0	0	0			13654	434
GININSFSK	Phospho (STY)	1058.48	0.479775	1108	CD630_16390|ID:2832574|	yes	yes	0	0	1	0	70.422	83.001	2	0.00033069	38121	20200214_QHF_TD_ColHF56_DifKin_Phospho_R3-Bb	139.32	82.175	1142194100	39436000	26594000	70077000	41280000	9192200	41051000	59440000	78056000	22647000	7592900	38910000	122230000	47792000	61950000	16673000	55846000	17530000	49522000	44642000	43558000	68887000	39367000	73587000	43140000	23194000			13684	1108
GININSFSKDK	Phospho (STY)	1301.6	0.601681	1108	CD630_16390|ID:2832574|	yes	yes	0	0	1	1	60.469	61.983	2;3	6.3167e-12	35525	20200214_QHF_TD_ColHF56_DifKin_Phospho_R4-E	141.07	128.89	584436900	13278000	7693500	22633000	25335000	9610700	25270000	26490000	31323000	15275000	9720100	18281000	69956000	20396000	61582000	8708400	27198000	8780200	29309000	20685000	21975000	24739000	0	49629000	19492000	17078000			13685	1108
GINTTGDIK	Phospho (STY)	997.448	0.448141	2129	CD630_31270|ID:2834477|	yes	yes	0	0	1	0	41.355	42.503	2	0.012724	19132	20200214_QHF_TD_ColHF56_DifKin_Phospho_R1-Db	70.942	26.517	32236300	0	4040300	3302300	5813300	0	0	0	3697700	0	0	0	2499400	2097600	0	0	0	0	0	0	0	3161000	2522700	5102000	0	0			13702	2129
GINTTGDIKSDIK	Phospho (STY)	1440.69	0.686139	2129	CD630_31270|ID:2834477|	yes	yes	0	0	1	1	56.182	57.875	2;3	1.2776e-10	30755	20200214_QHF_TD_ColHF56_DifKin_Phospho_R5-F	135.79	117.12	111414700	0	0	0	4636800	0	0	0	14735000	0	0	0	0	0	24842000	0	0	0	14471000	21820000	0	0	0	21258000	9651900	0			13703	2129
GISALTTR	Phospho (STY)	897.432	0.432097	5	CD630_00060|ID:2831114|gyrA|	yes	yes	0	0	1	0	68.169	81.15	2	0.001461	37957	20200214_QHF_TD_ColHF56_DifKin_Phospho_R5-C	106.62	87.843	59371600	3947200	0	0	4160800	0	0	0	8435100	0	0	3570900	0	5230800	6935400	0	7562000	0	0	5764900	0	0	0	8214200	5550300	0			13732	5
GISDFLLSFGK	Phospho (STY)	1262.59	0.594805	464	CD630_07080|ID:2833245|pepD|	yes	yes	0	0	1	0	110.17	115.07	2	1.5499e-08	62490	20200214_QHF_TD_ColHF56_DifKin_Phospho_R1-A	155.43	142.63	688122500	25632000	7588900	37173000	13514000	4594800	0	2282800	11015000	0	0	22064000	22863000	9935400	51063000	2489600	43991000	52919000	62833000	43623000	35584000	66640000	52910000	55983000	63424000	0			13735	464
GISIADVMTAGTHTISR	Phospho (STY)	1808.85	0.849199	2135	CD630_31360|ID:2834486|bglA|	yes	yes	0	0	1	0	81.353	93.514	3	1.9389e-11	47133	20200214_QHF_TD_ColHF56_DifKin_Phospho_R2-C	119.94	108.62	18685700	0	0	3338300	0	0	0	0	7806000	0	0	0	0	0	0	0	0	0	0	0	0	0	0	7541400	0	0			13745	2135
GISLITPVTITNHSEYNMNTCNVGNSVEGGK	Oxidation (M);Phospho (STY)	3401.53	0.526885	2070	CD630_30270|ID:2834391|	yes	yes	0	1	1	0	84.822	92.796	3;4	2.9486e-13	47274	20200214_QHF_TD_ColHF56_DifKin_Phospho_R3-C	87.678	81.161	279517000	6990400	8957100	11390000	7125100	6505900	0	0	0	0	0	13589000	27332000	55315000	33028000	0	13763000	5509500	0	11785000	15279000	24725000	0	21871000	16352000	0			13753	2070
GISLITPVTITNHSEYNMNTCNVGNSVEGGK	Phospho (STY)	3385.53	0.53197	2070	CD630_30270|ID:2834391|	yes	yes	0	0	1	0	89.527	96.432	3	1.9372e-26	50924	20200214_QHF_TD_ColHF56_DifKin_Phospho_R4-F	125.62	119.13	277332800	0	0	6676500	0	0	2468000	0	0	0	2753900	29430000	33488000	0	26889000	0	10878000	11586000	33222000	25174000	6169400	27000000	25524000	24596000	0	11478000			13755	2070
GISLITPVTITNHSEYNMNTCNVGNSVEGGKDTVIEFK	Oxidation (M);Phospho (STY)	4233.96	0.959954	2070	CD630_30270|ID:2834391|	yes	yes	0	1	1	1	90.599	98.185	4	1.8336e-20	51992	20200214_QHF_TD_ColHF56_DifKin_Phospho_R5-C	93.921	91.592	119595000	0	0	0	0	0	0	0	0	0	0	0	0	14427000	0	0	19880000	0	0	0	0	46878000	0	38410000	0	0			13758	2070
GITEVVFDR	Phospho (STY)	1114.51	0.50599	80	CD630_00870|ID:2831247|rplR|	yes	yes	0	0	1	0	84.659	92.177	2	0.0061624	47380	20200214_QHF_TD_ColHF56_DifKin_Phospho_R4-C	87.667	79.535	9619800	0	0	1723300	0	0	0	0	0	0	0	0	0	1975800	0	0	0	0	1835600	0	0	0	0	4085100	0	0			13780	80
GITISTAHVEYETPNR	Phospho (STY)	1866.85	0.851307	49	CD630_00710|ID:2831229|tuf|;CD630_00580|ID:2831215|tuf1|	yes	no	0	0	1	0	70.572	83.051	2;3	1.9217e-174	37938	20200214_QHF_TD_ColHF56_DifKin_Phospho_R3-Fb	310.97	302.11	2690325000	53478000	78938000	144030000	88891000	38784000	99935000	120940000	149760000	50661000	40075000	122340000	333090000	125840000	164030000	46667000	123230000	50559000	125720000	95585000	120930000	82528000	127320000	145930000	93967000	67097000			13783	49
GITTSNEVNQGISSLVGK	Phospho (STY)	1882.9	0.903737	588	CD630_08730|ID:2833266|	yes	yes	0	0	1	0	83.111	92.735	2	0.0022532	45139	20200214_QHF_TD_ColHF56_DifKin_Phospho_R4-Eb	53.444	43.875	10688000	0	0	0	0	0	0	0	0	0	0	0	0	0	0	0	0	0	0	0	10688000	0	0	0	0	0			13793	588
GIVVDKTLQTNVK	Phospho (STY)	1493.79	0.785459	1098	CD630_16230|ID:2832561|	yes	yes	0	0	1	1	63.235	65.003	2;3	1.2267e-79	34940	20200214_QHF_TD_ColHF56_DifKin_Phospho_R2-C	256.67	205.8	364429000	0	0	41236000	0	0	0	0	78582000	0	0	0	0	84631000	0	0	0	0	38030000	0	0	0	0	121950000	0	0			13820	1098
GIYVSTGSACSSK	Phospho (STY)	1395.57	0.574146	506	CD630_07530|ID:2831834|iscS1|	yes	yes	0	0	1	0	51.646	52.29	2	3.4768e-13	27385	20200214_QHF_TD_ColHF56_DifKin_Phospho_R5-F	154.88	150.54	373265700	14610000	8852500	12498000	13837000	15923000	15841000	11075000	21469000	12045000	16922000	15855000	4461200	16018000	17656000	17241000	20010000	0	19111000	20667000	32045000	10139000	0	21701000	17418000	17871000			13838	506
GKETVISTADSK	Phospho (STY)	1314.61	0.606826	767	CD630_11750|ID:2832203|ackA|	yes	yes	0	0	1	1	36.803	37.341	2	1.7583e-08	18489	20200214_QHF_TD_ColHF56_DifKin_Phospho_R3-B	121.82	115.38	340013600	0	22750000	42246000	2435000	17274000	0	0	91433000	3774000	4285800	0	24294000	59822000	0	21974000	0	3359400	8212800	7182400	2775000	0	7622100	9347900	6928200	4298000			13867	767
GKGGFGSTGF	Phospho (STY)	993.396	0.395711	1627	CD630_24030|ID:2833853|dut|	yes	yes	0	0	1	1	67.2	75.202	2	0.0049527	35480	20200214_QHF_TD_ColHF56_DifKin_Phospho_R1-Db	92.247	85.942	327873800	9112700	0	16375000	18390000	8746100	9139100	0	21969000	0	11094000	5575900	0	12141000	17066000	10030000	21621000	15295000	11853000	18612000	16259000	26566000	15181000	25079000	22120000	15649000			13881	1627
GKPTNSEFIAMIADK	Oxidation (M);Phospho (STY)	1716.78	0.779388	798	CD630_12140|ID:2832241|spo0A|	yes	yes	0	1	1	1	74.081	86.745	2;3	8.1384e-23	42318	20200214_QHF_TD_ColHF56_DifKin_Phospho_R1-F	154.56	134.57	2833903100	88091000	44510000	157140000	278320000	5193400	111260000	134050000	190120000	132390000	6453600	71425000	156500000	142430000	273320000	6919100	191000000	21945000	82182000	151840000	20123000	213570000	56505000	119290000	152500000	26826000			13912	798
GKPTNSEFIAMIADK	Phospho (STY)	1700.78	0.784473	798	CD630_12140|ID:2832241|spo0A|	yes	yes	0	0	1	1	82.159	93.215	2;3	3.5639e-27	45421	20200214_QHF_TD_ColHF56_DifKin_Phospho_R3-Bb	164.89	155.59	1591828000	26185000	17839000	24261000	69296000	11086000	53671000	12836000	112390000	34470000	12299000	51128000	94125000	29192000	193200000	29169000	76293000	21779000	72168000	158330000	38358000	123340000	48666000	95625000	154230000	31892000			13913	798
GKVDTINQLFGYTVHNTK	Phospho (STY)	2114.02	0.0197695	798	CD630_12140|ID:2832241|spo0A|	yes	yes	0	0	1	1	75.95	88.705	2;3;4	1.1005e-118	42272	20200214_QHF_TD_ColHF56_DifKin_Phospho_R5-C	254.68	239.87	2891576100	4548800	0	50191000	6314900	0	13089000	0	668150000	2573000	5779700	13846000	15546000	268760000	118470000	11478000	97956000	9067700	410850000	192340000	59676000	133980000	14550000	591690000	182140000	20580000			13927	798
GKVSFNQER	Phospho (STY)	1143.51	0.507387	109	CD630_01150|ID:2831322|	yes	yes	0	0	1	1	35.47	36.188	2	0.015006	17351	20200214_QHF_TD_ColHF56_DifKin_Phospho_R5-F	81.565	75.604	105059800	3093200	2149100	5328400	0	2914500	3447000	5896100	10770000	0	0	4101100	8606800	8855000	0	5563700	5086900	2544500	9530700	0	6917000	3628200	8279800	8347800	0	0			13931	109
GLGANVIAFDQYPNSDLNDILTYK	Phospho (STY)	2720.27	0.273478	301	CD630_03940|ID:2833178|ldhA|	yes	yes	0	0	1	0	110.66	115.28	2;3	1.7229e-29	61481	20200214_QHF_TD_ColHF56_DifKin_Phospho_R5-A	112.39	109.59	222680600	6471100	0	0	3679600	0	0	0	0	0	0	16972000	19492000	33809000	13438000	0	18024000	5847900	5210500	3948400	6526900	18761000	8652200	61848000	0	0			14050	301
GLGENSYIQDK	Phospho (STY)	1302.55	0.549312	2309	CD630_34220|ID:2834721|cbiK|	yes	yes	0	0	1	0	58.65	59.96	2	4.872e-37	31331	20200214_QHF_TD_ColHF56_DifKin_Phospho_R3-D	186.51	176.28	175505800	0	6062700	9944900	4676300	0	7923000	3170800	11787000	0	4957000	7251500	18743000	0	15772000	6741000	10517000	0	0	11312000	5570800	8489500	14824000	14631000	7117100	6015200			14058	2309
GLLDTSVILK	Phospho (STY)	1137.6	0.604642	472	CD630_07150|ID:2831798|ptb|	yes	yes	0	0	1	0	97.321	102.64	2	0.00041477	54840	20200214_QHF_TD_ColHF56_DifKin_Phospho_R5-B	115.33	68.53	66308700	2030600	1901600	3795200	4286100	0	0	0	0	0	0	3632400	5690200	5188800	4979400	0	3821100	3998700	0	0	1475400	5932000	5308600	9393200	4875400	0			14098	472
GLNNDDEEDEYFEEENSDGVDDKTIK	Phospho (STY)	3098.2	0.203739	886	CD630_13240|ID:2832336|ftsK|	yes	yes	0	0	1	1	69.897	83.347	2;3	2.9107e-204	39249	20200214_QHF_TD_ColHF56_DifKin_Phospho_R5-C	284.48	275.32	1901968800	0	0	0	0	0	0	0	337450000	0	0	0	0	0	0	0	0	0	4418800	0	0	0	0	1560100000	0	0			14142	886
GLSALIPEIK	Phospho (STY)	1119.59	0.594077	2508	CD630_36710|ID:2834962|spo0J|	yes	yes	0	0	1	0	109.6	114.7	2	0.00058236	62557	20200214_QHF_TD_ColHF56_DifKin_Phospho_R4-C	101.32	80.709	88155200	2323000	0	0	0	1860100	0	0	0	0	0	5868400	1691700	3784500	2260200	1393200	0	7753800	11997000	5447000	13622000	9459400	0	13980000	5781100	933800			14171	2508
GLSESDIYFK	Phospho (STY)	1237.53	0.526785	1644	CD630_24320|ID:2833878|glyS|	yes	yes	0	0	1	0	84.741	92.008	2	0.012728	46085	20200214_QHF_TD_ColHF56_DifKin_Phospho_R1-C	59.975	50.56	1787000	0	0	1787000	0	0	0	0	0	0	0	0	0	0	0	0	0	0	0	0	0	0	0	0	0	0			14177	1644
GLSESEVK	Phospho (STY)	927.395	0.395043	1106	CD630_16370|ID:2832572|	yes	yes	0	0	1	0	42.144	42.85	1;2	0.0010051	20861	20200214_QHF_TD_ColHF56_DifKin_Phospho_R2-F	120.45	52.082	2741720000	135960000	119940000	151270000	104900000	46697000	110640000	70138000	253180000	88201000	55284000	109770000	158080000	126170000	177240000	63699000	136930000	25701000	129980000	90186000	65365000	120940000	83888000	163450000	101100000	53011000			14179	1106
GLSESEVKTRR	Phospho (STY)	1340.64	0.644943	1106	CD630_16370|ID:2832572|	yes	yes	0	0	1	2	26.305	27.481	3	0.048533	11787	20200214_QHF_TD_ColHF56_DifKin_Phospho_R4-C	48.527	43.063	27694400	0	0	0	0	0	0	0	5858200	0	0	0	0	6577700	0	0	0	0	7905900	0	0	0	0	7352600	0	0			14180	1106
GLSFDFEPIK	Phospho (STY)	1231.55	0.552606	605	CD630_08940|ID:2831947|	yes	yes	0	0	1	0	97.88	104.6	2	0.033895	56500	20200214_QHF_TD_ColHF56_DifKin_Phospho_R5-B	53.448	41.865	0	0	0	0	0	0	0	0	0	0	0	0	0	0	0	0	0	0	0	0	0	0	0	0	0	0			14182	605
GLSFGFVVGSR	Phospho (STY)	1204.56	0.564174	1966	CD630_28420|ID:2832994|	yes	yes	0	0	1	0	95.653	101.02	2	2.2043e-05	54426	20200214_QHF_TD_ColHF56_DifKin_Phospho_R5-C	102.65	84.025	85901200	1034600	0	3638700	3365400	8008500	0	0	0	0	0	0	4358200	8215500	4718300	0	5558800	5898400	2379500	2182000	3395300	10657000	4267600	12815000	2948700	2459700			14184	1966
GLSSEELAK	Phospho (STY)	1012.45	0.447807	2485	CD630_36490|ID:2834938|rlmH|	yes	yes	0	0	1	0	51.796	52.721	2	0.0048709	27405	20200214_QHF_TD_ColHF56_DifKin_Phospho_R2-A	73.666	56.57	96366000	4070200	3589700	2982100	2448800	2416100	5341000	3631600	10557000	2462000	2143900	0	2999000	3842100	6205900	0	2783100	2355200	10364000	4327700	0	0	8819100	8648300	4305700	2073500			14189	2485
GLTDGLTGVVTR	Phospho (STY)	1267.62	0.617332	1896	CD630_27540|ID:2834149|	yes	yes	0	0	1	0	77.58	89.925	2	2.5815e-32	44015	20200214_QHF_TD_ColHF56_DifKin_Phospho_R5-C	207.4	187.72	842109600	20032000	0	194510000	5622600	0	19914000	0	264370000	10013000	0	36398000	0	54529000	0	0	27298000	0	125950000	0	0	29976000	0	53497000	0	0			14194	1896
GLVDTSIILK	Phospho (STY)	1137.6	0.604642	106	CD630_01120|ID:2831319|ptb|	yes	yes	0	0	1	0	91.813	98.112	2	0.00033738	52891	20200214_QHF_TD_ColHF56_DifKin_Phospho_R1-F	120.03	72.879	445775300	2972900	15400000	10826000	25626000	9003500	6099000	5167000	20038000	5908100	10818000	14463000	21885000	20384000	21348000	17935000	17131000	8696800	28885000	14146000	34416000	42867000	18651000	29979000	23868000	19262000			14217	106
GMDATCSKATN	Phospho (STY)	1234.44	0.435938	112	CD630_01180|ID:2831325|	yes	yes	0	0	1	1	26.102	27.049	2	1.3688e-10	11790	20200214_QHF_TD_ColHF56_DifKin_Phospho_R4-F	170.26	168.32	179295900	4109300	6046000	8472300	2485500	0	8474400	3755100	20821000	4504900	2730200	7381900	17936000	3649000	8120800	6179800	6050500	2537600	13002000	7007500	2777700	3507700	8947700	20020000	6128300	4650700			14257	112
GMGYDAAQEFTKK	Oxidation (M);Phospho (STY)	1540.63	0.62691	2299	CD630_34090|ID:2834705|hprK|	yes	yes	0	1	1	1	49.45	50.546	2;3	5.1061e-06	26543	20200214_QHF_TD_ColHF56_DifKin_Phospho_R2-C	98.077	91.641	92395400	0	0	3739400	0	0	0	0	24333000	0	0	0	0	23029000	0	0	0	0	15730000	0	0	0	0	25564000	0	0			14284	2299
GMGYDAAQEFTKK	Phospho (STY)	1524.63	0.631995	2299	CD630_34090|ID:2834705|hprK|	yes	yes	0	0	1	1	59.426	60.348	2;3	1.0405e-19	31911	20200214_QHF_TD_ColHF56_DifKin_Phospho_R5-C	179.85	171.73	79860500	0	0	8939500	0	0	0	0	25401000	0	0	0	0	0	0	0	0	0	16150000	0	0	0	0	29370000	0	0			14285	2299
GNATRIYEK	Phospho (STY)	1130.51	0.512138	207	CD630_02430|ID:2831434|	yes	yes	0	0	1	1	31.751	32.544	2	0.028394	15290	20200214_QHF_TD_ColHF56_DifKin_Phospho_R2-C	88.224	51.668	83453000	0	0	10920000	0	0	0	0	23441000	0	0	0	0	15575000	0	0	0	0	13999000	0	0	0	0	19518000	0	0			14346	207
GNCNSQSNCSIENNPNNK	Phospho (STY)	2129.79	0.789194	1171	CD630_17300|ID:2833451|	yes	yes	0	0	1	0	30.269	31.039	2;3	4.6766e-26	13484	20200214_QHF_TD_ColHF56_DifKin_Phospho_R3-D	151.96	147.2	441598900	4222900	6506400	1224800	12065000	1266200	15261000	9812700	35843000	2851800	2068100	8588100	44779000	23182000	42647000	8196600	10972000	5481300	27352000	21806000	21685000	20037000	31183000	45254000	25579000	13735000			14353	1171
GNSDEEKFQSLLVAIEDLK	Phospho (STY)	2214.05	0.0457095	2031	CD630_29660|ID:2834337|adhE|	yes	yes	0	0	1	1	111.6	117.09	3	0.0012533	65219	20200214_QHF_TD_ColHF56_DifKin_Phospho_R4-A	52.359	50.796	16941400	0	0	0	0	0	0	0	0	0	0	11212000	0	0	0	0	5729400	0	0	0	0	0	0	0	0	0			14475	2031
GNVLEGLKPESVFK	Phospho (STY)	1595.8	0.796024	464	CD630_07080|ID:2833245|pepD|	yes	yes	0	0	1	1	83.231	91.836	2	9.6606e-17	47729	20200214_QHF_TD_ColHF56_DifKin_Phospho_R4-D	145.48	129.11	47453620	909020	0	0	0	0	0	0	4397200	0	0	2182400	0	3328900	0	0	3771300	0	7160300	5054300	0	6892400	0	5223200	8534600	0			14514	464
GQIITPSAK	Phospho (STY)	993.49	0.489612	1302	CD630_19190|ID:2832803|eutT|	yes	yes	0	0	1	0	48.954	50.173	2	0.0017964	24874	20200214_QHF_TD_ColHF56_DifKin_Phospho_R1-B	89.189	84.498	74439900	6752700	7477600	8447100	2628300	0	4793600	2904000	11954000	0	0	5106000	0	6586400	4066700	0	0	0	2138200	0	0	2084300	3535100	5965900	0	0			14625	1302
GQQMISALGGQSNILSLDNCVTR	Oxidation (M);Phospho (STY)	2557.17	0.166586	2073	CD630_30300|ID:2834394|	yes	yes	0	1	1	0	88.959	96.635	3	7.2602e-16	50568	20200214_QHF_TD_ColHF56_DifKin_Phospho_R5-B	124.17	119.32	140594500	4743200	0	0	0	4099000	3445200	4119000	0	0	0	8344900	0	15103000	0	0	10047000	12360000	18843000	0	9207200	26862000	23421000	0	0	0			14656	2073
GQQMISALGGQSNILSLDNCVTR	Phospho (STY)	2541.17	0.171672	2073	CD630_30300|ID:2834394|	yes	yes	0	0	1	0	97.911	104.21	3	8.3479e-06	56256	20200214_QHF_TD_ColHF56_DifKin_Phospho_R4-B	80.729	74.915	53492600	0	0	0	0	0	0	0	0	0	0	0	0	0	0	0	4684700	16155000	0	0	0	4784900	27868000	0	0	0			14657	2073
GQRPQGGSRPQR	Phospho (STY)	1402.66	0.657908	70	CD630_00790|ID:2831237|rpsC|	yes	yes	0	0	1	2	14.203	15.283	3	0.019925	4420	20200214_QHF_TD_ColHF56_DifKin_Phospho_R4-D	49.216	45.354	85182350	0	0	0	726550	1969800	0	0	0	3374300	6034500	0	0	0	8949100	2629100	0	0	0	29925000	6629000	0	0	0	10533000	14412000			14661	70
GQRVSLVK	Phospho (STY)	965.506	0.505931	1222	CD630_18000|ID:2833465|terD|	yes	yes	0	0	1	1	38.976	40	2;3	0.004489	19578	20200214_QHF_TD_ColHF56_DifKin_Phospho_R4-C	72.096	54.697	431283200	0	5213600	39525000	5142900	2320200	0	1854300	104410000	0	2602500	5759200	8835800	57311000	10842000	2277300	8297100	2232300	68065000	5491800	3192800	4126800	4399200	86186000	0	3198400			14662	1222
GQRVSLVKDNNPVK	Phospho (STY)	1632.83	0.834869	1222	CD630_18000|ID:2833465|terD|	yes	yes	0	0	1	2	46.769	48.161	3	0.0006768	24379	20200214_QHF_TD_ColHF56_DifKin_Phospho_R5-C	71.592	56.048	42568200	0	0	0	0	0	0	0	10541000	0	0	0	0	0	0	0	0	0	8611200	0	0	0	0	23416000	0	0			14663	1222
GQTQVLNVATLGALGDVQK	Phospho (STY)	1991.01	0.00887051	880	CD630_13180|ID:2832330|pnp|	yes	yes	0	0	1	0	97.373	103.52	2;3	3.677e-36	53142	20200214_QHF_TD_ColHF56_DifKin_Phospho_R1-Cb	170.51	166.76	12801900	0	0	10104000	0	0	0	0	0	0	0	0	0	2697900	0	0	0	0	0	0	0	0	0	0	0	0			14673	880
GRLSVLAEDLEKNPIDGNLGIGHTR	Phospho (STY)	2753.39	0.386156	114	CD630_01200|ID:2831327|glmS|	yes	yes	0	0	1	2	88.222	96.302	4	1.3725e-85	50240	20200214_QHF_TD_ColHF56_DifKin_Phospho_R5-B	200.68	198.58	79224500	0	0	0	0	0	0	0	0	0	0	0	0	0	0	0	0	7637600	0	9753900	0	0	30642000	0	31191000	0			14701	114
GRSYFGK	Phospho (STY)	893.38	0.379667	558	CD630_08280|ID:2831896|	yes	yes	0	0	1	1	33.032	34.133	2	0.082322	15932	20200214_QHF_TD_ColHF56_DifKin_Phospho_R4-F	91.636	76.197	0	0	0	0	0	0	0	0	0	0	0	0	0	0	0	0	0	0	0	0	0	0	0	0	0	0			14706	558
GSHNVDLMSK	Phospho (STY)	1166.48	0.479123	410	CD630_05950|ID:2831706|	yes	yes	0	0	1	0	42.446	43.498	2	0.00058453	21693	20200214_QHF_TD_ColHF56_DifKin_Phospho_R4-C	99.991	83.898	11383200	0	0	0	0	0	0	0	2297400	0	0	0	0	0	0	0	0	1162400	3798900	0	0	0	4124500	0	0	0			14765	410
GSISIHTENIFPIIK	Phospho (STY)	1747.89	0.890987	231	CD630_02730|ID:2831465|htpG|	yes	yes	0	0	1	0	97.986	102.91	2;3	5.012e-10	59781	20200214_QHF_TD_ColHF56_DifKin_Phospho_R1-C	119.68	105.08	86555600	0	0	3376500	2123200	3329100	0	0	0	0	0	3265600	12701000	15696000	3862100	2770100	0	7201300	2904000	0	5051000	8307500	6129400	5476000	4362800	0			14782	231
GSLIVDEVK	Phospho (STY)	1038.5	0.499842	305	CD630_03980|ID:2831538|hadC|	yes	yes	0	0	1	0	69.633	82.418	2	0.0017785	37697	20200214_QHF_TD_ColHF56_DifKin_Phospho_R2-Bb	88.338	65.266	321218700	12375000	11203000	21925000	15595000	4065400	14270000	18479000	25005000	0	5692700	14029000	28305000	14807000	18464000	7200200	17185000	0	16196000	10158000	5417500	14859000	8342900	18019000	12604000	7022000			14797	305
GSNFDELLETAKSYVK	Phospho (STY)	1879.86	0.860475	1818	CD630_26530|ID:2834068|murD|	yes	yes	0	0	1	1	93.155	99.874	3	5.0994e-13	53546	20200214_QHF_TD_ColHF56_DifKin_Phospho_R5-B	98.562	89.555	2208200	0	0	0	0	0	0	0	0	0	0	0	0	0	0	0	0	0	0	0	0	0	2208200	0	0	0			14821	1818
GSNYLSTEGDVYVSPSQIR	Phospho (STY)	2150.95	0.952143	2366	CD630_34870|ID:2834782|rho|	yes	yes	0	0	1	0	83.611	92.305	2	4.2456e-06	43907	20200214_QHF_TD_ColHF56_DifKin_Phospho_R3-Fb	93.176	88.924	23537800	0	0	4055000	11123000	0	0	0	0	3743500	0	0	4616300	0	0	0	0	0	0	0	0	0	0	0	0	0			14829	2366
GSPTSVFK	Phospho (STY)	901.395	0.394649	682	CD630_10550|ID:2832108|etfB|	yes	yes	0	0	1	0	63.008	64.125	1;2	0.00072132	33039	20200214_QHF_TD_ColHF56_DifKin_Phospho_R1-C	108.93	59.506	1267360000	6116400	5854000	269370000	6065700	0	5537500	5157100	366000000	0	0	5258700	11342000	175800000	0	0	0	0	184860000	0	0	4308600	0	221690000	0	0			14836	682
GSPTSVFKSFTK	Phospho (STY)	1364.64	0.637733	682	CD630_10550|ID:2832108|etfB|	yes	yes	0	0	1	1	70.597	83.289	2;3	3.0546e-38	41060	20200214_QHF_TD_ColHF56_DifKin_Phospho_R4-E	184.42	175.31	1692041000	45049000	33568000	119020000	38146000	22195000	65883000	88222000	92434000	36117000	29158000	47089000	142790000	73014000	96993000	45786000	87480000	32828000	74452000	71176000	59006000	90948000	65395000	125720000	67461000	42111000			14837	682
GSSKESLLITK	Phospho (STY)	1241.63	0.626834	1830	CD630_26680|ID:2834081|	yes	yes	0	0	1	1	55.246	56.209	2;3	3.7028e-07	27737	20200214_QHF_TD_ColHF56_DifKin_Phospho_R5-B	152.68	137.31	2014233000	52174000	48597000	30042000	70870000	32891000	84961000	56695000	107260000	37363000	17339000	61635000	206730000	84170000	53709000	34245000	102920000	59631000	92859000	85732000	106100000	73015000	210240000	143500000	80394000	81161000			14847	1830
GSSQEIADR	Phospho (STY)	1041.41	0.412818	2200	CD630_32280|ID:2834548|	yes	yes	0	0	1	0	29.338	30.528	2	0.025692	13706	20200214_QHF_TD_ColHF56_DifKin_Phospho_R4-C	58.172	52.391	55699400	4301500	0	2353900	1552800	0	3612200	0	7593200	1683000	0	3920500	0	4399800	5105300	0	4867000	0	5484600	0	0	1640700	0	5860100	3324800	0			14853	2200
GSTTADNQILAISGATITSTAVTTGVNAAIDVFNSALNK	Phospho (STY)	3886.92	0.920122	734	CD630_11390|ID:2832170|rnfG|	yes	yes	0	0	1	0	120.16	124.97	3;4;5	7.1217e-70	70604	20200214_QHF_TD_ColHF56_DifKin_Phospho_R3-B	161.4	157.16	8959220530	384170000	110620000	825740	5425700	1084900000	3401800	11051000	1039000000	1817700000	1054000000	796900000	551800000	56201000	113030000	812790	98970000	39908000	376560000	39197000	216330000	364320000	352410000	168710000	6077500	266900000			14863	734
GSVMNPNDHPHGGGEGR	Phospho (STY)	1796.7	0.704994	67	CD630_00760|ID:2831234|rplB|	yes	yes	0	0	1	0	29.598	30.015	3	0.0010772	13293	20200214_QHF_TD_ColHF56_DifKin_Phospho_R5-E	53.359	51.037	9537600	0	0	0	0	0	0	0	0	0	0	0	0	0	0	0	0	0	0	0	5117100	0	0	0	0	4420500			14873	67
GTCSSAKDKYEYEGISDCR	Phospho (STY)	2304.9	0.902827	737	CD630_11420|ID:2832173|rnfB|	yes	yes	0	0	1	2	51.632	52.791	3	1.2823e-35	27266	20200214_QHF_TD_ColHF56_DifKin_Phospho_R5-C	167.72	164.28	159240500	0	0	0	0	0	0	0	5755300	0	0	0	0	0	0	0	14492000	0	30902000	16369000	7897400	9330100	0	45765000	20566000	8163700			14894	737
GTDLSHLIECAKPLVGR	Phospho (STY)	1944.95	0.949247	479	CD630_07220|ID:2831805|metF|	yes	yes	0	0	1	1	87.011	95.243	3	1.3398e-11	50317	20200214_QHF_TD_ColHF56_DifKin_Phospho_R5-D	124.69	120.05	24840200	0	0	0	0	0	0	0	0	0	0	0	0	0	4767600	0	0	0	7563600	0	0	0	0	0	12509000	0			14900	479
GTGIALGSIDLLETGGSFK	Phospho (STY)	1914.93	0.933974	119	CD630_01270|ID:2831334|mreB1|	yes	yes	0	0	1	0	107.53	112.84	2	0.034903	61041	20200214_QHF_TD_ColHF56_DifKin_Phospho_R3-Fb	40.626	20.594	0	0	0	0	0	0	0	0	0	0	0	0	0	0	0	0	0	0	0	0	0	0	0	0	0	0			14929	119
GTLTEPGKESPHR	Phospho (STY)	1487.68	0.676972	1384	CD630_20590|ID:2832841|glnS|	yes	yes	0	0	1	1	32.583	33.507	3	0.0043669	15141	20200214_QHF_TD_ColHF56_DifKin_Phospho_R5-B	63.062	56.626	29746020	0	0	0	0	0	0	976720	4629800	0	0	0	4411600	2494600	0	0	0	1797500	3623600	0	0	0	5640900	6171300	0	0			14964	1384
GTLVFLMGISNLEK	Phospho (STY)	1600.79	0.793581	2307	CD630_34200|ID:2834719|cobA	yes	yes	0	0	1	0	115.34	116.54	2	0.00071716	66072	20200214_QHF_TD_ColHF56_DifKin_Phospho_R3-B	72.359	56.515	2805600	0	0	0	0	0	0	0	0	0	0	0	2805600	0	0	0	0	0	0	0	0	0	0	0	0	0			14966	2307
GTLVFLMGISNLEK	Oxidation (M);Phospho (STY)	1616.79	0.788496	2307	CD630_34200|ID:2834719|cobA	yes	yes	0	1	1	0	107.96	113.67	2	0.0089792	62618	20200214_QHF_TD_ColHF56_DifKin_Phospho_R3-D	40.645	31.196	6194700	0	0	0	0	0	0	0	0	0	0	0	0	0	6194700	0	0	0	0	0	0	0	0	0	0	0			14967	2307
GTPGFSFGVK	Phospho (STY)	1075.47	0.473962	681	CD630_10540|ID:2832107|bcd2|	yes	yes	0	0	1	0	79.969	91.433	2	0.0012762	44521	20200214_QHF_TD_ColHF56_DifKin_Phospho_R4-Eb	71.806	63.919	261055800	9346700	0	15614000	9017800	3016500	12944000	5336500	24678000	4096400	3334200	12084000	23795000	11682000	13120000	0	13734000	4894500	12511000	9643100	16194000	18445000	10094000	14254000	8072600	5148500			14984	681
GTQAVGIVEK	Phospho (STY)	1080.52	0.52164	85	CD630_00910|ID:2831252|adk|	yes	yes	0	0	1	0	50.749	52.392	2	0.060878	27277	20200214_QHF_TD_ColHF56_DifKin_Phospho_R4-C	58.32	37.075	239110000	0	0	14900000	0	0	0	0	34932000	0	0	0	0	23771000	0	0	0	0	78394000	0	0	0	0	87113000	0	0			14993	85
GTSPANTAAGFGDHYAGLALAAGSLAALHK	Phospho (STY)	2889.38	0.381071	302	CD630_03950|ID:2831535|hadA|	yes	yes	0	0	1	0	98.58	104.39	3	2.614e-12	61449	20200214_QHF_TD_ColHF56_DifKin_Phospho_R3-B	91.599	89.559	201759500	0	0	0	0	0	0	0	7548500	0	0	0	12474000	0	19214000	0	13991000	11051000	0	34258000	0	38241000	0	32645000	32337000	0			15008	302
GTTIDFNKTLK	Phospho (STY)	1316.64	0.637733	1931	CD630_27930|ID:2834184|slpA|	yes	yes	0	0	1	1	61.667	64.334	2	3.0929e-16	33503	20200214_QHF_TD_ColHF56_DifKin_Phospho_R3-C	157.33	135.01	259339000	0	0	0	0	0	0	0	0	0	0	0	0	0	0	0	0	0	60295000	55948000	0	0	0	100300000	42796000	0			15016	1931
GTVTASALNIR	Phospho (STY)	1181.58	0.580552	730	CD630_11350|ID:2832166|	yes	yes	0	0	1	0	71.166	83.54	2	1.9222e-07	37597	20200214_QHF_TD_ColHF56_DifKin_Phospho_R1-Cb	151.7	126.63	109913400	0	0	10863000	10001000	5245600	0	0	4545600	8186900	5027800	0	0	0	12256000	5254600	0	0	2685200	13064000	12367000	0	0	5786400	8848100	5782200			15032	730
GVEELEMISGQKPVITK	Oxidation (M);Phospho (STY)	1952.95	0.952995	76	CD630_00840|ID:2831243|rplE|	yes	yes	0	1	1	1	69.855	83.088	3	0.0012719	39728	20200214_QHF_TD_ColHF56_DifKin_Phospho_R2-C	56.882	47.036	31465100	0	0	4723300	0	0	0	0	11088000	0	0	0	0	0	0	5391200	0	0	4277200	0	0	0	0	0	0	5985400			15088	76
GVEELEMISGQKPVITK	Phospho (STY)	1936.96	0.95808	76	CD630_00840|ID:2831243|rplE|	yes	yes	0	0	1	1	77.43	89.935	3	0.041618	42606	20200214_QHF_TD_ColHF56_DifKin_Phospho_R3-Fb	42.705	39.064	0	0	0	0	0	0	0	0	0	0	0	0	0	0	0	0	0	0	0	0	0	0	0	0	0	0			15089	76
GVGASAGMAYAHK	Oxidation (M);Phospho (STY)	1314.54	0.542786	482	CD630_07250|ID:2831808|	yes	yes	0	1	1	0	26.923	27.913	2;3	9.6687e-12	10578	20200214_QHF_TD_ColHF56_DifKin_Phospho_R1-C	133.05	122.5	58675900	2854700	5208100	14168000	0	0	1623800	2501100	7943600	0	0	0	0	8041100	0	0	2013500	0	2714400	0	0	3559200	0	8048400	0	0			15130	482
GVGASAGMAYAHK	Phospho (STY)	1298.55	0.547872	482	CD630_07250|ID:2831808|	yes	yes	0	0	1	0	38.708	39.459	3	0.0051458	18148	20200214_QHF_TD_ColHF56_DifKin_Phospho_R3-Fb	55.261	52.989	0	0	0	0	0	0	0	0	0	0	0	0	0	0	0	0	0	0	0	0	0	0	0	0	0	0			15131	482
GVGVIPSESK	Phospho (STY)	1051.5	0.495091	2120	CD630_31160|ID:2834466|bglF|	yes	yes	0	0	1	0	59.726	61.609	2	0.00045748	32681	20200214_QHF_TD_ColHF56_DifKin_Phospho_R5-F	111.79	105.06	110753700	4591400	5881100	3180000	0	3262300	4788900	0	9550200	2347300	0	3758500	0	4676300	7581900	8113900	6257400	0	7904000	5543800	5421700	3339100	6394000	8030900	5094400	5036600			15138	2120
GVGVIPSESKSTVISPVDGTITIVFPTK	Phospho (STY)	2907.52	0.524607	2120	CD630_31160|ID:2834466|bglF|	yes	yes	0	0	1	1	107.73	112.96	3	6.2847e-11	62556	20200214_QHF_TD_ColHF56_DifKin_Phospho_R5-F	94.949	91.559	7222600	0	0	0	0	0	0	0	0	0	0	0	0	0	0	0	0	0	0	0	0	7222600	0	0	0	0			15139	2120
GVIDCPDLPLNVSR	Phospho (STY)	1633.75	0.753507	231	CD630_02730|ID:2831465|htpG|	yes	yes	0	0	1	0	85.726	93.299	2	1.9218e-10	47763	20200214_QHF_TD_ColHF56_DifKin_Phospho_R5-B	124.63	118.03	102998300	1593800	4923600	2706700	15916000	3346100	0	1612400	14444000	0	0	2921600	3612100	4289100	5738800	4709100	3667600	0	0	7321000	0	4555000	8348200	7234100	0	6059100			15149	231
GVIKLSNTSVQIIIGTDVVK	Phospho (STY)	2163.19	0.191586	2103	CD630_30890|ID:2834445|	yes	yes	0	0	1	1	105.58	108.04	2;3	4.6304e-06	61577	20200214_QHF_TD_ColHF56_DifKin_Phospho_R3-B	89.272	79.798	17127200	0	0	4214000	0	0	0	0	0	0	0	0	7442400	0	0	0	0	0	0	0	5470800	0	0	0	0	0			15156	2103
GVQSILQR	Phospho (STY)	979.485	0.485195	2348	CD630_34680|ID:2834762|atpD|	yes	yes	0	0	1	0	72.384	84.437	2	0.0024445	40407	20200214_QHF_TD_ColHF56_DifKin_Phospho_R1-C	97.813	85.766	20434800	0	0	8638000	0	0	0	0	5855000	0	0	0	0	5941800	0	0	0	0	0	0	0	0	0	0	0	0			15230	2348
GVSIKVETNGSAGVKNK	Phospho (STY)	1766.89	0.892778	1537	CD630_22690|ID:2833752|fruABC|	yes	yes	0	0	1	2	26.433	27.205	3	0.0025047	13830	20200214_QHF_TD_ColHF56_DifKin_Phospho_R5-D	49.595	30.351	0	0	0	0	0	0	0	0	0	0	0	0	0	0	0	0	0	0	0	0	0	0	0	0	0	0			15241	1537
GVSINVK	Phospho (STY)	795.389	0.38917	302	CD630_03950|ID:2831535|hadA|	yes	yes	0	0	1	0	55.697	56.384	2	0.00069372	28288	20200214_QHF_TD_ColHF56_DifKin_Phospho_R3-Bb	129.38	67.706	328538000	9244800	11282000	18276000	14428000	6846400	11217000	2854400	20672000	4714200	7714900	0	45773000	13681000	13086000	9533400	12879000	10646000	15919000	9326000	16079000	9480000	24785000	21342000	10151000	8607900			15243	302
GVTGFVGPGSKPVPLSEDEVK	Phospho (STY)	2178.06	0.0609657	52	CD630_00600|ID:2831218|nusG|	yes	yes	0	0	1	1	77.524	89.178	2;3	2.2266e-91	43174	20200214_QHF_TD_ColHF56_DifKin_Phospho_R5-C	215.08	203.44	394515900	3965600	0	18898000	14551000	0	36116000	23027000	72763000	3591100	0	7771200	29707000	21682000	14511000	0	10352000	14203000	23717000	15345000	0	22853000	26686000	34777000	0	0			15257	52
GYDSAGVAVNSSNEK	Phospho (STY)	1576.64	0.640646	114	CD630_01200|ID:2831327|glmS|	yes	yes	0	0	1	0	47.713	48.559	2	1.9767e-32	25110	20200214_QHF_TD_ColHF56_DifKin_Phospho_R4-C	171.04	168.5	110059100	5200300	0	7002900	0	0	2462100	0	12195000	0	0	5099900	6288800	8659100	11952000	4420500	5467900	0	5565700	4963700	3620300	0	8097900	11380000	5176800	2506200			15320	114
GYDVSSISTPDLENPK	Phospho (STY)	1800.78	0.78189	9	CD630_00100|ID:2831118|rsbW|	yes	yes	0	0	1	0	74.95	87.385	2	5.2755e-11	42645	20200214_QHF_TD_ColHF56_DifKin_Phospho_R2-C	126.25	122.52	200779900	7035900	0	16253000	0	0	7465000	3389800	14700000	3744000	0	9234200	29458000	19651000	21601000	15989000	0	0	0	0	0	13322000	0	0	24404000	14533000			15327	9
GYEKSAIYTPK	Phospho (STY)	1335.61	0.611184	19	CD630_00190|ID:2833108|	yes	yes	0	0	1	1	51.994	51.341	2	9.4031e-06	26463	20200214_QHF_TD_ColHF56_DifKin_Phospho_R5-C	130.27	117.26	19018400	0	0	3240400	0	0	0	0	0	0	0	0	0	0	0	0	0	0	0	0	0	0	0	15778000	0	0			15341	19
GYGGFPGSICASINR	Phospho (STY)	1634.69	0.691242	86	CD630_00920|ID:2831253|map1|	yes	yes	0	0	1	0	77.941	89.87	2	0.0024027	42622	20200214_QHF_TD_ColHF56_DifKin_Phospho_R3-Fb	78.69	70.98	0	0	0	0	0	0	0	0	0	0	0	0	0	0	0	0	0	0	0	0	0	0	0	0	0	0			15368	86
GYGQYFTHR	Phospho (STY)	1207.48	0.481172	1787	CD630_26130|ID:2832952|	yes	yes	0	0	1	0	48.454	50.04	2	0.015571	25609	20200214_QHF_TD_ColHF56_DifKin_Phospho_R5-C	90.906	63.904	13403000	0	0	0	0	0	0	0	4416300	0	0	0	0	0	0	0	0	0	3803500	0	0	0	0	5183200	0	0			15374	1787
GYNSLNK	Phospho (STY)	874.359	0.358598	60	CD630_00680|ID:2831226|rpsL|	yes	yes	0	0	1	0	31.579	32.699	2	0.049075	13916	20200214_QHF_TD_ColHF56_DifKin_Phospho_R1-A	59.35	42.056	3909700	1307300	0	0	0	0	1431000	0	0	0	0	1171400	0	0	0	0	0	0	0	0	0	0	0	0	0	0			15429	60
GYSILKDEAK	Phospho (STY)	1202.56	0.55842	907	CD630_13460|ID:2832353|	yes	yes	0	0	1	1	62.78	64.47	2	0.00019877	34501	20200214_QHF_TD_ColHF56_DifKin_Phospho_R5-F	146.67	105.29	66000200	0	0	9308300	3102800	0	3172700	0	10006000	4452700	0	4101300	0	9530800	0	0	6230500	0	0	4884100	0	6267600	0	0	4943400	0			15450	907
GYYIESKK	Phospho (STY)	1066.47	0.473627	23	CD630_00230|ID:2831181|ctsR|	yes	yes	0	0	1	1	80.268	92.801	1	0.020422	45435	20200214_QHF_TD_ColHF56_DifKin_Phospho_R5-B	53.554	37.41	10866000	0	0	0	0	0	0	0	0	0	0	0	0	0	0	0	0	0	0	0	0	0	10866000	0	0	0			15475	23
GYYVTTGESVCQPR	Phospho (STY)	1695.7	0.696387	351	CD630_05080|ID:2831638|tetM|	yes	yes	0	0	1	0	64.31	67.391	2	5.1016e-10	36279	20200214_QHF_TD_ColHF56_DifKin_Phospho_R2-C	117.18	103.75	28623700	0	0	2764300	0	0	0	0	8882800	0	0	0	0	7230000	0	0	0	0	0	0	0	0	0	9746600	0	0			15481	351
HAIEVAWSR	Phospho (STY)	1147.52	0.517558	798	CD630_12140|ID:2832241|spo0A|	yes	yes	0	0	1	0	61.411	64.165	2	0.10257	33604	20200214_QHF_TD_ColHF56_DifKin_Phospho_R3-D	40.861	30.053	2038600	0	0	0	0	0	0	0	0	0	0	0	0	0	2038600	0	0	0	0	0	0	0	0	0	0	0			15496	798
HASTHAAGVVISK	Phospho (STY)	1356.66	0.655114	2287	CD630_33960|ID:2834696|dnaE|	yes	yes	0	0	1	0	35.232	36.387	3	0.00011699	17405	20200214_QHF_TD_ColHF56_DifKin_Phospho_R4-F	80.318	51.61	27069400	0	0	0	0	0	0	0	0	0	0	0	0	0	1132800	0	4055900	1339300	3605100	0	0	1901000	4819900	4060900	3463300	2691200			15519	2287
HDPSKLTQIQK	Phospho (STY)	1373.67	0.67043	1575	CD630_23370|ID:2833799|	yes	yes	0	0	1	1	37.97	38.872	3	2.6678e-06	18994	20200214_QHF_TD_ColHF56_DifKin_Phospho_R5-F	123.76	97.4	81832100	0	0	1063100	0	1185200	0	0	11269000	0	1580900	0	0	3065900	4874400	0	9229800	0	10441000	10881000	8325200	0	0	13364000	6552600	0			15569	1575
HEFTTSDPGMTYSVAETSVDK	Phospho (STY)	2380.98	0.977038	464	CD630_07080|ID:2833245|pepD|	yes	yes	0	0	1	0	71.293	83.965	2;3	1.3196e-92	40358	20200214_QHF_TD_ColHF56_DifKin_Phospho_R3-B	220.69	215.63	265933500	0	0	2579200	5531500	2954100	8353200	0	28381000	0	2194800	9140400	33427000	0	30332000	4582900	5954500	8581200	25321000	11724000	4784600	12324000	16807000	33897000	13670000	5394100			15591	464
HEFTTSDPGMTYSVAETSVDK	Oxidation (M);Phospho (STY)	2396.97	0.971952	464	CD630_07080|ID:2833245|pepD|	yes	yes	0	1	1	0	64.459	67.414	3	8.8688e-51	35273	20200214_QHF_TD_ColHF56_DifKin_Phospho_R5-B	176.86	172.28	90522100	0	0	0	0	0	0	0	0	6735100	0	0	0	0	0	0	0	0	20432000	0	0	0	16678000	36198000	10479000	0			15592	464
HEFTTSDPGMTYSVAETSVDKVLTK	Oxidation (M);Phospho (STY)	2838.27	0.267072	464	CD630_07080|ID:2833245|pepD|	yes	yes	0	1	1	1	73.908	86.714	3	5.3212e-70	40510	20200214_QHF_TD_ColHF56_DifKin_Phospho_R4-B	192.85	189.74	179491900	8652700	0	0	3871700	0	0	0	0	0	0	0	0	15772000	0	0	17754000	9860000	20995000	13595000	0	12812000	23817000	23358000	19206000	9798500			15593	464
HEFTTSDPGMTYSVAETSVDKVLTK	Phospho (STY)	2822.27	0.272157	464	CD630_07080|ID:2833245|pepD|	yes	yes	0	0	1	1	76.357	89.455	3	2.6664e-25	43515	20200214_QHF_TD_ColHF56_DifKin_Phospho_R5-C	140.67	135.23	42933000	0	0	0	0	0	0	0	0	0	0	0	0	0	0	0	0	0	16292000	0	0	0	0	26641000	0	0			15594	464
HEKTLVSR	Phospho (STY)	1048.51	0.506659	483	CD630_07260|ID:2831809|	yes	yes	0	0	1	1	18.684	19.845	3	0.020194	7532	20200214_QHF_TD_ColHF56_DifKin_Phospho_R2-C	66.758	62.067	8254730	0	0	278800	0	0	0	0	3139600	0	0	0	0	797430	0	0	0	0	2126800	0	0	0	0	1912100	0	0			15609	483
HFLDAMPSTVER	Oxidation (M);Phospho (STY)	1497.63	0.63233	1838	CD630_26820|ID:2834086|pfo|	yes	yes	0	1	1	0	63.312	65.167	2;3	6.2296e-10	34713	20200214_QHF_TD_ColHF56_DifKin_Phospho_R4-A	116	104.41	582762500	12345000	11407000	30620000	4908200	1448100	15288000	20884000	32973000	19946000	10352000	12392000	20101000	50055000	48566000	6853200	26765000	12029000	35740000	31377000	40157000	17792000	17537000	48110000	30633000	24484000			15652	1838
HFLDAMPSTVER	Phospho (STY)	1481.64	0.637415	1838	CD630_26820|ID:2834086|pfo|	yes	yes	0	0	1	0	73.422	86.349	2;3	3.6801e-14	40358	20200214_QHF_TD_ColHF56_DifKin_Phospho_R3-Bb	157.23	149.94	610818400	7042200	4598500	11096000	4267700	0	26230000	0	60654000	13224000	15605000	34964000	36354000	17428000	17592000	30607000	29744000	21175000	10856000	63096000	38475000	52060000	20406000	20558000	40435000	34351000			15653	1838
HFLSAEKIDR	Phospho (STY)	1294.61	0.607101	1230	CD630_18100|ID:2832703|	yes	yes	0	0	1	1	56.791	58.76	3	0.041852	31141	20200214_QHF_TD_ColHF56_DifKin_Phospho_R4-C	43.761	41.717	13063300	0	0	0	0	0	0	0	1529400	0	0	0	0	0	0	0	0	0	4725400	0	0	0	0	6808500	0	0			15661	1230
HGFSVVR	Phospho (STY)	880.396	0.395652	86	CD630_00920|ID:2831253|map1|	yes	yes	0	0	1	0	49.796	50.542	2	0.00088955	25827	20200214_QHF_TD_ColHF56_DifKin_Phospho_R5-C	113.71	103.57	193947200	4363700	2999100	8613800	3602200	4766900	6757600	4950200	13801000	0	4718400	6466200	13051000	10415000	12704000	0	13825000	6646300	12237000	10025000	6841700	7226100	14439000	16297000	9201000	0			15687	86
HHFDDKEVANECLSK	Phospho (STY)	1907.79	0.787327	1828	CD630_26640|ID:2834078|murE|	yes	yes	0	0	1	1	41.614	43.184	3;4	0.0001603	21725	20200214_QHF_TD_ColHF56_DifKin_Phospho_R4-F	76.118	72.737	14488000	0	0	0	0	0	0	0	0	0	0	0	0	0	0	0	0	0	5237900	0	0	0	0	9250100	0	0			15742	1828
HIADSSDDLKR	Phospho (STY)	1335.58	0.582009	29	CD630_00290|ID:2831187|	yes	yes	0	0	1	1	28.126	28.78	2;3	7.6204e-07	12535	20200214_QHF_TD_ColHF56_DifKin_Phospho_R5-C	117.21	115.46	421555100	0	2106800	2472600	9575100	0	2644400	8373700	42002000	11068000	1055400	0	18085000	9757400	40785000	0	0	10302000	63222000	36692000	3440800	29065000	47019000	56303000	24462000	3123900			15756	29
HIEVQVFGDKHSNAIHLGDR	Phospho (STY)	2351.12	0.117192	1318	CD630_19380|ID:2833488|accC|	yes	yes	0	0	1	1	68.136	75.14	4	5.1893e-29	37285	20200214_QHF_TD_ColHF56_DifKin_Phospho_R4-F	145.33	131.94	8192900	0	0	0	0	0	0	0	0	0	0	0	0	0	0	0	0	0	0	0	8192900	0	0	0	0	0			15768	1318
HIGIIKSGR	Phospho (STY)	1059.56	0.559029	848	CD630_12820|ID:2832299|alaS|	yes	yes	0	0	1	1	37.941	39.045	3	0.001316	19017	20200214_QHF_TD_ColHF56_DifKin_Phospho_R4-F	83.226	56.44	141530220	0	0	0	483800	0	0	795720	11331000	0	0	1582900	2089300	2762700	6427700	1154600	12493000	4307700	13737000	11686000	13249000	8054200	15191000	18269000	10928000	6987600			15771	848
HKAGESELEYSAK	Phospho (STY)	1527.66	0.660653	1953	CD630_28180|ID:2834204|	yes	yes	0	0	1	1	35.19	36.292	3	0.0017558	17295	20200214_QHF_TD_ColHF56_DifKin_Phospho_R4-C	61.495	54.117	3217600	0	0	0	0	0	0	0	0	0	0	0	0	0	0	0	0	0	3217600	0	0	0	0	0	0	0			15820	1953
HLINISR	Phospho (STY)	931.464	0.464066	1580	CD630_23420|ID:2833804|sucD|	yes	yes	0	0	1	0	53.049	54.251	2	0.023315	27819	20200214_QHF_TD_ColHF56_DifKin_Phospho_R5-B	73.573	62.062	105167900	0	0	5459400	0	0	0	5260600	21727000	0	0	0	20305000	7762900	0	0	0	0	10386000	0	0	0	15815000	18452000	0	0			15877	1580
HLISNIQSQYTR	Phospho (STY)	1538.72	0.724256	1376	CD630_20480|ID:2833580|	yes	yes	0	0	1	0	69.307	79.658	2	7.0983e-07	40478	20200214_QHF_TD_ColHF56_DifKin_Phospho_R3-B	104.26	67.08	219086500	5385200	0	22189000	5691700	3761400	6088100	0	18879000	2796200	0	9249900	6418400	20914000	0	0	12323000	0	20336000	8920100	5431500	17943000	18340000	22829000	11591000	0			15879	1376
HLISSGYDDVEICK	Phospho (STY)	1714.73	0.727352	226	CD630_02670|ID:2831459|	yes	yes	0	0	1	0	71.795	84.776	2	0.0012658	40154	20200214_QHF_TD_ColHF56_DifKin_Phospho_R5-E	73.279	64.618	0	0	0	0	0	0	0	0	0	0	0	0	0	0	0	0	0	0	0	0	0	0	0	0	0	0			15881	226
HLLHSSNSMR	Phospho (STY)	1260.54	0.543455	153	CD630_01770|ID:2833118|cfa|	yes	yes	0	0	1	0	27.465	28.602	2;3	1.0548e-05	12277	20200214_QHF_TD_ColHF56_DifKin_Phospho_R4-D	144.57	142.53	394843300	0	0	0	0	0	1908700	0	13504000	0	0	2965000	2517600	0	8248000	0	21407000	11625000	69497000	31482000	17160000	39636000	46963000	78341000	31356000	18233000			15885	153
HPHIFSGAK	Phospho (STY)	1072.49	0.48553	2373	CD630_34970|ID:2834792|	yes	yes	0	0	1	0	39.046	40.487	3	0.0014066	19920	20200214_QHF_TD_ColHF56_DifKin_Phospho_R4-A	68.355	41.467	17100000	0	0	0	0	0	0	0	0	0	0	0	0	0	2559900	0	6411300	0	0	0	0	5123100	0	0	0	3005700			16003	2373
HPLESASLSEPCFENK	Phospho (STY)	1923.81	0.807394	173	CD630_02050|ID:2831399|	yes	yes	0	0	1	0	68.997	78.742	2;3	8.6998e-35	38335	20200214_QHF_TD_ColHF56_DifKin_Phospho_R2-C	171.85	150.89	60399000	5242400	0	15020000	6119000	0	9968600	0	18302000	5747000	0	0	0	0	0	0	0	0	0	0	0	0	0	0	0	0			16007	173
HPQSGAASEAAR	Phospho (STY)	1260.52	0.524828	156	CD630_01840|ID:2831384|pyrB|	yes	yes	0	0	1	0	19.137	20.012	2	0.0031623	7594	20200214_QHF_TD_ColHF56_DifKin_Phospho_R2-C	69.331	66.289	60380900	3218900	2274400	3434300	3094400	0	3438800	3437000	7933100	2850500	0	3333600	5494200	3379300	3780900	0	3346700	1278000	2841600	1755000	0	0	3566600	1923600	0	0			16018	156
HQKPSAMNQQGGIINK	Oxidation (M);Phospho (STY)	1845.86	0.855681	75	CD630_00830|ID:2831242|rplX|	yes	yes	0	1	1	1	30.154	31.165	3	2.6771e-07	13919	20200214_QHF_TD_ColHF56_DifKin_Phospho_R5-C	109.72	95.633	145787800	0	0	0	0	0	0	0	0	0	0	0	0	0	9766100	0	18012000	5003800	11802000	12540000	20905000	9612900	12863000	19022000	15679000	10582000			16045	75
HQVEQTTSDFDREK	Phospho (STY)	1798.75	0.752321	165	CD630_01940|ID:2831393|groL|	yes	yes	0	0	1	1	35.272	35.961	3	1.8852e-10	15677	20200214_QHF_TD_ColHF56_DifKin_Phospho_R5-B	125.86	122.94	590376200	0	0	1928000	0	1768300	13680000	3419800	32200000	6367000	6433000	0	13843000	8479100	36011000	0	45974000	16562000	51238000	50856000	43924000	31436000	57557000	84858000	49938000	33904000			16056	165
HSNTIKPSIR	Phospho (STY)	1231.61	0.607436	305	CD630_03980|ID:2831538|hadC|	yes	yes	0	0	1	1	33.683	34.518	2;3	0.00019119	16852	20200214_QHF_TD_ColHF56_DifKin_Phospho_R2-C	116.51	114.14	766154000	5927800	2840900	11024000	5259100	6152900	13612000	2517200	24439000	2831400	6289400	17500000	31247000	14359000	24311000	5264300	61711000	25983000	71492000	36415000	60230000	90139000	77913000	83589000	53370000	31737000			16097	305
HSSEEIGKYEK	Phospho (STY)	1385.59	0.586425	107	CD630_01130|ID:2831320|buk|	yes	yes	0	0	1	1	30.812	31.746	2;3	2.789e-36	14231	20200214_QHF_TD_ColHF56_DifKin_Phospho_R5-C	217.79	208.96	1269654200	7796900	4344600	4893600	7437100	10483000	25972000	5045800	109590000	9723200	12688000	14876000	29322000	26142000	44749000	0	102490000	30359000	138310000	83476000	72907000	105010000	115990000	160710000	75837000	71502000			16107	107
HTLEILNSK	Phospho (STY)	1133.55	0.548189	281	CD630_03400|ID:2833141|	yes	yes	0	0	1	0	59.948	62.043	2	0.00074074	33201	20200214_QHF_TD_ColHF56_DifKin_Phospho_R5-F	129.76	107.43	51277200	0	0	0	0	0	0	0	15797000	0	0	0	0	0	8130100	0	0	0	7834500	0	0	0	0	13428000	6087600	0			16138	281
HTSGAVEHLGDNR	Phospho (STY)	1471.62	0.620519	1103	CD630_16340|ID:2832569|terD|	yes	yes	0	0	1	0	30.815	32.106	3	4.6935e-12	14806	20200214_QHF_TD_ColHF56_DifKin_Phospho_R5-C	137.21	130.77	99765700	0	0	0	0	0	1782900	0	9160800	0	0	0	0	1836000	8298300	0	11267000	0	11661000	11367000	0	13106000	3936400	18944000	8406300	0			16153	1103
HVEKDSALER	Phospho (STY)	1262.57	0.56563	26	CD630_00260|ID:2831184|clpC|	yes	yes	0	0	1	1	23.255	24.076	2;3	1.3855e-11	9560	20200214_QHF_TD_ColHF56_DifKin_Phospho_R5-C	183.41	176.97	1137256800	0	1110600	12030000	18176000	16330000	43083000	19624000	94949000	18183000	20110000	28760000	36524000	47969000	96516000	22178000	116740000	4726400	8194800	113960000	85405000	52789000	106080000	118590000	10058000	45171000			16187	26
HVEKDSALERR	Phospho (STY)	1418.67	0.666741	26	CD630_00260|ID:2831184|clpC|	yes	yes	0	0	1	2	21.59	22.648	3;4	2.7048e-05	8753	20200214_QHF_TD_ColHF56_DifKin_Phospho_R4-C	100.22	89.568	266075340	0	0	0	0	0	2004200	0	8504100	0	1172700	0	784240	0	6517300	0	31015000	8777800	28219000	24943000	15939000	24077000	25160000	44891000	33111000	10960000			16188	26
HVLSAVDK	Phospho (STY)	947.448	0.447747	750	CD630_11570|ID:2833318|norV|	yes	yes	0	0	1	0	46.361	47.127	2	0.0001019	21537	20200214_QHF_TD_ColHF56_DifKin_Phospho_R1-Cb	148.19	130.97	22357240000	628280000	586270000	1721900000	737410000	338000000	489350000	649230000	2238400000	207440000	193620000	972690000	2751300000	997210000	1134500000	370610000	905430000	0	1025000000	674430000	997650000	1197600000	1460100000	1199300000	510940000	370580000			16216	750
HVNNSQELITVLA	Phospho (STY)	1516.73	0.728673	2110	CD630_30970|ID:2834451|bglF|	yes	yes	0	0	1	0	86.34	94.139	2	2.0773e-11	49632	20200214_QHF_TD_ColHF56_DifKin_Phospho_R2-C	132.81	129.61	799655000	13075000	50989000	23204000	41783000	18911000	19198000	0	58759000	14291000	13773000	37148000	64814000	49134000	22893000	19221000	49170000	12837000	42061000	43626000	19086000	70341000	20584000	41282000	27900000	25575000			16224	2110
HVSAPSGTSILDAAK	Phospho (STY)	1532.72	0.723588	2297	CD630_34070|ID:2833087|	yes	yes	0	0	1	0	69.985	81.843	2;3	3.763e-40	39431	20200214_QHF_TD_ColHF56_DifKin_Phospho_R3-B	197.71	179.51	158633300	0	0	25296000	7153600	0	0	6135600	20272000	0	0	0	29039000	0	13438000	0	0	0	0	0	9281100	0	17391000	30627000	0	0			16233	2297
HVSLDTCR	Phospho (STY)	1066.43	0.426694	204	CD630_02400|ID:2831431|	yes	yes	0	0	1	0	36.168	36.843	2	9.5971e-05	17213	20200214_QHF_TD_ColHF56_DifKin_Phospho_R5-B	160.97	143.73	348337500	7263300	8228400	10116000	9346800	7953200	13387000	10593000	22178000	6157700	9605900	11019000	23505000	13395000	19415000	18158000	15555000	8571500	12871000	12479000	19190000	8739700	30924000	22579000	16106000	11001000			16237	204
HVSLDTCRK	Phospho (STY)	1194.52	0.521657	204	CD630_02400|ID:2831431|	yes	yes	0	0	1	1	27.504	28.457	3	0.00049491	12252	20200214_QHF_TD_ColHF56_DifKin_Phospho_R4-A	93.345	83.69	155046970	9896800	3782100	14052000	9927700	0	9287900	787470	24149000	8060600	2622800	10330000	5829900	2450100	4270200	0	6174000	2552700	5484900	0	3752400	6633100	8027100	7364000	5979800	3632400			16239	204
HYAHVDCPGHADYVK	Phospho (STY)	1847.75	0.745068	49	CD630_00710|ID:2831229|tuf|;CD630_00580|ID:2831215|tuf1|	yes	no	0	0	1	0	34.651	35.923	3	4.5617e-28	17073	20200214_QHF_TD_ColHF56_DifKin_Phospho_R4-A	159.22	144.43	46630300	0	0	0	0	0	0	0	0	0	0	1136000	1527200	0	0	0	5170300	898700	5843000	7560800	0	3087400	4018500	12154000	5234400	0			16249	49
HYILEAPHPSPLSASK	Phospho (STY)	1825.88	0.8764	1684	CD630_24810|ID:2833923|ung|	yes	yes	0	0	1	0	69.216	82.119	3	5.2163e-05	38560	20200214_QHF_TD_ColHF56_DifKin_Phospho_R4-C	77.899	76.069	66322800	0	0	0	1955900	0	2032400	0	3675000	0	0	1905100	0	2856500	6288600	0	10300000	0	10119000	9648400	0	3171200	0	8897400	5473300	0			16260	1684
IADEMSGIMSK	2 Oxidation (M);Phospho (STY)	1292.5	0.502955	884	CD630_13220|ID:2832334|dapG|	yes	yes	0	2	1	0	38.013	39.417	2	0.00011521	18370	20200214_QHF_TD_ColHF56_DifKin_Phospho_R3-C	84.508	63.774	3329300	0	0	0	0	0	0	0	0	0	0	0	0	3329300	0	0	0	0	0	0	0	0	0	0	0	0			16311	884
IAEPIGVIAAVVPTTNPTSTAIFK	Phospho (STY)	2489.32	0.318243	2031	CD630_29660|ID:2834337|adhE|	yes	yes	0	0	1	0	111.99	117.13	3	7.9413e-08	65583	20200214_QHF_TD_ColHF56_DifKin_Phospho_R5-C	91.079	88.855	56693000	0	8559900	10979000	0	0	0	0	0	0	0	4048500	2871800	5363900	0	0	5111900	6077500	0	0	3154800	4261400	0	6264300	0	0			16355	2031
IAFAVSSQTDSR	Phospho (STY)	1360.6	0.60241	886	CD630_13240|ID:2832336|ftsK|	yes	yes	0	0	1	0	64.353	67.508	2	1.4977e-06	32775	20200214_QHF_TD_ColHF56_DifKin_Phospho_R5-A	108.63	96.716	5799500	0	0	0	0	0	0	0	0	0	0	0	0	0	0	0	0	0	0	0	0	5799500	0	0	0	0			16363	886
IAFAVSSQTDSRTILDMGGAEK	Oxidation (M);Phospho (STY)	2392.1	0.0981558	886	CD630_13240|ID:2832336|ftsK|	yes	yes	0	1	1	1	74.342	86.746	3	5.3169e-10	40964	20200214_QHF_TD_ColHF56_DifKin_Phospho_R3-C	107.34	96.136	80831800	0	0	13375000	0	0	0	0	15740000	0	0	0	0	21717000	0	0	0	0	9631800	0	0	0	0	20368000	0	0			16364	886
IAISTGWMSVI	Phospho (STY)	1256.59	0.587611	1597	CD630_23620|ID:2835059|	yes	yes	0	0	1	0	76.164	84.834	2	0.10028	40686	20200214_QHF_TD_ColHF56_DifKin_Phospho_R1-C	41.218	30.292	4815100	0	0	4815100	0	0	0	0	0	0	0	0	0	0	0	0	0	0	0	0	0	0	0	0	0	0			16413	1597
IAISTGWMSVI	Oxidation (M);Phospho (STY)	1272.58	0.582526	1597	CD630_23620|ID:2835059|	yes	yes	0	1	1	0	59.309	58.842	2	0.016522	33715	20200214_QHF_TD_ColHF56_DifKin_Phospho_R4-E	45.368	29.405	18570700	0	0	0	0	4839900	0	0	0	0	7805800	0	0	0	0	0	0	0	0	0	5925000	0	0	0	0	0			16414	1597
IALESLGCSK	Phospho (STY)	1156.52	0.519926	888	CD630_13260|ID:2832338|rimO|	yes	yes	0	0	1	0	69.033	82.211	2	0.043575	38719	20200214_QHF_TD_ColHF56_DifKin_Phospho_R5-C	52.009	17.745	2095100	0	0	0	0	0	0	0	2095100	0	0	0	0	0	0	0	0	0	0	0	0	0	0	0	0	0			16431	888
IALVENDSNAK	Phospho (STY)	1252.57	0.570047	671	CD630_10430|ID:2832098|sbcC|	yes	yes	0	0	1	0	56.525	58.314	2	0.013977	30862	20200214_QHF_TD_ColHF56_DifKin_Phospho_R5-C	52.5	48.143	15359300	0	0	0	0	0	0	0	6733200	0	0	0	0	3652000	0	0	0	0	0	0	0	0	0	4974100	0	0			16440	671
IAMSTLDGGR	Phospho (STY)	1099.47	0.47331	681	CD630_10540|ID:2832107|bcd2|	yes	yes	0	0	1	0	67.93	81.115	2	0.041738	36963	20200214_QHF_TD_ColHF56_DifKin_Phospho_R3-Bb	47.621	43.106	8281600	0	0	0	0	0	0	0	0	0	0	0	8281600	0	0	0	0	0	0	0	0	0	0	0	0	0			16454	681
IANECNVSR	Phospho (STY)	1141.46	0.458722	327	CD630_04650|ID:2831604|	yes	yes	0	0	1	0	29.041	29.988	2	0.10443	13735	20200214_QHF_TD_ColHF56_DifKin_Phospho_R2-C	40.516	25.144	2235300	0	0	0	0	0	0	0	2235300	0	0	0	0	0	0	0	0	0	0	0	0	0	0	0	0	0			16462	327
IASFSQQSQR	Phospho (STY)	1230.54	0.539416	45	CD630_00540|ID:2831211|thyX|	yes	yes	0	0	1	0	44.754	45.494	2	8.0668e-31	23234	20200214_QHF_TD_ColHF56_DifKin_Phospho_R4-F	218.12	200.02	162142600	6330300	6016100	8357900	7182400	4363300	7245200	5026400	12432000	3714500	4180100	6148500	11177000	10358000	14758000	6373200	8628000	4734200	0	7462000	4497800	9791100	0	0	7897200	5469400			16508	45
IASKGTIR	Phospho (STY)	924.479	0.479382	1838	CD630_26820|ID:2834086|pfo|	yes	yes	0	0	1	1	28.904	29.649	2	0.016073	12699	20200214_QHF_TD_ColHF56_DifKin_Phospho_R5-B	104.94	86.604	866775000	35558000	33842000	47925000	32493000	13367000	35250000	27058000	62512000	21709000	15809000	33159000	56978000	38292000	42101000	22743000	40579000	16084000	34425000	37902000	40652000	24662000	55067000	42957000	34009000	21642000			16512	1838
IATLDESTAK	Phospho (STY)	1127.51	0.511135	940	CD630_14050|ID:2833366|	yes	yes	0	0	1	0	44.928	46.469	2	0.0019004	22861	20200214_QHF_TD_ColHF56_DifKin_Phospho_R3-C	104.59	91.375	26196800	0	0	3233800	0	0	0	0	0	0	0	0	0	6689400	0	0	0	0	7914600	0	0	0	0	8359000	0	0			16533	940
IAVQGIGNVGSYTVLNCEK	Phospho (STY)	2100.99	0.991506	154	CD630_01790|ID:2831379|gluD|	yes	yes	0	0	1	0	81.211	92.764	2	2.2047e-05	44805	20200214_QHF_TD_ColHF56_DifKin_Phospho_R3-Fb	96.391	94.594	18614000	0	0	0	0	0	0	0	0	0	0	18614000	0	0	0	0	0	0	0	0	0	0	0	0	0	0			16566	154
IAYLFEAVGK	Phospho (STY)	1189.58	0.578427	555	CD630_08250|ID:2831893|rbr|	yes	yes	0	0	1	0	84.83	92.759	2	0.0026474	48611	20200214_QHF_TD_ColHF56_DifKin_Phospho_R2-C	121.6	98.081	195571300	6199600	4490900	8107900	3993000	3270500	0	2839300	12628000	3725700	3480200	8449300	11613000	10949000	13021000	6620500	10204000	3675800	9192600	12731000	4451500	14408000	10680000	17153000	8770000	4917500			16582	555
ICAQNISGK	Phospho (STY)	1069.46	0.462745	1219	CD630_17970|ID:2833463|	yes	yes	0	0	1	0	35.544	37.099	2	0.0072321	16880	20200214_QHF_TD_ColHF56_DifKin_Phospho_R3-C	83.137	64.327	0	0	0	0	0	0	0	0	0	0	0	0	0	0	0	0	0	0	0	0	0	0	0	0	0	0			16594	1219
ICAQNISGKSK	Phospho (STY)	1284.59	0.589737	1219	CD630_17970|ID:2833463|	yes	yes	0	0	1	1	31.669	32.334	2;3	2.1775e-36	15200	20200214_QHF_TD_ColHF56_DifKin_Phospho_R2-C	219.61	200.75	329634600	3268800	8039600	13698000	6304200	1994100	4985900	6006400	31578000	6052400	3458100	4453200	30807000	29220000	21047000	5031400	7537000	13243000	17265000	8281500	10558000	9698500	44475000	27520000	8584100	6528400			16595	1219
IDGVLHEFSTIPGVK	Phospho (STY)	1690.83	0.833138	93	CD630_00980|ID:2831260|rpoA|	yes	yes	0	0	1	0	88.292	95.886	2;3	1.4585e-22	49688	20200214_QHF_TD_ColHF56_DifKin_Phospho_R3-A	154.48	148.1	270904600	0	0	0	1364100	2169800	0	0	4526600	0	1017700	21128000	10204000	12626000	18283000	18094000	12922000	3426100	17694000	17804000	14569000	23453000	10864000	29333000	41949000	9477300			16760	93
IDKGSEITR	Phospho (STY)	1097.51	0.511804	2497	CD630_36610|ID:2834952|	yes	yes	0	0	1	1	30.975	31.175	2	0.0014004	14154	20200214_QHF_TD_ColHF56_DifKin_Phospho_R5-A	119.88	34.258	11128900	0	0	0	0	0	0	4748400	0	0	0	0	6380500	0	0	0	0	0	0	0	0	0	0	0	0	0			16796	2497
IDNIEINNAINSINDVIYNHSTITYNANDSINNK	Phospho (STY)	3912.82	0.816719	613	CD630_09060|ID:2833275|	yes	yes	0	0	1	0	107.4	113.01	4	1.0684e-18	62177	20200214_QHF_TD_ColHF56_DifKin_Phospho_R3-C	100.69	94.395	14525000	0	0	0	0	0	0	0	0	0	0	0	0	14525000	0	0	0	0	0	0	0	0	0	0	0	0			16855	613
IDSGYDIAQK	Phospho (STY)	1188.51	0.506384	538	CD630_07960|ID:2833256|	yes	yes	0	0	1	0	56.547	57.378	2	0.0005932	29261	20200214_QHF_TD_ColHF56_DifKin_Phospho_R3-Fb	94.688	59.094	86502300	4132900	3905900	3629600	0	0	7352500	1250500	7440600	2862700	0	5845800	4096000	5358200	7358400	0	5107400	0	5885200	5139500	0	0	7932100	9205000	0	0			16892	538
IDSLECEDK	Phospho (STY)	1187.44	0.441735	1393	CD630_20760|ID:2833604|	yes	yes	0	0	1	0	42.584	43.776	2	0.044175	21256	20200214_QHF_TD_ColHF56_DifKin_Phospho_R3-D	53.6	48.612	13034600	0	0	0	0	0	0	0	0	1548000	0	0	0	0	4954000	0	0	0	2924700	0	0	0	0	3607900	0	0			16895	1393
IDSVPESR	Phospho (STY)	981.417	0.416841	216	CD630_02551|ID:2831447|FlbD|	yes	yes	0	0	1	0	37.988	38.718	2	0.0056256	19020	20200214_QHF_TD_ColHF56_DifKin_Phospho_R4-C	80.102	60.071	107948400	3819800	3962900	8149000	1892900	0	4150300	3967300	8849300	0	2879400	5142800	7832700	6292700	7795200	4351300	6029700	2033300	5242300	4401000	7515800	3211600	4621500	0	3764500	2043100			16909	216
IDVTGISK	Phospho (STY)	911.437	0.436514	64	CD630_00730|ID:2831231|rplC|	yes	yes	0	0	1	0	63.495	64.228	2	0.05017	32133	20200214_QHF_TD_ColHF56_DifKin_Phospho_R1-Cb	67.334	9.7442	13794000	0	0	5969100	0	0	0	0	7824900	0	0	0	0	0	0	0	0	0	0	0	0	0	0	0	0	0			16932	64
IDVTGISKGK	Phospho (STY)	1096.55	0.55294	64	CD630_00730|ID:2831231|rplC|	yes	yes	0	0	1	1	47.783	49.792	2	0.03255	24931	20200214_QHF_TD_ColHF56_DifKin_Phospho_R3-D	63.185	39.509	0	0	0	0	0	0	0	0	0	0	0	0	0	0	0	0	0	0	0	0	0	0	0	0	0	0			16934	64
IDVVNDNTIK	Phospho (STY)	1209.56	0.564233	581	CD630_08550|ID:2831919|oppA|	yes	yes	0	0	1	0	58.209	60.262	2	0.0020492	31983	20200214_QHF_TD_ColHF56_DifKin_Phospho_R5-C	98.654	82.034	16123700	0	0	1769800	0	0	0	0	6237800	0	0	0	0	0	0	0	0	0	2683600	0	0	0	0	5432500	0	0			16937	581
IDYKSTQR	Phospho (STY)	1089.49	0.485589	2498	CD630_36611|ID:2834953|rpsR|	yes	yes	0	0	1	1	27.012	27.998	2;3	0.0011346	12237	20200214_QHF_TD_ColHF56_DifKin_Phospho_R4-F	98.898	89.411	707698400	24149000	24411000	27562000	21092000	18020000	32679000	11671000	54645000	15330000	16926000	7250500	46384000	7262500	9172400	29134000	39124000	14418000	40956000	34786000	36974000	47407000	49546000	46423000	30706000	21670000			16946	2498
IEAFNQAESTIYQTEK	Phospho (STY)	1950.86	0.861203	1671	CD630_24610|ID:2833905|dnaK|	yes	yes	0	0	1	0	77.459	88.084	2	2.2559e-29	43296	20200214_QHF_TD_ColHF56_DifKin_Phospho_R1-D	168.79	163.53	77591200	0	0	0	7391200	0	0	13073000	44868000	12259000	0	0	0	0	0	0	0	0	0	0	0	0	0	0	0	0			16967	1671
IEASLRDADKEDIK	Phospho (STY)	1681.79	0.792395	2251	CD630_33060|ID:2834616|tig|	yes	yes	0	0	1	2	53.54	53.895	3	0.00085451	26861	20200214_QHF_TD_ColHF56_DifKin_Phospho_R3-Fb	70.41	52.177	149596300	0	2910600	4243900	5044600	0	7797600	2969900	9736800	5627700	0	6545200	28743000	9507600	14994000	3748800	10033000	0	0	10519000	7401900	4898100	0	10007000	0	4867600			16979	2251
IEDEDSVTTR	Phospho (STY)	1243.5	0.496942	2322	CD630_34350|ID:2834734|cobQ|	yes	yes	0	0	1	0	36.824	37.633	2	3.6343e-07	17457	20200214_QHF_TD_ColHF56_DifKin_Phospho_R3-C	162.93	152.45	88193000	0	0	13396000	0	0	0	0	25810000	0	0	0	0	17668000	0	0	0	0	15479000	0	0	0	0	15840000	0	0			16989	2322
IEDLDQSKK	Phospho (STY)	1154.52	0.522034	25	CD630_00250|ID:2831183|mcsB|	yes	yes	0	0	1	1	30.031	30.826	2	9.9688e-05	13394	20200214_QHF_TD_ColHF56_DifKin_Phospho_R5-B	152.55	76.248	63614750	2699800	2056100	1983800	0	969950	3919100	0	6236400	1376900	1663000	3311700	5843400	0	4248800	2398600	3836000	1454900	2240700	2983700	1615200	2333200	4466200	3846100	2564400	1566800			17008	25
IEEGNQIESQEER	Phospho (STY)	1639.67	0.672674	2134	CD630_31330|ID:2834483|	yes	yes	0	0	1	0	44.466	44.665	2	0.012471	21435	20200214_QHF_TD_ColHF56_DifKin_Phospho_R3-Fb	52.862	49	0	0	0	0	0	0	0	0	0	0	0	0	0	0	0	0	0	0	0	0	0	0	0	0	0	0			17041	2134
IEELQFNPFTK	Phospho (STY)	1444.66	0.663947	1623	CD630_23960|ID:2833849|	yes	yes	0	0	1	0	62.337	63.507	2	0.098915	32281	20200214_QHF_TD_ColHF56_DifKin_Phospho_R1-E	51.276	14.956	230186400	0	3621800	18567000	0	15154000	0	17601000	27843000	0	22189000	0	14912000	33287000	0	23874000	0	5966600	0	0	27265000	0	0	0	0	19906000			17051	1623
IEEQVDIMEKSCR	Oxidation (M);Phospho (STY)	1731.72	0.720887	2237	CD630_32860|ID:2834599|	yes	yes	0	1	1	1	50.89	51.52	2;3	1.2907e-07	26783	20200214_QHF_TD_ColHF56_DifKin_Phospho_R4-A	122.14	110.82	152266300	5933900	0	8217600	2607500	3833200	3911500	2880200	4164900	0	3489100	0	2625500	16288000	10390000	7236500	11450000	0	10970000	4272800	11919000	3748800	7775800	17658000	7629200	5264800			17068	2237
IEEQVDIMEKSCR	Phospho (STY)	1715.73	0.725972	2237	CD630_32860|ID:2834599|	yes	yes	0	0	1	1	62.016	63.373	2;3	1.9657e-18	35125	20200214_QHF_TD_ColHF56_DifKin_Phospho_R3-B	171.98	165.08	114780400	0	0	5690900	0	0	5582700	0	18961000	0	0	6488900	13849000	0	0	0	5274400	0	9634800	0	5891100	2216900	7586900	28024000	0	5579800			17069	2237
IEGIMTQSEQIPFENYK	Oxidation (M);Phospho (STY)	2121.93	0.932988	869	CD630_13070|ID:2832319|nusA|	yes	yes	0	1	1	0	84.209	94.025	2;3	3.3099e-06	48861	20200214_QHF_TD_ColHF56_DifKin_Phospho_R1-C	96.55	88.435	66352300	11965000	0	6028900	0	0	0	0	0	0	0	11655000	4593800	0	7204600	0	11282000	0	0	4886900	0	8736100	0	0	0	0			17111	869
IEGIMTQSEQIPFENYK	Phospho (STY)	2105.94	0.938073	869	CD630_13070|ID:2832319|nusA|	yes	yes	0	0	1	0	89.629	97.355	2	1.95e-22	51862	20200214_QHF_TD_ColHF56_DifKin_Phospho_R4-D	111.38	92.122	43373000	0	0	0	0	0	0	0	0	0	0	10322000	10992000	0	0	0	11250000	0	0	10809000	0	0	0	0	0	0			17112	869
IEIDHISGKASR	Phospho (STY)	1404.68	0.676243	981	CD630_14590|ID:2833384|	yes	yes	0	0	1	1	73.122	85.28	2	0.057929	40326	20200214_QHF_TD_ColHF56_DifKin_Phospho_R3-E	60.255	23.075	171631100	0	45088000	0	0	9133300	0	44824000	0	0	6944300	0	3255000	0	0	35663000	0	3320600	0	0	4186300	0	8378600	0	0	10838000			17136	981
IEIERSANK	Phospho (STY)	1138.54	0.538353	70	CD630_00790|ID:2831237|rpsC|	yes	yes	0	0	1	1	33.521	36.476	2	0.015709	16086	20200214_QHF_TD_ColHF56_DifKin_Phospho_R5-A	93.839	64.883	1632200	0	0	0	0	0	0	0	0	0	0	0	0	0	0	0	0	0	0	0	0	1632200	0	0	0	0			17143	70
IEKPINNNLDEKVSSNNESK	Phospho (STY)	2351.1	0.100599	1863	CD630_27170|ID:2834117|mldA|	yes	yes	0	0	1	2	47.566	48.322	3;4	3.2172e-118	24531	20200214_QHF_TD_ColHF56_DifKin_Phospho_R5-C	241.84	223.07	693215700	0	0	1636900	3593700	6768400	23120000	6579800	48446000	9582300	8816600	9619000	40692000	14928000	73916000	11831000	41944000	22160000	59194000	51896000	38204000	23135000	42047000	79129000	43955000	32022000			17167	1863
IEKPINNNLDEKVSSNNESKLEK	Phospho (STY)	2721.32	0.322219	1863	CD630_27170|ID:2834117|mldA|	yes	yes	0	0	1	3	51.101	53.055	4	1.5988e-07	27802	20200214_QHF_TD_ColHF56_DifKin_Phospho_R4-F	99.319	89.753	0	0	0	0	0	0	0	0	0	0	0	0	0	0	0	0	0	0	0	0	0	0	0	0	0	0			17168	1863
IENLSTGQTQR	Phospho (STY)	1325.6	0.597659	1090	CD630_16140|ID:2832552|	yes	yes	0	0	1	0	40.351	41.424	2	6.3936e-06	19887	20200214_QHF_TD_ColHF56_DifKin_Phospho_R3-D	124.81	92.652	29483900	0	0	3351700	1277300	0	0	0	4025200	1252900	0	2037100	0	4323800	3757700	0	0	0	0	3355800	0	0	0	4466300	1636100	0			17213	1090
IETTVTR	Phospho (STY)	898.416	0.416113	94	CD630_00990|ID:2831261|rplQ|	yes	yes	0	0	1	0	34.788	35.926	2	0.015059	17369	20200214_QHF_TD_ColHF56_DifKin_Phospho_R2-C	99.815	69.251	55830900	6657400	0	2319500	2927900	2843700	2726300	0	5482200	4970200	1502000	0	0	3091800	3370900	0	0	0	2518900	0	3113000	2183700	0	5140200	3978500	3004700			17282	94
IFATYSQEQVDK	Phospho (STY)	1507.66	0.65959	2031	CD630_29660|ID:2834337|adhE|	yes	yes	0	0	1	0	65.336	73.872	2	7.3434e-07	34302	20200214_QHF_TD_ColHF56_DifKin_Phospho_R1-Cb	103.88	91.344	41094800	0	0	6982800	0	0	0	0	18290000	0	0	0	0	15822000	0	0	0	0	0	0	0	0	0	0	0	0			17320	2031
IFESIQEVMSNVYFNHNIPVIVVSPK	Phospho (STY)	3082.52	0.523895	222	CD630_02630|ID:2831455|flhA|	yes	yes	0	0	1	0	113.17	117.28	3	2.1349e-34	66091	20200214_QHF_TD_ColHF56_DifKin_Phospho_R3-B	151.67	141.89	39366700	0	0	2879500	0	7390000	0	0	0	0	0	11990000	8533700	0	0	5264700	0	0	0	0	0	3308800	0	0	0	0			17356	222
IFESIQEVMSNVYFNHNIPVIVVSPK	Oxidation (M);Phospho (STY)	3098.52	0.51881	222	CD630_02630|ID:2831455|flhA|	yes	yes	0	1	1	0	108.12	111.82	3	2.2482e-10	59773	20200214_QHF_TD_ColHF56_DifKin_Phospho_R5-A	98.881	96.331	85499900	25845000	0	0	0	7184900	0	4805000	0	0	0	0	0	0	0	0	24632000	0	0	0	0	23033000	0	0	0	0			17357	222
IFHDSLFNSATAENSMFLTK	Oxidation (M);Phospho (STY)	2368.04	0.0446637	434	CD630_06630|ID:2831755|tcdA|	yes	yes	0	1	1	0	88.992	95.919	3	7.8921e-05	50348	20200214_QHF_TD_ColHF56_DifKin_Phospho_R4-A	54.537	48.4	42458100	0	0	0	0	0	0	0	0	0	0	4864100	13349000	6533800	0	0	0	5005200	0	0	0	0	12706000	0	0	0			17380	434
IFNEISHICENR	Phospho (STY)	1610.69	0.691242	1369	CD630_20270|ID:2832833|	yes	yes	0	0	1	0	69.431	82.728	2	0.00092002	39811	20200214_QHF_TD_ColHF56_DifKin_Phospho_R2-C	78.249	50.483	21902500	0	0	0	0	0	0	0	8691600	0	0	0	0	0	0	0	0	0	10016000	0	0	3194900	0	0	0	0			17424	1369
IFSSQSDR	Phospho (STY)	1018.41	0.41209	1107	CD630_16380|ID:2832573|	yes	yes	0	0	1	0	38.241	39.844	2	0.0067602	19722	20200214_QHF_TD_ColHF56_DifKin_Phospho_R2-C	76.332	55.85	13499500	0	0	0	0	0	0	0	4544900	0	0	0	0	0	5420300	0	0	0	0	0	0	0	0	3534300	0	0			17454	1107
IFSSQSDRGNYTPSK	Phospho (STY)	1765.77	0.767243	1107	CD630_16380|ID:2832573|	yes	yes	0	0	1	1	49.479	50.927	2	0.058764	26756	20200214_QHF_TD_ColHF56_DifKin_Phospho_R2-C	48.372	38.86	0	0	0	0	0	0	0	0	0	0	0	0	0	0	0	0	0	0	0	0	0	0	0	0	0	0			17455	1107
IFTDSAKR	Phospho (STY)	1016.47	0.469211	571	CD630_08410|ID:2831908|	yes	yes	0	0	1	1	34.67	35.528	2;3	0.00036174	15976	20200214_QHF_TD_ColHF56_DifKin_Phospho_R3-D	115.78	88.995	1324358800	54425000	54584000	71267000	0	4011800	42286000	39902000	96424000	24619000	22894000	58367000	80813000	58146000	57887000	33054000	61737000	29108000	71417000	40762000	48408000	84195000	118630000	94698000	46134000	30590000			17463	571
IGAEVDSGDILVGK	Phospho (STY)	1451.69	0.69089	58	CD630_00660|ID:2831224|rpoB|	yes	yes	0	0	1	0	76.194	88.075	2	2.7844e-16	43099	20200214_QHF_TD_ColHF56_DifKin_Phospho_R2-C	142.26	125.73	210330500	9057300	0	23162000	7517100	4563500	0	0	29813000	7098700	9230100	15350000	8278300	0	0	0	13610000	9955900	18310000	19277000	4335600	30772000	0	0	0	0			17485	58
IGAPENLIQILDQQSRENTR	Phospho (STY)	2374.16	0.164202	1580	CD630_23420|ID:2833804|sucD|	yes	yes	0	0	1	1	93.213	99.388	3	7.6918e-50	53938	20200214_QHF_TD_ColHF56_DifKin_Phospho_R5-D	175.71	166.64	62689600	0	0	0	0	2852300	0	0	5144700	0	0	0	0	0	9127300	0	4836300	0	13264000	0	0	0	0	0	22106000	5359000			17500	1580
IGAYGIR	Phospho (STY)	828.389	0.389504	2337	CD630_34560|ID:2833092|	yes	yes	0	0	1	0	49.228	50.944	2	0.054864	26620	20200214_QHF_TD_ColHF56_DifKin_Phospho_R5-D	98.415	46.116	11161000	0	0	0	1824900	0	0	0	0	0	0	0	0	0	0	0	0	0	0	4407100	0	0	0	0	4929000	0			17513	2337
IGAYGIREPNEK	Phospho (STY)	1425.67	0.665344	2337	CD630_34560|ID:2833092|	yes	yes	0	0	1	1	50.847	51.498	2;3	3.5657e-64	27180	20200214_QHF_TD_ColHF56_DifKin_Phospho_R1-F	240.65	207.65	1025032000	32829000	27619000	38712000	30025000	16530000	45309000	26608000	62692000	11428000	18748000	35310000	58465000	43376000	62705000	29210000	64915000	18529000	27931000	59962000	50583000	35495000	51342000	85449000	59821000	31439000			17514	2337
IGFYSKLR	Phospho (STY)	1062.53	0.526332	442	CD630_06830|ID:2831770|	yes	yes	0	0	1	1	71.211	83.651	2	0.024199	38903	20200214_QHF_TD_ColHF56_DifKin_Phospho_R5-B	92.611	83.653	70715000	0	4246500	7889400	0	0	0	0	8003900	0	0	0	14034000	7132900	0	0	0	3410900	7747600	0	0	0	7701800	10548000	0	0			17590	442
IGGAEQIYSK	Phospho (STY)	1144.52	0.516555	1556	CD630_23180|ID:2833781|	yes	yes	0	0	1	0	51.804	53.284	2	0.026441	26687	20200214_QHF_TD_ColHF56_DifKin_Phospho_R1-A	51.726	39.458	6685900	3314400	0	0	0	0	0	0	0	0	0	0	0	0	0	0	0	0	0	0	0	3371500	0	0	0	0			17594	1556
IGGSGSQMDNLINLAK	Oxidation (M);Phospho (STY)	1712.78	0.78045	1910	CD630_27700|ID:2834162|	yes	yes	0	1	1	0	77.943	90.004	2	4.3328e-23	44348	20200214_QHF_TD_ColHF56_DifKin_Phospho_R2-C	148.38	130.15	68822900	7064000	0	17486000	0	0	0	0	22757000	0	0	4159800	0	12082000	0	0	0	0	0	0	0	5274100	0	0	0	0			17610	1910
IGGSGSQMDNLINLAK	Phospho (STY)	1696.79	0.785536	1910	CD630_27700|ID:2834162|	yes	yes	0	0	1	0	90.777	97.597	2	3.7896e-70	50198	20200214_QHF_TD_ColHF56_DifKin_Phospho_R3-Bb	236.93	199.76	278484700	2821300	18321000	6871800	15185000	3877000	6712300	4307200	0	0	4562400	11512000	27796000	12937000	12719000	12508000	9501200	0	25385000	17046000	9669400	8954400	12493000	26804000	22549000	5952700			17611	1910
IGLEIANISSIASK	Phospho (STY)	1494.77	0.769475	210	CD630_02490|ID:2831440|fliG|	yes	yes	0	0	1	0	95.525	100.86	2	5.2105e-88	52867	20200214_QHF_TD_ColHF56_DifKin_Phospho_R3-Bb	214.66	198.14	3671788700	52998000	0	119860000	202420000	67003000	4334700	26147000	272810000	17136000	18540000	107880000	150440000	454450000	250150000	175180000	114290000	83697000	81783000	121930000	105710000	360350000	190750000	316550000	238090000	139290000			17672	210
IGLEIANISSIASKER	Phospho (STY)	1779.91	0.913179	210	CD630_02490|ID:2831440|fliG|	yes	yes	0	0	1	1	83.959	92.498	3	6.2656e-23	48045	20200214_QHF_TD_ColHF56_DifKin_Phospho_R4-A	148.2	139.43	78312400	0	8237900	0	0	0	0	0	7288500	0	0	5100100	17672000	10802000	0	0	6464200	6189400	0	0	0	5378300	11180000	0	0	0			17673	210
IGLSLIR	Phospho (STY)	850.468	0.467754	2063	CD630_30160|ID:2834383|	yes	yes	0	0	1	0	86.652	94.922	2	0.080651	48606	20200214_QHF_TD_ColHF56_DifKin_Phospho_R1-A	64.654	17.467	0	0	0	0	0	0	0	0	0	0	0	0	0	0	0	0	0	0	0	0	0	0	0	0	0	0			17687	2063
IGSGPSSSHTMGPQR	Oxidation (M);Phospho (STY)	1593.66	0.66067	2194	CD630_32220|ID:2834547|sdaB|	yes	yes	0	1	1	0	29	30.268	3	0.022031	12577	20200214_QHF_TD_ColHF56_DifKin_Phospho_R3-C	40.952	35.232	11376600	0	0	0	0	0	0	0	3355700	0	0	0	0	4145100	0	0	0	0	0	0	0	0	0	3875800	0	0			17729	2194
IGSKSNVSIDVR	Phospho (STY)	1353.67	0.665344	2204	CD630_32330|ID:2834552|	yes	yes	0	0	1	1	53.442	55.249	2	0.0048443	28496	20200214_QHF_TD_ColHF56_DifKin_Phospho_R5-B	82.121	61.997	4763300	0	0	0	0	0	0	0	0	0	0	0	0	0	0	0	0	0	0	0	0	0	4763300	0	0	0			17734	2204
IGYPALVISPYKA	Phospho (STY)	1470.75	0.752368	625	CD630_28910|ID:2834262|;CD630_09760|ID:2832030|	yes	no	0	0	1	1	91.696	98.265	2	0.0047385	51858	20200214_QHF_TD_ColHF56_DifKin_Phospho_R3-Bb	58.98	53.842	0	0	0	0	0	0	0	0	0	0	0	0	0	0	0	0	0	0	0	0	0	0	0	0	0	0			17801	625
IHCISPSIR	Phospho (STY)	1161.54	0.536579	484	CD630_07270|ID:2831810|	yes	yes	0	0	1	0	55.761	54.47	2	0.0036733	30025	20200214_QHF_TD_ColHF56_DifKin_Phospho_R3-B	78.903	73.701	21775400	0	0	3343500	0	0	0	0	0	0	0	0	13416000	0	0	2499600	0	0	0	0	2516300	0	0	0	0	0			17816	484
IHCISPSIRK	Phospho (STY)	1289.63	0.631542	484	CD630_07270|ID:2831810|	yes	yes	0	0	1	1	42.57	43.705	2;3	0.00013815	21529	20200214_QHF_TD_ColHF56_DifKin_Phospho_R5-C	106.11	98.502	420317900	7610500	0	0	0	4128700	15308000	5586300	26967000	0	7482400	0	33941000	15336000	31501000	12733000	37989000	10711000	27417000	34501000	23059000	39398000	0	50138000	36511000	0			17817	484
IHLTGLYGDSEGKK	Phospho (STY)	1596.75	0.754888	2308	CD630_34210|ID:2834720|hemC|	yes	yes	0	0	1	1	60.881	63.193	3	1.4192e-07	33438	20200214_QHF_TD_ColHF56_DifKin_Phospho_R5-C	110.26	104.88	56057700	0	0	0	0	0	0	0	5760600	0	0	0	0	0	9251400	0	8087400	0	6257100	0	0	0	0	14186000	6679900	5835300			17857	2308
IHPGTNVGK	Phospho (STY)	1001.47	0.469545	756	CD630_11630|ID:2832194|rpmA|	yes	yes	0	0	1	0	25.951	26.97	2	0.0063439	11868	20200214_QHF_TD_ColHF56_DifKin_Phospho_R2-C	101.39	80.768	30199700	2644700	0	2038100	0	0	3085400	1789000	5253700	0	0	0	0	1796900	3173200	0	2966800	0	0	3414600	0	1617300	2420000	0	0	0			17871	756
IIAFGGGTIVDICK	Phospho (STY)	1542.75	0.751717	1576	CD630_23380|ID:2833800|4hbD|	yes	yes	0	0	1	0	91.167	97.736	2	0.011361	51558	20200214_QHF_TD_ColHF56_DifKin_Phospho_R3-Bb	59.733	49.611	4910100	0	0	0	0	0	0	0	0	0	0	0	4910100	0	0	0	0	0	0	0	0	0	0	0	0	0			17900	1576
IIDKENYLLNQENNTLDMYNSANIQTK	Oxidation (M);Phospho (STY)	3294.51	0.511552	230	CD630_02720|ID:2831464|	yes	yes	0	1	1	1	76.038	88.97	3	1.9903e-05	42331	20200214_QHF_TD_ColHF56_DifKin_Phospho_R3-C	71.169	66.159	36424000	0	0	0	0	0	0	0	0	0	0	0	0	36424000	0	0	0	0	0	0	0	0	0	0	0	0			17960	230
IIDKENYLLNQENNTLDMYNSANIQTK	Phospho (STY)	3278.52	0.516638	230	CD630_02720|ID:2831464|	yes	yes	0	0	1	1	80.217	91.844	3	2.8308e-10	44155	20200214_QHF_TD_ColHF56_DifKin_Phospho_R3-Fb	90.457	85.874	0	0	0	0	0	0	0	0	0	0	0	0	0	0	0	0	0	0	0	0	0	0	0	0	0	0			17961	230
IIDLEISEALAQK	Phospho (STY)	1521.77	0.769141	2286	CD630_33950|ID:2834695|pfkA|	yes	yes	0	0	1	0	102.89	105.31	2	0.00039783	59881	20200214_QHF_TD_ColHF56_DifKin_Phospho_R3-B	78.326	74.338	7227000	0	0	1302100	0	0	0	0	0	0	0	2065900	2123600	0	0	0	0	0	0	0	1735400	0	0	0	0	0			17966	2286
IIEDKSSLIVNTPESFSK	Phospho (STY)	2086.02	0.0235175	1219	CD630_17970|ID:2833463|	yes	yes	0	0	1	1	75.666	87.741	2;3	1.2756e-67	42322	20200214_QHF_TD_ColHF56_DifKin_Phospho_R5-C	205.25	197	450963300	6501800	0	29048000	11329000	3281600	8896400	0	17932000	3529800	6249200	10343000	34467000	70494000	33782000	0	10209000	19157000	26844000	10925000	16707000	17580000	27858000	64216000	9192500	12421000			17994	1219
IIEGTFNANSITNIK	Phospho (STY)	1713.83	0.833866	357	CD630_05160|ID:2833200|	yes	yes	0	0	1	0	79.83	91.668	2	2.2963e-21	43593	20200214_QHF_TD_ColHF56_DifKin_Phospho_R3-C	146.18	132.61	190941500	8672200	0	23126000	6400600	5520600	4414800	0	27573000	0	0	9053100	0	25274000	9681300	0	11757000	0	14261000	0	4356400	5858400	0	20949000	8506200	5537900			18009	357
IIHSALQNDK	Phospho (STY)	1217.58	0.580552	2513	CD630_36770|ID:2834967|	yes	yes	0	0	1	0	41.698	42.358	2	2.6724e-05	20285	20200214_QHF_TD_ColHF56_DifKin_Phospho_R3-C	145.49	119.87	166619800	9441600	6787000	8186500	2758400	0	8182700	2864500	18109000	0	0	12278000	13550000	14987000	24091000	0	13306000	2686300	0	9889500	0	0	8527300	0	10975000	0			18089	2513
IIIAEDVVTTGKSTMETK	Oxidation (M);Phospho (STY)	2030.98	0.984689	159	CD630_01870|ID:2831387|pyrE|	yes	yes	0	1	1	1	70.912	83.392	2;3	1.8806e-68	38443	20200214_QHF_TD_ColHF56_DifKin_Phospho_R3-Bb	201.85	186.41	1701927000	45059000	27882000	126360000	39201000	26188000	42495000	96559000	74059000	35750000	42848000	46551000	211050000	172460000	91240000	38435000	70825000	33644000	50223000	57090000	91314000	45176000	60720000	86724000	56668000	33406000			18094	159
IIIAEDVVTTGKSTMETK	Phospho (STY)	2014.99	0.989775	159	CD630_01870|ID:2831387|pyrE|	yes	yes	0	0	1	1	74.379	86.817	2;3	1.5952e-104	40687	20200214_QHF_TD_ColHF56_DifKin_Phospho_R3-Bb	252.84	219.59	1055376500	9020400	10127000	18914000	51040000	15674000	15837000	29211000	80361000	6888800	23433000	34723000	264120000	9778300	36445000	50266000	20118000	27745000	47433000	40241000	39864000	40188000	45954000	83956000	24724000	29315000			18095	159
IIISTNLTPSQIGNTYTQR	Phospho (STY)	2199.09	0.0936628	2490	CD630_36540|ID:2833106|dnaC|	yes	yes	0	0	1	0	88.848	95.404	2;3	6.4139e-09	48786	20200214_QHF_TD_ColHF56_DifKin_Phospho_R3-Fb	103.02	87.007	28920700	0	0	0	6093400	0	0	0	3858200	0	0	0	3604500	0	7475500	0	0	0	0	0	0	0	0	7889100	0	0			18114	2490
IIKSNILDTQVK	Phospho (STY)	1450.78	0.779646	2294	CD630_34040|ID:2833084|cls|	yes	yes	0	0	1	1	68.264	81.202	2	1.2058e-17	36951	20200214_QHF_TD_ColHF56_DifKin_Phospho_R2-Bb	173.37	126.69	276739300	13456000	0	18739000	0	5208300	21619000	28039000	0	15863000	13521000	21247000	17347000	0	18432000	0	17608000	0	0	0	6632200	30988000	0	27253000	13934000	6852800			18123	2294
IILASHGDFSK	Phospho (STY)	1266.6	0.600953	699	CD630_10740|ID:2832126|	yes	yes	0	0	1	0	61.054	63.156	2	0.05997	33827	20200214_QHF_TD_ColHF56_DifKin_Phospho_R4-F	44.44	26.853	0	0	0	0	0	0	0	0	0	0	0	0	0	0	0	0	0	0	0	0	0	0	0	0	0	0			18126	699
IILDINYRSK	Phospho (STY)	1313.67	0.674452	502	CD630_07490|ID:2831830|	yes	yes	0	0	1	1	75.711	88.532	2	0.031025	42590	20200214_QHF_TD_ColHF56_DifKin_Phospho_R2-E	63.816	26.472	1209006000	187830000	0	192370000	0	0	165590000	0	140440000	0	0	15184000	0	181900000	0	0	119310000	0	70446000	0	0	91888000	0	44048000	0	0			18129	502
IILLGPPGAGKGTQAVGIVEK	Phospho (STY)	2097.16	0.159892	85	CD630_00910|ID:2831252|adk|	yes	yes	0	0	1	1	85.698	94.953	3	0.0032489	47306	20200214_QHF_TD_ColHF56_DifKin_Phospho_R5-C	49.188	39.925	15674500	0	0	2385600	0	0	0	0	0	0	0	0	0	4268800	0	0	0	0	0	0	0	0	0	9020100	0	0			18139	85
IILNILSNAIK	Phospho (STY)	1290.73	0.731239	1002	CD630_14920|ID:2832460|	yes	yes	0	0	1	0	106.28	110.87	2	3.2045e-14	60257	20200214_QHF_TD_ColHF56_DifKin_Phospho_R3-Fb	172.85	60.77	106381600	19447000	0	13936000	3811200	0	0	0	0	0	0	13314000	4359600	4385100	11720000	0	14750000	0	0	0	0	5308800	0	12337000	3012900	0			18143	1002
IINIFSGK	Phospho (STY)	970.489	0.488884	1971	CD630_28470|ID:2834226|	yes	yes	0	0	1	0	81.261	93.357	2	0.017048	44420	20200214_QHF_TD_ColHF56_DifKin_Phospho_R1-Cb	64.82	46.441	4715900	0	0	1053200	0	0	0	0	0	0	0	0	0	2041900	0	0	0	0	1620800	0	0	0	0	0	0	0			18180	1971
IINMMGSYYTK	2 Oxidation (M);Phospho (STY)	1431.58	0.58154	283	CD630_03420|ID:2833143|	yes	yes	0	2	1	0	54.521	56.174	2	7.8376e-05	28879	20200214_QHF_TD_ColHF56_DifKin_Phospho_R3-C	85.988	65.403	39588700	5677700	0	0	0	0	2200800	0	6054000	0	0	0	0	10058000	0	0	6094900	0	2523300	0	0	2550700	0	4429300	0	0			18188	283
IINMMGSYYTK	Phospho (STY)	1399.59	0.59171	283	CD630_03420|ID:2833143|	yes	yes	0	0	1	0	79.111	90.557	2	2.3414e-06	44329	20200214_QHF_TD_ColHF56_DifKin_Phospho_R5-C	121.18	107.98	46339600	0	3831400	1823000	0	0	0	0	5259800	0	0	0	4303000	0	0	0	0	0	6192800	0	0	0	15593000	9336600	0	0			18189	283
IIQLDSNVINKK	Phospho (STY)	1463.77	0.774895	109	CD630_01150|ID:2831322|	yes	yes	0	0	1	1	69.228	82.261	2;3	5.6869e-11	37463	20200214_QHF_TD_ColHF56_DifKin_Phospho_R3-Fb	141.82	109.66	114288400	2832300	3492600	9663900	0	0	4451300	7662100	15337000	0	0	4424900	15172000	16405000	0	0	3855200	1531700	5943200	0	0	2411500	2510700	18595000	0	0			18227	109
IISCEKHPK	Phospho (STY)	1190.55	0.551895	2403	CD630_35400|ID:2834834|metG|	yes	yes	0	0	1	1	23.752	24.62	3	0.0035529	10211	20200214_QHF_TD_ColHF56_DifKin_Phospho_R5-F	71.221	67.109	135708100	2672900	0	3360100	3902300	3297100	5624600	0	12992000	3684400	2608800	4019100	0	6061100	10915000	2887800	12602000	0	11713000	8933500	6347400	5971200	0	13758000	8924700	5433100			18241	2403
IISNISLSTR	Phospho (STY)	1182.6	0.600953	281	CD630_03400|ID:2833141|	yes	yes	0	0	1	0	74.424	86.974	2	2.3879e-24	38439	20200214_QHF_TD_ColHF56_DifKin_Phospho_R1-E	210.61	196.17	1504894000	60773000	78328000	96537000	41333000	50057000	44557000	77724000	48576000	45804000	53770000	92491000	14075000	109540000	50878000	38821000	66889000	47652000	84506000	18503000	58372000	94719000	79444000	99647000	12825000	39073000			18264	281
IITVNGVINASQAK	Phospho (STY)	1506.78	0.780708	1218	CD630_17960|ID:2833462|	yes	yes	0	0	1	0	74.06	86.351	2	9.2371e-40	41464	20200214_QHF_TD_ColHF56_DifKin_Phospho_R3-C	208.3	188.85	1459046000	49874000	86298000	144300000	69746000	18628000	31983000	48261000	112680000	25355000	30140000	60042000	175650000	83272000	75989000	21809000	26858000	59317000	42771000	22981000	46043000	40741000	91564000	41138000	22886000	30720000			18300	1218
IIVLSAVGQDK	Phospho (STY)	1221.64	0.637004	798	CD630_12140|ID:2832241|spo0A|	yes	yes	0	0	1	0	79.096	91.524	2	3.0954e-06	44604	20200214_QHF_TD_ColHF56_DifKin_Phospho_R3-D	115.83	87.202	96629800	5565500	0	0	3942500	0	4821800	0	15787000	4497200	2326400	11786000	0	7508600	8202400	4956200	5315300	0	0	5532300	0	2807200	0	4406400	6891500	2283500			18321	798
IKDFSNINLEK	Phospho (STY)	1399.67	0.674846	604	CD630_08930|ID:2831946|	yes	yes	0	0	1	1	70.49	82.474	2	1.6039e-06	38252	20200214_QHF_TD_ColHF56_DifKin_Phospho_R5-B	142.4	84.984	60965900	0	0	3554400	2355200	0	0	2247100	10112000	0	0	0	0	5993000	8344300	0	0	0	5723900	7281000	0	0	8340100	7014900	0	0			18357	604
IKDLEKSIIIK	Phospho (STY)	1378.78	0.783669	822	CD630_12500|ID:2832272|smc|	yes	yes	0	0	1	2	64.64	67.005	2;3	5.7693e-15	34939	20200214_QHF_TD_ColHF56_DifKin_Phospho_R5-B	181.87	159.29	677934300	12235000	5277900	12230000	30633000	6409100	16092000	7185500	66335000	0	8586000	13495000	103470000	25296000	43823000	6974800	28881000	21541000	35305000	35436000	31254000	22726000	35691000	63596000	25998000	19464000			18365	822
IKDPSILSNL	Phospho (STY)	1178.59	0.594805	281	CD630_03400|ID:2833141|	yes	yes	0	0	1	1	97.624	98.663	2	0.012462	55607	20200214_QHF_TD_ColHF56_DifKin_Phospho_R4-E	81.565	66.417	10477100	0	0	2838600	2259900	0	0	0	0	0	0	0	3160200	0	0	0	0	0	0	0	2218400	0	0	0	0	0			18373	281
IKEETGATIR	Phospho (STY)	1196.58	0.580218	41	CD630_00500|ID:2831207|proS|	yes	yes	0	0	1	1	35.31	36.273	2	0.01641	17688	20200214_QHF_TD_ColHF56_DifKin_Phospho_R2-C	84.753	41.074	5679300	0	0	0	0	0	0	0	5679300	0	0	0	0	0	0	0	0	0	0	0	0	0	0	0	0	0			18399	41
IKEEYNVTMR	Oxidation (M);Phospho (STY)	1377.6	0.599967	154	CD630_01790|ID:2831379|gluD|	yes	yes	0	1	1	1	35.084	36.466	2	0.010868	16754	20200214_QHF_TD_ColHF56_DifKin_Phospho_R1-C	52.247	19.159	23593500	0	0	1405600	0	0	0	0	7677900	0	0	0	0	5103600	0	0	0	0	3595800	0	0	0	0	5810600	0	0			18403	154
IKGDSFGK	Phospho (STY)	930.421	0.421198	1236	CD630_18170|ID:2832710|	yes	yes	0	0	1	1	31.433	32.134	2	0.0010456	14833	20200214_QHF_TD_ColHF56_DifKin_Phospho_R4-D	146.71	51.227	427304000	13874000	13345000	19610000	18422000	6473100	20779000	12167000	40619000	10643000	7126400	19781000	29584000	19965000	30614000	9755200	23850000	4955500	20587000	17658000	17092000	10803000	0	26688000	23499000	9413800			18455	1236
IKNNSFENAK	Phospho (STY)	1243.56	0.559817	570	CD630_08400|ID:2831907|	yes	yes	0	0	1	1	29.223	29.76	2	0.0048625	13576	20200214_QHF_TD_ColHF56_DifKin_Phospho_R2-C	98.902	76.665	10363500	0	0	1223700	0	0	0	0	3849700	0	0	0	0	0	0	0	0	0	2421700	0	0	0	0	2868400	0	0			18493	570
IKQPSSNEIFNSIEK	Phospho (STY)	1812.87	0.865895	1965	CD630_28410|ID:2834223|	yes	yes	0	0	1	1	72.156	85.099	3	0.00061666	40204	20200214_QHF_TD_ColHF56_DifKin_Phospho_R3-E	67.102	56.056	21655200	0	0	0	0	3144600	0	0	0	0	4620200	0	0	0	0	5118800	0	0	0	0	4087000	0	0	0	0	4684600			18513	1965
IKSGHIHV	Phospho (STY)	969.48	0.479716	309	CD630_04020|ID:2831542|	yes	yes	0	0	1	1	31.165	32.381	3	0.047656	15357	20200214_QHF_TD_ColHF56_DifKin_Phospho_R2-C	44.863	31.772	24303300	922590	0	893810	0	0	3132300	0	6889400	0	0	1897700	0	3765300	0	0	6802200	0	0	0	0	0	0	0	0	0			18520	309
IKSGIVEK	Phospho (STY)	952.499	0.499448	384	CD630_05590|ID:2831680|	yes	yes	0	0	1	1	31.413	32.29	2	0.016506	13901	20200214_QHF_TD_ColHF56_DifKin_Phospho_R3-D	103.91	44.711	32382670	1461000	0	827460	784710	0	0	0	3511600	0	0	3198500	0	2331600	3520800	0	3002400	0	2353000	2981100	0	2093100	0	3722800	2594600	0			18521	384
IKSIALK	Phospho (STY)	851.488	0.488155	1464	CD630_21730|ID:2833679|	yes	yes	0	0	1	1	49.184	49.97	2	0.011993	26604	20200214_QHF_TD_ColHF56_DifKin_Phospho_R1-C	113.62	10.076	86375400	4744100	3466900	11608000	0	0	3672000	0	10699000	0	0	0	11394000	5135500	0	0	6282500	2016700	6874500	0	0	4700900	6084200	9697100	0	0			18522	1464
IKSYPGADKEIASEIDYSIVK	Phospho (STY)	2405.18	0.176724	1923	CD630_27830|ID:2834175|	yes	yes	0	0	1	2	81.463	91.715	3	0.00013388	44105	20200214_QHF_TD_ColHF56_DifKin_Phospho_R4-C	73.072	64.078	79900600	0	6498500	0	0	0	0	2156800	0	0	3173900	0	3699300	11918000	0	2092500	0	2714300	9612700	0	7575500	0	4500100	14379000	0	11580000			18523	1923
ILAINPGSTSTK	Phospho (STY)	1280.64	0.637733	1610	CD630_23790|ID:2833833|buk|	yes	yes	0	0	1	0	66.717	74.375	2	3.2178e-14	35688	20200214_QHF_TD_ColHF56_DifKin_Phospho_R3-C	158.93	137.65	247315100	9436900	6574900	12473000	5580700	0	9185900	9261400	14627000	5869600	0	15683000	14242000	22925000	9034300	7876800	14236000	0	13954000	8810400	12032000	27674000	0	11762000	7642500	8433700			18551	1610
ILASNKDVVPNNVEENNEQDKVEIK	Phospho (STY)	2917.41	0.407011	1863	CD630_27170|ID:2834117|mldA|	yes	yes	0	0	1	2	67.846	75.564	4	5.206e-05	36237	20200214_QHF_TD_ColHF56_DifKin_Phospho_R3-Fb	67.217	58.196	0	0	0	0	0	0	0	0	0	0	0	0	0	0	0	0	0	0	0	0	0	0	0	0	0	0			18562	1863
ILAVCGFGVGSSMVLK	Oxidation (M);Phospho (STY)	1732.83	0.829315	1742	CD630_25550|ID:2833983|	yes	yes	0	1	1	0	94.72	100.74	2	0.00025343	54739	20200214_QHF_TD_ColHF56_DifKin_Phospho_R4-A	61.757	44.693	18428100	0	0	0	0	0	0	0	0	0	0	0	0	4025400	0	0	5219800	0	4165200	0	0	5017700	0	0	0	0			18564	1742
ILDANDNLSVQVHPNDEYAK	Phospho (STY)	2334.05	0.0529202	1693	CD630_24910|ID:2832930|pmi|	yes	yes	0	0	1	0	72.812	84.12	3	6.702e-39	38830	20200214_QHF_TD_ColHF56_DifKin_Phospho_R3-Fb	161.04	135.78	53150600	0	0	0	0	0	0	0	0	0	0	0	33020000	0	0	2950600	0	0	0	0	17180000	0	0	0	0	0			18570	1693
ILDPSIVGK	Phospho (STY)	1020.53	0.525663	2348	CD630_34680|ID:2834762|atpD|	yes	yes	0	0	1	0	70.969	83.856	2	0.023633	40254	20200214_QHF_TD_ColHF56_DifKin_Phospho_R2-C	62.088	34.834	53398300	3511900	0	1713000	0	0	3134900	0	0	2519000	0	3387300	0	3413100	6871600	0	5906300	0	4202100	3198200	0	5501000	0	6590800	3449100	0			18604	2348
ILDYEVIFSK	Phospho (STY)	1305.63	0.625771	1539	CD630_22710|ID:2833754|	yes	yes	0	0	1	0	92.869	98.807	2	0.00058682	52504	20200214_QHF_TD_ColHF56_DifKin_Phospho_R4-B	98.592	68.588	47422100	1460600	0	0	0	0	0	0	0	0	0	4726200	2443100	3771600	3499400	0	2545700	2047500	1562300	4348200	2189800	5144700	3333200	2857700	7492100	0			18612	1539
ILEDININSRPLLK	Phospho (STY)	1716.92	0.917536	1253	CD630_18380|ID:2832731|aroK|	yes	yes	0	0	1	1	81.343	92.632	2;3	7.4206e-88	45772	20200214_QHF_TD_ColHF56_DifKin_Phospho_R5-D	256.68	214.1	4254903800	121280000	189470000	257010000	77034000	103210000	2107700	7769100	68736000	0	21303000	227860000	209480000	341000000	474150000	50172000	373570000	42472000	299920000	109510000	100930000	313290000	200260000	392970000	271400000	0			18625	1253
ILEGDKVNVELSPYDLTR	Phospho (STY)	2140.05	0.0453156	88	CD630_00940|ID:2831255|infA|	yes	yes	0	0	1	1	80.517	92.797	3	0.0055744	45456	20200214_QHF_TD_ColHF56_DifKin_Phospho_R3-C	56.428	49.296	34883800	0	0	0	0	0	0	0	0	0	0	0	0	29116000	0	0	0	0	5767800	0	0	0	0	0	0	0			18635	88
ILEHSKEGR	Phospho (STY)	1147.54	0.538687	160	CD630_01880|ID:2831388|	yes	yes	0	0	1	1	18.912	19.9	3	0.024012	6327	20200214_QHF_TD_ColHF56_DifKin_Phospho_R3-C	52.247	46.466	5733320	609820	0	0	0	0	1333700	0	2461200	0	0	0	0	1328600	0	0	0	0	0	0	0	0	0	0	0	0			18638	160
ILFYTGQTHK	Phospho (STY)	1286.61	0.606039	62	CD630_00700|ID:2831228|fusA|	yes	yes	0	0	1	0	68.397	77.315	2	0.0035128	34045	20200214_QHF_TD_ColHF56_DifKin_Phospho_R5-A	84.892	77.551	65142600	0	3245100	0	2519500	2682900	0	0	0	6269500	0	0	13468000	7670400	8849400	0	0	0	7047500	0	4848900	3892400	4649000	0	0	0			18696	62
ILGEGFISSGEYENIK	Phospho (STY)	1834.84	0.839011	1971	CD630_28470|ID:2834226|	yes	yes	0	0	1	0	88.505	95.877	2	1.1327e-10	50492	20200214_QHF_TD_ColHF56_DifKin_Phospho_R5-D	122.94	89.067	48964100	0	0	0	0	0	0	0	0	0	0	0	3721100	0	7707300	0	0	4748200	0	6317200	0	5527300	9430000	0	11513000	0			18700	1971
ILGNVNLSSLQVYLNHIDK	Phospho (STY)	2219.14	0.135134	805	CD630_12220|ID:2832249|	yes	yes	0	0	1	0	106.85	112.47	3	0.014046	61834	20200214_QHF_TD_ColHF56_DifKin_Phospho_R3-C	43.794	42.176	2156300	0	0	0	0	0	0	0	0	0	0	0	0	2156300	0	0	0	0	0	0	0	0	0	0	0	0			18726	805
ILITGSPIGGISEK	Phospho (STY)	1463.76	0.763661	1184	CD630_17490|ID:2832653|	yes	yes	0	0	1	0	82.538	94.46	2	8.2282e-07	47776	20200214_QHF_TD_ColHF56_DifKin_Phospho_R2-C	107.63	92.126	41611600	0	0	19221000	0	0	0	0	7612000	0	0	0	3965500	0	0	0	0	2333200	0	0	0	2431100	6048800	0	0	0			18773	1184
ILKVSEGVLNNDFALASK	Phospho (STY)	1997.02	0.0234579	1571	CD630_23330|ID:2833796|mtlR|	yes	yes	0	0	1	1	87.178	94.821	3	3.7716e-13	48812	20200214_QHF_TD_ColHF56_DifKin_Phospho_R3-Fb	89.374	57.759	27318300	0	0	0	0	0	0	0	0	0	0	0	0	0	7054500	0	0	0	0	0	0	6642800	0	0	13621000	0			18784	1571
ILNENQSKLNLSEK	Phospho (STY)	1708.84	0.83968	1992	CD630_28790|ID:2833003|	yes	yes	0	0	1	1	61.137	63.193	3	0.0088907	32067	20200214_QHF_TD_ColHF56_DifKin_Phospho_R1-Db	76.526	67.244	0	0	0	0	0	0	0	0	0	0	0	0	0	0	0	0	0	0	0	0	0	0	0	0	0	0			18856	1992
ILNVTQTGEILSK	Phospho (STY)	1494.77	0.769475	793	CD630_12070|ID:2832236|dxs|	yes	yes	0	0	1	0	82.015	93.349	2	1.7699e-14	45501	20200214_QHF_TD_ColHF56_DifKin_Phospho_R3-C	157.91	140.7	420671000	0	0	94273000	0	0	0	0	63635000	0	0	0	0	80138000	0	0	0	0	101000000	0	0	0	0	81625000	0	0			18879	793
ILQMHANTREEITK	Phospho (STY)	1762.84	0.843719	62	CD630_00700|ID:2831228|fusA|	yes	yes	0	0	1	1	51.785	52.461	3	1.6517e-06	26716	20200214_QHF_TD_ColHF56_DifKin_Phospho_R5-B	103.88	94.845	60071100	0	0	1325400	0	0	0	0	8428000	0	0	0	4702800	0	7986400	0	3996200	1884500	8275000	6776000	0	0	8230200	8466600	0	0			18904	62
ILRERKYK	Phospho (STY)	1184.64	0.643093	1548	CD630_22950|ID:2832897|	yes	yes	0	0	1	3	70.76	83.332	2	0.027743	38539	20200214_QHF_TD_ColHF56_DifKin_Phospho_R3-A	48.561	35.47	119665800	8191800	0	4778200	2189900	0	0	0	34463000	4960500	0	8704500	0	18045000	9929900	0	6543500	0	5546800	0	0	4574800	0	6907000	4830900	0			18911	1548
ILSESESIKK	Phospho (STY)	1212.6	0.600284	316	CD630_04220|ID:2831563|	yes	yes	0	0	1	1	43.977	44.544	2;3	0.0010573	23007	20200214_QHF_TD_ColHF56_DifKin_Phospho_R5-F	101.33	88.751	22179280	0	0	805980	0	0	0	0	3284600	0	0	0	3414100	2393700	0	0	0	0	0	0	0	0	6678100	5602800	0	0			18927	316
ILSGEIEPNTGSISITDKER	Phospho (STY)	2238.08	0.0780723	1391	CD630_20680|ID:2833596|	yes	yes	0	0	1	1	73.26	85.248	3	0.0003332	41162	20200214_QHF_TD_ColHF56_DifKin_Phospho_R1-D	60.171	50.269	34294500	5563200	0	0	2974400	0	0	0	0	0	0	10966000	0	0	0	0	5434500	0	0	0	0	9356400	0	0	0	0			18933	1391
ILTINPGSTSTK	Phospho (STY)	1310.65	0.648297	107	CD630_01130|ID:2831320|buk|	yes	yes	0	0	1	0	66.57	73.39	2	4.1155e-33	36529	20200214_QHF_TD_ColHF56_DifKin_Phospho_R3-C	209.56	182.67	2749919000	120960000	79875000	108280000	51917000	78906000	97417000	122700000	196460000	74624000	40348000	134780000	191340000	176520000	121570000	55875000	132380000	25657000	97683000	72355000	129380000	205220000	75010000	163990000	94532000	102140000			18960	107
ILVLNCGSSSLK	Phospho (STY)	1369.67	0.667653	767	CD630_11750|ID:2832203|ackA|	yes	yes	0	0	1	0	76.011	88.007	2	1.654e-53	42976	20200214_QHF_TD_ColHF56_DifKin_Phospho_R5-D	229.39	182.69	3631520000	120580000	130850000	355260000	142190000	61015000	124460000	217450000	212190000	79285000	63471000	127320000	381010000	171340000	188930000	90399000	147800000	74824000	120960000	46262000	148780000	174220000	67617000	169810000	137370000	78127000			18989	767
ILVQESVADK	Phospho (STY)	1180.57	0.57407	401	CD630_05800|ID:2831696|gapN|	yes	yes	0	0	1	0	73.012	85.786	2	0.052871	39866	20200214_QHF_TD_ColHF56_DifKin_Phospho_R3-Bb	46.462	20.399	1140431000	0	73495000	253760000	0	0	0	0	41886000	0	0	0	295610000	330030000	0	0	0	23425000	37829000	0	0	0	29044000	55352000	0	0			18995	401
IMGYGPVPATK	Oxidation (M);Phospho (STY)	1228.56	0.556311	686	CD630_10590|ID:2832112|thlA1|	yes	yes	0	1	1	0	51.635	52.802	2	2.6981e-09	27532	20200214_QHF_TD_ColHF56_DifKin_Phospho_R4-A	112.94	97.323	3457819000	115280000	183100000	149940000	132610000	36840000	93409000	141270000	175890000	122880000	37736000	83813000	76775000	185960000	304520000	57687000	152220000	30703000	224270000	182570000	46062000	162550000	165900000	290980000	219310000	85544000			19055	686
IMGYGPVPATK	Phospho (STY)	1212.56	0.561397	686	CD630_10590|ID:2832112|thlA1|	yes	yes	0	0	1	0	62.62	63.951	2	1.4467e-05	32863	20200214_QHF_TD_ColHF56_DifKin_Phospho_R3-Fb	125.72	117.02	2273011000	57950000	80405000	43764000	86533000	34064000	127670000	44466000	193580000	49701000	31369000	130340000	199490000	48902000	163620000	55617000	68876000	32303000	136070000	108320000	49255000	66771000	102390000	211240000	105780000	44535000			19056	686
IMGYGPVPATKK	Oxidation (M);Phospho (STY)	1356.65	0.651274	686	CD630_10590|ID:2832112|thlA1|	yes	yes	0	1	1	1	42.518	43.27	2;3	0.00029034	21425	20200214_QHF_TD_ColHF56_DifKin_Phospho_R5-A	75.739	69.136	54171900	3859500	1130800	4940900	0	0	4271700	1977700	8276500	0	0	0	0	5818800	0	0	10287000	0	4168800	0	0	4121900	0	5318300	0	0			19059	686
IMGYGPVPATKK	Phospho (STY)	1340.66	0.65636	686	CD630_10590|ID:2832112|thlA1|	yes	yes	0	0	1	1	51.421	52.947	2	0.029617	27937	20200214_QHF_TD_ColHF56_DifKin_Phospho_R2-C	43.613	34.609	6003300	0	0	1281100	0	0	0	0	4722200	0	0	0	0	0	0	0	0	0	0	0	0	0	0	0	0	0			19060	686
IMNRSEVFNNLDK	Phospho (STY)	1658.75	0.748756	721	CD630_11250|ID:2832155|	yes	yes	0	0	1	1	70.234	82.79	2;3	8.4095e-10	39912	20200214_QHF_TD_ColHF56_DifKin_Phospho_R3-B	126.14	77.234	56884800	0	0	2133200	0	0	0	0	0	0	0	0	30036000	0	0	0	0	7372300	8400000	0	0	0	0	8943300	0	0			19097	721
IMNRSEVFNNLDK	Oxidation (M);Phospho (STY)	1674.74	0.743671	721	CD630_11250|ID:2832155|	yes	yes	0	1	1	1	61.297	64.028	2;3	0.00029681	33370	20200214_QHF_TD_ColHF56_DifKin_Phospho_R3-C	75.334	56.072	14858100	0	0	0	0	0	0	0	0	0	0	0	0	7671500	0	0	0	0	0	0	0	0	0	7186600	0	0			19098	721
IMSVIQPK	Phospho (STY)	994.492	0.492254	1656	CD630_24460|ID:2835061|	yes	yes	0	0	1	0	74.867	87.743	2	0.10792	42927	20200214_QHF_TD_ColHF56_DifKin_Phospho_R2-C	46.475	37.782	5823100	0	0	0	0	0	0	0	5823100	0	0	0	0	0	0	0	0	0	0	0	0	0	0	0	0	0			19117	1656
INDTNNEIIDIIK	Phospho (STY)	1593.77	0.765118	1830	CD630_26680|ID:2834081|	yes	yes	0	0	1	0	92.968	98.856	2	4.3312e-33	52146	20200214_QHF_TD_ColHF56_DifKin_Phospho_R5-B	206.63	187.59	415618000	3214700	0	1349600	2539200	13884000	0	0	12681000	0	0	10899000	5299900	12566000	10374000	6559200	9155400	13678000	34623000	29522000	16966000	46652000	46277000	30522000	89288000	19568000			19171	1830
INDYNDVTKEK	Phospho (STY)	1417.61	0.61264	230	CD630_02720|ID:2831464|	yes	yes	0	0	1	1	38.426	39.189	2;3	3.5332e-05	18327	20200214_QHF_TD_ColHF56_DifKin_Phospho_R3-C	122.12	87.039	65212000	0	0	8062900	0	0	0	0	15298000	3746700	0	0	0	11241000	4716100	0	0	0	9838400	3329400	0	0	0	6611000	2368500	0			19177	230
INFTKSEYLICEFLAK	Phospho (STY)	2054.98	0.978816	2261	CD630_33200|ID:2834629|cprR|	yes	yes	0	0	1	1	105.36	110.89	3	8.122e-23	60332	20200214_QHF_TD_ColHF56_DifKin_Phospho_R5-B	145.63	131.53	88541200	0	0	0	0	0	0	0	0	0	0	5993200	0	3927800	5538600	0	0	8672000	12629000	8791400	0	23741000	12641000	0	6607200	0			19221	2261
INKETGTLIR	Phospho (STY)	1223.63	0.627502	307;539	CD630_04000|ID:2831540|etfB1|;CD630_08040|ID:2831877|etfB|	no	no	0	0	1	1	45.043	45.875	2;3	1.4792e-61	23474	20200214_QHF_TD_ColHF56_DifKin_Phospho_R4-C	264.75	221.04	3145632000	9740800	3989400	572790000	15979000	0	10373000	3797800	751740000	0	0	8392600	5372000	495040000	6887200	0	16116000	4084200	453510000	12906000	0	14093000	14612000	730140000	16069000	0			19268	307;539
INKETGTLIRDGVPSILNPDDANALEEALK	Phospho (STY)	3285.65	0.649367	307	CD630_04000|ID:2831540|etfB1|	yes	yes	0	0	1	2	102.93	109.02	3	3.7386e-17	59423	20200214_QHF_TD_ColHF56_DifKin_Phospho_R4-C	108.51	100.19	24229100	0	0	0	0	0	0	0	0	0	0	0	0	3889600	0	0	0	0	10825000	0	0	0	0	9514500	0	0			19269	307
INMDTDLR	Oxidation (M);Phospho (STY)	1072.43	0.426025	310	CD630_04030|ID:2833179|fba|	yes	yes	0	1	1	0	38.441	39.314	2	0.0039278	18510	20200214_QHF_TD_ColHF56_DifKin_Phospho_R3-D	76.927	64.115	79336400	2656700	1837000	0	0	0	2857400	0	7453000	3246500	0	2161600	2519600	5880100	7534300	0	5511700	2106500	3552700	3703000	3535100	3822500	10079000	6928000	3951700	0			19301	310
INMDTDLR	Phospho (STY)	1056.43	0.431111	310	CD630_04030|ID:2833179|fba|	yes	yes	0	0	1	0	60.717	62.998	2	0.010191	32979	20200214_QHF_TD_ColHF56_DifKin_Phospho_R5-B	92.611	59.612	46095800	0	0	0	0	0	0	0	8715100	2205300	0	0	0	0	5381700	0	0	2315500	4511800	5419000	0	0	8068900	9478500	0	0			19302	310
INNFKDSK	Phospho (STY)	1044.46	0.464125	302	CD630_03950|ID:2831535|hadA|	yes	yes	0	0	1	1	24.742	25.712	2;3	0.00018707	10009	20200214_QHF_TD_ColHF56_DifKin_Phospho_R3-D	115	89.792	205111300	7346100	8808900	7876500	4224200	0	13383000	7609200	29583000	7888000	0	9074000	12270000	13699000	0	0	11141000	3003200	14322000	14385000	0	10482000	8877400	14498000	6640800	0			19318	302
INPGNIGSIER	Phospho (STY)	1248.59	0.586366	1429	CD630_21280|ID:2833645|ispG|	yes	yes	0	0	1	0	68.065	75.224	2	0.0013603	36256	20200214_QHF_TD_ColHF56_DifKin_Phospho_R3-Bb	74.62	67.241	38463000	0	0	3450700	0	0	0	0	0	0	0	0	13404000	6820300	0	0	0	0	0	0	0	0	7183900	7604100	0	0			19348	1429
INRPLIESK	Phospho (STY)	1148.6	0.595474	2070	CD630_30270|ID:2834391|	yes	yes	0	0	1	1	47.308	47.923	2;3	3.2969e-17	23697	20200214_QHF_TD_ColHF56_DifKin_Phospho_R3-C	202.05	170.58	1143270000	21994000	15681000	32554000	18073000	33555000	21321000	14905000	165650000	26176000	31552000	31604000	37562000	49664000	116750000	39267000	34915000	10299000	26652000	64787000	23938000	15951000	68877000	174380000	53510000	13653000			19365	2070
INSAFVVTLPVFK	Phospho (STY)	1513.79	0.794568	1108	CD630_16390|ID:2832574|	yes	yes	0	0	1	0	111.27	116	2	3.3132e-10	64862	20200214_QHF_TD_ColHF56_DifKin_Phospho_R5-C	116.83	107.46	84301500	0	3741600	4717800	2176400	0	0	0	0	0	0	4854400	6595800	5547700	7468100	0	4088300	4240000	0	2605100	9405300	8753400	5216700	9340200	5550700	0			19367	1108
INSDELSEK	Phospho (STY)	1113.46	0.4591	281	CD630_03400|ID:2833141|	yes	yes	0	0	1	0	39.355	39.981	2	2.2634e-14	19848	20200214_QHF_TD_ColHF56_DifKin_Phospho_R4-F	159.94	82.193	288210400	13420000	17737000	16730000	8819800	6922300	0	8866900	24734000	6318500	7062800	15625000	19186000	12189000	16342000	9455300	12569000	5827900	13874000	9862900	10015000	5975500	19330000	20488000	0	6859500			19371	281
INTDLKNSFGR	Phospho (STY)	1343.62	0.62348	1385	CD630_20600|ID:2833590|	yes	yes	0	0	1	1	55.987	56.973	2;3	1.5162e-13	30018	20200214_QHF_TD_ColHF56_DifKin_Phospho_R5-C	177.88	165.08	365206600	8986900	0	7537700	9860400	0	16633000	4776900	19963000	8252800	7351900	13767000	45204000	14913000	23715000	19231000	21847000	0	13382000	24144000	12568000	13048000	19919000	28836000	16641000	14629000			19391	1385
INYSSIEGLR	Phospho (STY)	1230.56	0.564568	2511	CD630_36750|ID:2834965|mnmG|	yes	yes	0	0	1	0	76.926	88.677	2	0.00038528	41011	20200214_QHF_TD_ColHF56_DifKin_Phospho_R1-Cb	111.79	68.95	135393900	7546200	5449600	3737100	4455200	2943200	9741000	2005800	10724000	0	3648900	8561600	2894100	0	6902700	0	10953000	5790000	0	8902700	7985100	4789900	13813000	0	8693000	5857800			19422	2511
IPSNNVEEAGSK	Phospho (STY)	1323.57	0.570775	434	CD630_06630|ID:2831755|tcdA|	yes	yes	0	0	1	0	42.777	41.723	2	0.024797	20932	20200214_QHF_TD_ColHF56_DifKin_Phospho_R3-B	49.595	39.59	4245000	0	0	0	0	0	0	0	0	0	1785200	0	2459800	0	0	0	0	0	0	0	0	0	0	0	0	0			19515	434
IPSTESGGR	Phospho (STY)	982.412	0.41209	2362	CD630_34840|ID:2834778|prfA|	yes	yes	0	0	1	0	27.088	28.221	2	0.0017987	11555	20200214_QHF_TD_ColHF56_DifKin_Phospho_R3-D	89.301	71.404	95664500	4883600	0	2994400	2622200	2866800	3463800	0	8024500	2677600	2393500	4414400	0	5637200	6755700	0	5310100	0	7392700	4546300	2377300	5769000	6620300	8080500	6147000	2687600			19518	2362
IPTSVTEK	Phospho (STY)	953.447	0.447078	2217	CD630_32500|ID:2833062|	yes	yes	0	0	1	0	44.543	45.391	2	0.0059361	23256	20200214_QHF_TD_ColHF56_DifKin_Phospho_R2-C	79.07	31.883	84012500	4505500	0	2688700	3514900	0	4278700	1868900	5436100	1787200	0	3868200	4419000	3593500	6373700	3461700	4033200	1300500	4185200	3158600	5918600	2325200	5211900	6087600	4305000	1690600			19530	2217
IQDGVFSQK	Phospho (STY)	1100.49	0.49034	2070	CD630_30270|ID:2834391|	yes	yes	0	0	1	0	56.816	57.455	1;2	1.4909e-13	24360	20200214_QHF_TD_ColHF56_DifKin_Phospho_R5-A	195.77	93.708	20538260000	803900000	641690000	1280300000	845140000	313800000	759600000	621080000	1287600000	417930000	424760000	842900000	1420200000	1012900000	1447400000	586390000	993730000	362610000	885090000	715750000	886420000	711090000	920870000	1244500000	640220000	472390000			19579	2070
IQQEYQDNIEELKKNSEDVVK	Phospho (STY)	2628.23	0.232007	1744	CD630_25570|ID:2833985|	yes	yes	0	0	1	2	64.942	67.085	3;4	3.0537e-134	35484	20200214_QHF_TD_ColHF56_DifKin_Phospho_R5-C	256.56	239.47	4130308000	39651000	24470000	53838000	65286000	36543000	105230000	50853000	301960000	79050000	75636000	61230000	622940000	150540000	457200000	79503000	244950000	18284000	105670000	243950000	75944000	105830000	246760000	534840000	234910000	115240000			19644	1744
IRDALQEQLSEVKK	Phospho (STY)	1735.89	0.886964	202	CD630_02380|ID:2831429|	yes	yes	0	0	1	2	60.746	63.634	3	0.011081	33714	20200214_QHF_TD_ColHF56_DifKin_Phospho_R5-C	49.036	38.269	7800700	0	0	0	0	0	0	0	0	0	0	0	0	0	0	0	0	0	0	0	0	0	0	7800700	0	0			19696	202
IREDMLTGESDDVSK	Oxidation (M);Phospho (STY)	1789.74	0.744125	1106	CD630_16370|ID:2832572|	yes	yes	0	1	1	1	48.714	50.14	3	0.004473	24954	20200214_QHF_TD_ColHF56_DifKin_Phospho_R3-D	56.017	50.645	21180200	0	0	0	0	0	0	0	0	3493500	0	0	0	0	6945500	0	0	0	0	0	0	0	0	6810600	3930600	0			19713	1106
IREDMLTGESDDVSKK	Phospho (STY)	1901.84	0.844173	1106	CD630_16370|ID:2832572|	yes	yes	0	0	1	2	52.986	54.187	3	2.2418e-07	28455	20200214_QHF_TD_ColHF56_DifKin_Phospho_R4-F	110.38	104.17	97054600	0	0	0	0	0	0	0	16832000	0	0	0	9637000	0	13292000	0	0	3867300	9793600	9843400	0	0	11366000	18388000	4035300	0			19716	1106
IREDMLTGESDDVSKK	Oxidation (M);Phospho (STY)	1917.84	0.839088	1106	CD630_16370|ID:2832572|	yes	yes	0	1	1	2	43.107	44.164	3	0.00020727	22434	20200214_QHF_TD_ColHF56_DifKin_Phospho_R5-F	63.706	57.09	16425900	0	0	0	0	0	0	0	0	2743000	0	0	0	0	0	0	0	0	0	4470100	0	0	6541400	0	2671400	0			19717	1106
IREFVTKEK	Phospho (STY)	1228.62	0.621689	1184	CD630_17490|ID:2832653|	yes	yes	0	0	1	2	35.818	36.421	3	0.0048126	18846	20200214_QHF_TD_ColHF56_DifKin_Phospho_R4-E	71.806	57.345	30217000	0	1434700	0	0	1659000	0	1041100	0	0	0	0	4938900	0	0	3906700	0	1864000	0	0	5510000	0	7425900	0	0	2436700			19722	1184
IRKSDMFAEFGGNR	Phospho (STY)	1706.76	0.75999	485	CD630_07280|ID:2831811|	yes	yes	0	0	1	2	67.222	75.967	3	0.0013295	37667	20200214_QHF_TD_ColHF56_DifKin_Phospho_R5-C	67.252	56.799	17856400	0	0	0	0	0	0	0	0	0	0	0	0	0	0	0	0	0	7845400	0	0	0	0	10011000	0	0			19735	485
ISEEDIVISK	Phospho (STY)	1211.57	0.56865	6	CD630_00070|ID:2831115|	yes	yes	0	0	1	0	67.689	75.216	2	4.1826e-06	36765	20200214_QHF_TD_ColHF56_DifKin_Phospho_R3-D	125.47	91.204	17410200	0	0	3311300	0	0	0	0	7612800	0	0	0	0	6486100	0	0	0	0	0	0	0	0	0	0	0	0			19786	6
ISEESTKTNSPIIEK	Phospho (STY)	1754.83	0.833926	146	CD630_01700|ID:2833116|	yes	yes	0	0	1	1	51.559	52.177	2;3	4.2786e-68	28491	20200214_QHF_TD_ColHF56_DifKin_Phospho_R1-C	233.38	205.95	166472000	0	0	31951000	0	0	0	0	50790000	0	0	0	0	30300000	0	0	0	0	18490000	0	0	0	0	34941000	0	0			19800	146
ISENELLYLTLHLNR	Phospho (STY)	1906.96	0.955378	2137	CD630_31380|ID:2834488|bglG|	yes	yes	0	0	1	0	106.23	111.98	3	0.0065637	61754	20200214_QHF_TD_ColHF56_DifKin_Phospho_R5-D	47.774	40.642	1267400	0	0	0	0	0	0	0	0	0	0	0	0	0	0	0	0	0	0	0	0	0	0	0	1267400	0			19815	2137
ISEQSQGIVAK	Phospho (STY)	1238.59	0.590782	516	CD630_07660|ID:2831845|srlEb|	yes	yes	0	0	1	0	47.607	49.043	2	0.0023913	25446	20200214_QHF_TD_ColHF56_DifKin_Phospho_R4-F	71.933	45.822	4441700	0	0	0	0	0	0	0	0	0	0	0	0	0	0	0	0	0	0	2284900	0	0	0	0	2156800	0			19825	516
ISFGLVGSK	Phospho (STY)	986.484	0.483798	704	CD630_10790|ID:2833288|	yes	yes	0	0	1	0	79.257	91.538	2	0.030292	43530	20200214_QHF_TD_ColHF56_DifKin_Phospho_R1-Db	57.034	38.772	3521500	0	0	0	1288800	0	2232700	0	0	0	0	0	0	0	0	0	0	0	0	0	0	0	0	0	0	0			19832	704
ISGMPEISR	Oxidation (M);Phospho (STY)	1084.46	0.462411	107	CD630_01130|ID:2831320|buk|	yes	yes	0	1	1	0	48.036	47.966	2	0.0047237	24047	20200214_QHF_TD_ColHF56_DifKin_Phospho_R1-C	58.172	44.99	8646600	2495200	0	1585500	0	0	0	0	0	0	0	0	0	0	0	0	4565900	0	0	0	0	0	0	0	0	0			19855	107
ISGTSQRPR	Phospho (STY)	1080.51	0.507722	80	CD630_00870|ID:2831247|rplR|	yes	yes	0	0	1	1	22.813	23.783	2;3	0.006687	9406	20200214_QHF_TD_ColHF56_DifKin_Phospho_R5-A	64.82	60.354	1102069000	0	42750000	70150000	26970000	34859000	0	34829000	111230000	34315000	33070000	0	77852000	65210000	74262000	38807000	0	22373000	53867000	58379000	54929000	59319000	72377000	65898000	44957000	25666000			19863	80
ISLHEPLLALNIESNK	Phospho (STY)	1869.96	0.960129	1556	CD630_23180|ID:2833781|	yes	yes	0	0	1	0	97.664	102.69	2;3	3.9908e-07	61418	20200214_QHF_TD_ColHF56_DifKin_Phospho_R4-E	108.45	101.84	94301270	0	814970	4398400	0	0	0	0	0	0	0	9402400	9497300	9305000	0	0	13829000	4021500	0	0	13426000	10277000	5267100	7552700	6509900	0			19918	1556
ISNDVIATIAGLAALEVEGIETTATLTDK	Phospho (STY)	3008.52	0.520644	786	CD630_12000|ID:2832229|	yes	yes	0	0	1	0	124.43	129.89	3	1.8743e-08	69693	20200214_QHF_TD_ColHF56_DifKin_Phospho_R5-B	64.685	58.978	1544100	0	0	0	0	0	0	0	0	0	0	0	0	0	0	0	0	0	0	0	0	0	0	1544100	0	0			19941	786
ISNEGGRVSVINISSR	Phospho (STY)	1766.87	0.867626	520	CD630_07700|ID:2831849|spoIIAA|	yes	yes	0	0	1	1	65.806	74.042	3	5.507e-29	35825	20200214_QHF_TD_ColHF56_DifKin_Phospho_R2-F	161.04	147.34	270476400	14058000	0	14433000	31616000	0	19884000	0	18170000	16740000	0	16256000	0	11547000	39623000	0	14095000	0	9970400	20375000	0	15795000	0	11375000	16539000	0			19943	520
ISPENVSK	Phospho (STY)	952.427	0.426677	1910	CD630_27700|ID:2834162|	yes	yes	0	0	1	0	38.811	39.693	2	0.00091316	18814	20200214_QHF_TD_ColHF56_DifKin_Phospho_R1-D	121.61	89.85	427498100	25122000	19927000	15176000	21160000	7098000	19784000	13660000	37593000	10310000	8776100	19499000	27041000	22856000	32867000	10769000	22751000	0	22019000	15524000	8452000	28503000	14176000	0	14146000	10289000			19966	1910
ISSEALFQSASKLPR	Phospho (STY)	1712.85	0.849851	2416	CD630_35550|ID:2834852|coaX|	yes	yes	0	0	1	1	76.435	89.066	3	4.3064e-05	43391	20200214_QHF_TD_ColHF56_DifKin_Phospho_R2-A	90.718	84.34	18742400	4517600	0	0	0	0	3692100	0	0	0	0	4819000	0	0	0	0	0	0	0	0	0	5713700	0	0	0	0			20001	2416
ISSGEKEDIEK	Phospho (STY)	1313.58	0.575192	1671	CD630_24610|ID:2833905|dnaK|	yes	yes	0	0	1	1	31.851	32.661	2;3	5.8033e-07	14823	20200214_QHF_TD_ColHF56_DifKin_Phospho_R2-C	142.66	122.55	4437090000	139130000	128690000	197550000	167860000	81172000	135860000	116450000	479630000	86166000	60608000	188790000	423370000	163550000	321320000	117440000	165620000	73765000	196480000	147810000	166650000	257110000	199250000	192880000	136240000	93699000			20004	1671
ISSGLSSLFNILK	Phospho (STY)	1457.75	0.753097	355	CD630_05140|ID:2831645|cwpV|	yes	yes	0	0	1	0	114.27	119.28	2	2.4455e-15	65077	20200214_QHF_TD_ColHF56_DifKin_Phospho_R5-Ab	164.53	154.96	102007000	7459500	0	1199100	0	0	0	0	0	0	0	10807000	0	1509400	0	0	17146000	0	0	0	0	48743000	0	15143000	0	0			20007	355
ISSKELSDIIGFTASQIR	Phospho (STY)	2044.02	0.0241862	147	CD630_01710|ID:2831372|rex|	yes	yes	0	0	1	1	106.24	111.38	3	0.0016102	61594	20200214_QHF_TD_ColHF56_DifKin_Phospho_R4-A	50.202	48.405	15575200	0	0	0	0	0	0	0	0	0	0	0	0	0	0	0	4634200	0	0	0	0	10941000	0	0	0	0			20011	147
ISSLLEENK	Phospho (STY)	1111.52	0.516221	848	CD630_12820|ID:2832299|alaS|	yes	yes	0	0	1	0	74.194	83.468	2	0.0062133	31815	20200214_QHF_TD_ColHF56_DifKin_Phospho_R5-A	72.34	31.176	46202350	4108800	0	0	0	3454000	8226900	0	0	0	759350	10272000	0	0	0	0	9349000	0	0	0	0	5701400	0	0	0	4330900			20014	848
ISSMSPDVSVSR	Phospho (STY)	1343.58	0.579231	2247	CD630_33010|ID:2834613|lon|	yes	yes	0	0	1	0	62.447	64.602	2	0.04873	33612	20200214_QHF_TD_ColHF56_DifKin_Phospho_R3-A	46.156	38.494	0	0	0	0	0	0	0	0	0	0	0	0	0	0	0	0	0	0	0	0	0	0	0	0	0	0			20020	2247
ISSQIGIAIR	Phospho (STY)	1136.6	0.595474	25	CD630_00250|ID:2831183|mcsB|	yes	yes	0	0	1	0	76.504	88.774	2	0.000583	42856	20200214_QHF_TD_ColHF56_DifKin_Phospho_R2-D	100.93	87.531	48281250	4618600	0	0	821550	0	0	3590400	0	2818300	0	5135200	17223000	0	0	0	4448800	0	0	0	0	6398700	0	0	3226700	0			20022	25
ISYACSENTFLSGLDK	Phospho (STY)	1883.8	0.801246	102	CD630_01070|ID:2833110|aspC|	yes	yes	0	0	1	0	88.095	95.565	2	7.4222e-05	49914	20200214_QHF_TD_ColHF56_DifKin_Phospho_R5-B	85.855	80.385	51292600	1989400	1716700	0	4429800	0	0	0	0	0	0	5506600	2244700	0	0	0	3497700	2634000	0	6009900	0	5822900	5282900	0	12158000	0			20069	102
ISYLMENELK	Oxidation (M);Phospho (STY)	1334.58	0.58292	394	CD630_05710|ID:2831690|	yes	yes	0	1	1	0	49.655	51.325	2	0.0083101	20503	20200214_QHF_TD_ColHF56_DifKin_Phospho_R3-Bb	49.06	25.916	47790600	0	5514500	0	1889400	0	0	0	5277300	3112800	0	0	0	0	9272400	5396500	0	0	0	3264000	0	0	6472700	0	7591000	0			20079	394
ITASQMCER	Phospho (STY)	1174.45	0.451194	940	CD630_14050|ID:2833366|	yes	yes	0	0	1	0	47.823	49.324	2	0.015058	25763	20200214_QHF_TD_ColHF56_DifKin_Phospho_R2-C	63.602	57.298	15860400	0	2788500	1268800	0	0	0	0	4433100	0	0	0	0	0	0	0	0	0	4003300	0	0	0	0	3366700	0	0			20098	940
ITAVHSYIDEESIKK	Phospho (STY)	1811.87	0.870646	1332	CD630_19670|ID:2833510|	yes	yes	0	0	1	1	60.799	62.672	3	3.1364e-05	33195	20200214_QHF_TD_ColHF56_DifKin_Phospho_R2-D	87.323	83.065	22014600	0	0	0	0	0	0	0	0	7674600	0	0	0	0	0	0	0	0	0	0	0	0	0	0	14340000	0			20107	1332
ITGSQFR	Phospho (STY)	887.39	0.390232	1556	CD630_23180|ID:2833781|	yes	yes	0	0	1	0	48.025	49.166	2	0.023578	25475	20200214_QHF_TD_ColHF56_DifKin_Phospho_R4-F	72.638	70.214	0	0	0	0	0	0	0	0	0	0	0	0	0	0	0	0	0	0	0	0	0	0	0	0	0	0			20180	1556
ITITSNTNLSEAEIEQK	Phospho (STY)	1969.92	0.924532	1671	CD630_24610|ID:2833905|dnaK|	yes	yes	0	0	1	0	74.499	87.044	2;3	3.6693e-48	41275	20200214_QHF_TD_ColHF56_DifKin_Phospho_R2-D	186.06	175.07	943028300	49339000	35538000	0	31195000	0	29185000	35235000	87179000	9408300	0	13456000	135310000	77310000	101040000	0	59433000	23141000	39305000	49150000	0	52837000	38680000	52638000	23649000	0			20201	1671
ITLPETAIDTLKSILK	Phospho (STY)	1835.01	0.00568261	1322	CD630_19430|ID:2833493|	yes	yes	0	0	1	1	112.85	116.69	2;3	2.0114e-25	63887	20200214_QHF_TD_ColHF56_DifKin_Phospho_R4-B	153.83	145.28	188114800	0	0	1522200	0	0	0	0	0	0	0	0	13607000	13838000	0	0	53725000	31111000	37250000	0	3544500	3436100	0	30081000	0	0			20218	1322
ITLPETAIDTLKSILKDNQDKPNNIR	Phospho (STY)	3029.58	0.57983	1322	CD630_19430|ID:2833493|	yes	yes	0	0	1	3	108.49	113.23	3;4	2.6834e-85	62932	20200214_QHF_TD_ColHF56_DifKin_Phospho_R4-A	198.48	197.64	635180600	0	0	0	0	0	0	0	0	0	0	0	7740600	0	0	0	79772000	0	29386000	67849000	35227000	220380000	83516000	111310000	0	0			20219	1322
ITNFDASTYQTQIAGEVK	Phospho (STY)	2064.94	0.940516	777	CD630_11840|ID:2832213|fabF|	yes	yes	0	0	1	0	79.206	91.579	2	4.633e-05	45807	20200214_QHF_TD_ColHF56_DifKin_Phospho_R2-C	71.678	65.452	36580900	0	0	9792200	0	0	0	0	9628700	0	0	0	0	0	0	0	0	0	5243000	0	0	0	0	11917000	0	0			20237	777
ITSTLPDVNK	Phospho (STY)	1166.56	0.55842	434	CD630_06630|ID:2831755|tcdA|	yes	yes	0	0	1	0	64.639	67.473	2	0.00048918	34879	20200214_QHF_TD_ColHF56_DifKin_Phospho_R2-Bb	109.16	94.341	23965600	0	0	0	0	0	0	5157600	0	0	0	0	18808000	0	0	0	0	0	0	0	0	0	0	0	0	0			20282	434
ITVEYCSK	Phospho (STY)	1078.44	0.440613	2400	CD630_35270|ID:2834821|	yes	yes	0	0	1	0	51.36	52.914	2	0.047031	26967	20200214_QHF_TD_ColHF56_DifKin_Phospho_R3-C	50.275	23.891	4382200	0	0	1774500	0	0	0	0	0	0	0	0	0	2607700	0	0	0	0	0	0	0	0	0	0	0	0			20310	2400
IVENGSGVLIYMK	Phospho (STY)	1501.73	0.725167	1148	CD630_16980|ID:2833441|ribBA|	yes	yes	0	0	1	0	99.728	105.56	2	0.0038396	56819	20200214_QHF_TD_ColHF56_DifKin_Phospho_R3-D	60.657	44.838	580154800	0	11190000	9433500	1930400	6098700	0	0	26595000	0	0	21218000	51282000	17233000	44248000	0	30590000	0	9320200	87662000	27692000	76994000	29428000	39724000	41036000	48480000			20421	1148
IVESGSLK	Phospho (STY)	911.437	0.436514	1867	CD630_27210|ID:2834122|	yes	yes	0	0	1	0	39.603	40.489	2	0.020509	17600	20200214_QHF_TD_ColHF56_DifKin_Phospho_R1-Cb	61.577	35.721	32118400	0	4350100	3147700	4235500	1636900	0	1178400	9530100	0	1586900	0	2815000	1622800	0	2015000	0	0	0	0	0	0	0	0	0	0			20429	1867
IVEVYGPESSGK	Phospho (STY)	1343.6	0.601013	890	CD630_13280|ID:2832340|recA|	yes	yes	0	0	1	0	60.438	62.579	2	7.3972e-07	32761	20200214_QHF_TD_ColHF56_DifKin_Phospho_R2-F	103.79	96.377	29602900	0	0	4919900	0	0	0	0	13014000	0	0	0	0	11669000	0	0	0	0	0	0	0	0	0	0	0	0			20437	890
IVFACDAGMGSSAMGASR	2 Oxidation (M);Phospho (STY)	1898.74	0.736219	1572	CD630_23340|ID:2833797|mtlA|	yes	yes	0	2	1	0	63.861	66.324	2;3	6.3369e-14	35225	20200214_QHF_TD_ColHF56_DifKin_Phospho_R2-D	123.44	114.59	410282400	29383000	18268000	26960000	25234000	6152000	13624000	5895200	33391000	27569000	5615900	13761000	0	42449000	26753000	4835600	25103000	7675900	15999000	14351000	8617800	14962000	11878000	14778000	17027000	0			20442	1572
IVFACDAGMGSSAMGASR	Oxidation (M);Phospho (STY)	1882.74	0.741305	1572	CD630_23340|ID:2833797|mtlA|	yes	yes	0	1	1	0	71.775	84.271	2	1.156e-14	39868	20200214_QHF_TD_ColHF56_DifKin_Phospho_R3-D	128.33	119.86	280427100	9683400	9233700	15303000	16744000	0	12384000	0	55988000	11631000	0	15339000	10577000	11753000	22311000	0	0	0	14806000	16808000	0	25654000	0	20134000	12078000	0			20443	1572
IVFACDAGMGSSAMGASR	Phospho (STY)	1866.75	0.74639	1572	CD630_23340|ID:2833797|mtlA|	yes	yes	0	0	1	0	76.707	88.686	2	2.8536e-45	41734	20200214_QHF_TD_ColHF56_DifKin_Phospho_R3-Fb	173.89	170.35	163380300	0	0	5971700	0	0	10317000	0	20151000	0	0	16943000	36587000	0	0	0	0	3481600	18259000	0	0	11108000	13590000	26972000	0	0			20444	1572
IVGQTACTIAK	Phospho (STY)	1240.59	0.588674	2031	CD630_29660|ID:2834337|adhE|	yes	yes	0	0	1	0	49.655	50.629	2	7.1187e-05	25992	20200214_QHF_TD_ColHF56_DifKin_Phospho_R5-B	103.76	82.762	43909800	3482600	6417000	3910000	0	0	4133500	2541500	0	0	0	5750800	5668500	0	0	0	4666400	0	0	0	0	0	7339500	0	0	0			20485	2031
IVGTTSDIKDVVEK	Phospho (STY)	1582.79	0.785519	1909	CD630_27690|ID:2834161|	yes	yes	0	0	1	1	70.824	83.435	2	4.0101e-11	39561	20200214_QHF_TD_ColHF56_DifKin_Phospho_R5-C	129.03	89.211	159563500	7317200	0	19668000	7015900	0	9057300	0	18729000	8515300	0	7494500	0	0	13191000	0	10830000	0	10523000	11071000	0	6623700	0	21305000	8222600	0			20490	1909
IVIETQYGK	Phospho (STY)	1129.54	0.542041	2251	CD630_33060|ID:2834616|tig|	yes	yes	0	0	1	0	61.928	63.505	2	0.0062798	34246	20200214_QHF_TD_ColHF56_DifKin_Phospho_R2-C	89.266	29.527	42487400	0	0	5232600	0	0	0	0	12049000	0	0	0	0	7155500	0	0	0	0	7604300	0	0	0	0	10446000	0	0			20515	2251
IVLEENEQSLPMSK	Phospho (STY)	1695.78	0.779053	2212	CD630_32440|ID:2834562|prdA|	yes	yes	0	0	1	0	73.814	87.022	2	9.7253e-19	41411	20200214_QHF_TD_ColHF56_DifKin_Phospho_R3-E	155.92	140.1	34195700	0	0	0	0	0	0	0	8527800	0	0	0	0	0	0	8151700	0	0	8111000	0	0	0	0	9405200	0	0			20548	2212
IVNCETANLSK	Phospho (STY)	1327.58	0.584317	2288	CD630_33970|ID:2834697|whiA|	yes	yes	0	0	1	0	46.717	47.46	2	1.2403e-09	23953	20200214_QHF_TD_ColHF56_DifKin_Phospho_R4-C	161.21	152.97	466711200	7570100	4330900	56250000	7558800	0	7010800	9771000	72075000	4205500	0	11146000	20462000	66631000	15286000	0	9690600	0	50447000	9551600	0	15698000	5851900	80571000	12604000	0			20574	2288
IVNLHTTSQMK	Oxidation (M);Phospho (STY)	1366.63	0.631601	1793	CD630_26220|ID:2834038|sepF|	yes	yes	0	1	1	0	40.083	41.027	2;3	7.0759e-08	19824	20200214_QHF_TD_ColHF56_DifKin_Phospho_R5-C	145.7	127.36	1115974500	2711400	0	199570000	11780000	0	3747600	0	239000000	5834900	0	3674800	0	331250000	15499000	0	4072300	0	138020000	13117000	0	7555300	0	130380000	9762200	0			20587	1793
IVNLHTTSQMK	Phospho (STY)	1350.64	0.636687	1793	CD630_26220|ID:2834038|sepF|	yes	yes	0	0	1	0	51.015	52.046	2;3	3.5599e-27	24891	20200214_QHF_TD_ColHF56_DifKin_Phospho_R1-Cb	201.72	187.32	1932986500	5652900	0	175980000	9455500	0	13544000	0	567990000	6019100	0	16442000	0	189620000	13138000	0	14517000	0	334670000	46963000	0	12723000	0	483550000	42722000	0			20588	1793
IVNNTVDNSPAIDNLR	Phospho (STY)	1833.86	0.862206	273	CD630_03300|ID:2831514|	yes	yes	0	0	1	0	69.743	83.021	2	6.1605e-05	39682	20200214_QHF_TD_ColHF56_DifKin_Phospho_R2-C	87.319	78.718	7739800	0	0	0	0	0	0	0	7739800	0	0	0	0	0	0	0	0	0	0	0	0	0	0	0	0	0			20595	273
IVNTNVNLNK	Phospho (STY)	1207.6	0.596202	1720	CD630_25250|ID:2832938|recX|	yes	yes	0	0	1	0	50.093	50.998	2	5.0066e-11	24170	20200214_QHF_TD_ColHF56_DifKin_Phospho_R1-Cb	174.72	149.88	529691600	15665000	0	90104000	20575000	0	12786000	0	73474000	5710600	0	11158000	0	59726000	19191000	0	15623000	0	66267000	12962000	0	17342000	0	94584000	14524000	0			20602	1720
IVPLKSSFKPGK	Phospho (STY)	1379.76	0.757788	1384	CD630_20590|ID:2832841|glnS|	yes	yes	0	0	1	2	58.238	59.667	3	1.6549e-07	30668	20200214_QHF_TD_ColHF56_DifKin_Phospho_R5-B	112.02	85.905	419118900	0	0	3127500	2953200	0	18162000	0	18063000	0	0	7159800	10365000	15349000	38237000	6593500	23733000	5843900	43557000	29429000	22809000	14775000	55106000	58043000	28681000	17132000			20608	1384
IVSELKK	Phospho (STY)	895.478	0.477985	2060	CD630_30130|ID:2834380|	yes	yes	0	0	1	1	51.654	50.263	2	0.016675	25829	20200214_QHF_TD_ColHF56_DifKin_Phospho_R4-D	76.17	19.137	35764100	0	0	6302800	21893000	0	0	0	0	7568300	0	0	0	0	0	0	0	0	0	0	0	0	0	0	0	0			20632	2060
IVSIYEGTSEVQK	Phospho (STY)	1531.72	0.717105	306	CD630_03990|ID:2831539|acdB|	yes	yes	0	0	1	0	70.107	83.297	2	1.4806e-10	38691	20200214_QHF_TD_ColHF56_DifKin_Phospho_R2-F	124.25	109.75	55283300	4299500	0	0	0	0	7270100	0	0	4381000	0	0	0	0	13232000	0	0	6290000	0	0	0	0	12514000	0	7296700	0			20647	306
IVSTSDFK	Phospho (STY)	975.431	0.431428	1693	CD630_24910|ID:2832930|pmi|	yes	yes	0	0	1	0	61.34	62.643	2	0.0022648	32346	20200214_QHF_TD_ColHF56_DifKin_Phospho_R3-Fb	99.788	60.483	488650800	11529000	14651000	30413000	14487000	4741400	18819000	16364000	54368000	9572800	6133600	18643000	42386000	23310000	39368000	12124000	0	7156000	30043000	28187000	19863000	10560000	24896000	51036000	0	0			20660	1693
IVTSISSYAK	Phospho (STY)	1147.55	0.552606	1002	CD630_14920|ID:2832460|	yes	yes	0	0	1	0	65.648	73.835	2	0.0023191	35290	20200214_QHF_TD_ColHF56_DifKin_Phospho_R3-Fb	76.1	63.063	14745400	7043300	0	0	0	0	0	0	0	0	0	7702100	0	0	0	0	0	0	0	0	0	0	0	0	0	0			20686	1002
IVVADSR	Phospho (STY)	838.395	0.394983	826	CD630_12530|ID:2832276|rpsP|	yes	yes	0	0	1	0	36.808	37.856	2	0.05231	18679	20200214_QHF_TD_ColHF56_DifKin_Phospho_R2-C	58.699	40.879	3677800	0	0	0	0	0	0	0	3677800	0	0	0	0	0	0	0	0	0	0	0	0	0	0	0	0	0			20693	826
IYAPQEYLSR	Phospho (STY)	1318.6	0.595868	351	CD630_05080|ID:2831638|tetM|	yes	yes	0	0	1	0	71.028	83.363	2	1.2638e-11	38659	20200214_QHF_TD_ColHF56_DifKin_Phospho_R4-B	175.88	144.4	6314040000	187380000	176650000	337410000	163320000	101280000	194110000	103330000	584930000	155740000	117290000	262910000	347320000	279480000	357630000	109400000	251070000	109310000	357510000	225890000	209270000	403130000	332390000	577230000	231840000	138220000			20752	351
IYATTDASK	Phospho (STY)	1048.45	0.447807	2236	CD630_32850|ID:2834598|pgi|	yes	yes	0	0	1	0	33.631	33.88	2	0.0017891	15306	20200214_QHF_TD_ColHF56_DifKin_Phospho_R3-C	113.61	103.24	14931100	0	1734200	1491500	1223300	0	0	0	5022200	0	0	0	1515900	3944000	0	0	0	0	0	0	0	0	0	0	0	0			20755	2236
IYATTDASKGALR	Phospho (STY)	1445.69	0.691559	2236	CD630_32850|ID:2834598|pgi|	yes	yes	0	0	1	1	50.014	50.688	2;3	1.7193e-11	25816	20200214_QHF_TD_ColHF56_DifKin_Phospho_R5-B	144.97	131.56	107705200	3860800	5039800	4060000	1957500	0	3988200	1300400	6892500	2334600	0	3999000	8646700	4537600	6712400	0	5678900	5771900	6074800	4593500	0	3753200	14626000	8216600	5660800	0			20756	2236
IYDCVLSK	Phospho (STY)	1076.46	0.461348	1915	CD630_27750|ID:2834167|	yes	yes	0	0	1	0	61.651	64.255	2	0.075726	34214	20200214_QHF_TD_ColHF56_DifKin_Phospho_R5-C	47.724	33.926	11054600	0	0	1524200	0	0	0	0	5045800	0	0	0	0	0	0	0	0	0	0	0	0	0	0	4484600	0	0			20763	1915
IYISEVDINK	Phospho (STY)	1272.6	0.600284	1175	CD630_17340|ID:2832643|	yes	yes	0	0	1	0	46.494	48.502	2	0.020209	24109	20200214_QHF_TD_ColHF56_DifKin_Phospho_R3-D	56.432	29.543	0	0	0	0	0	0	0	0	0	0	0	0	0	0	0	0	0	0	0	0	0	0	0	0	0	0			20826	1175
IYNENNRNTTKTCEILK	Phospho (STY)	2190.01	0.0140322	1988	CD630_28690|ID:2832998|	yes	yes	0	0	1	2	40.614	41.632	3	0.0018186	20385	20200214_QHF_TD_ColHF56_DifKin_Phospho_R5-E	49.188	21.925	19823000	0	0	0	0	6578800	0	0	0	0	0	0	0	0	0	0	0	0	0	0	6405600	0	0	0	0	6838600			20850	1988
IYNFGSNVEELKNENISKK	Phospho (STY)	2305.1	0.0991421	1910	CD630_27700|ID:2834162|	yes	yes	0	0	1	2	71.175	83.447	3	3.7379e-06	39536	20200214_QHF_TD_ColHF56_DifKin_Phospho_R5-C	92.147	80.55	80617500	0	0	7926500	2081600	0	0	0	14143000	0	0	0	0	9286500	0	0	0	0	9221000	11429000	0	0	0	18159000	8370900	0			20853	1910
IYNLSNDEIKPR	Phospho (STY)	1540.73	0.728673	584	CD630_08650|ID:2831926|	yes	yes	0	0	1	1	67.138	75.32	2;3	3.1138e-13	37105	20200214_QHF_TD_ColHF56_DifKin_Phospho_R5-C	156.96	144.76	194595300	11193000	0	21531000	0	0	6421300	0	42784000	0	0	7631800	0	21756000	11533000	0	17857000	0	20735000	4662000	0	4117200	0	24374000	0	0			20860	584
IYNNLNSSYSK	Phospho (STY)	1381.59	0.591511	795	CD630_12090|ID:2832238|recN|	yes	yes	0	0	1	0	55.16	56.195	2	3.9708e-07	29623	20200214_QHF_TD_ColHF56_DifKin_Phospho_R5-C	139.77	118.42	93055500	3125800	0	4155100	2668700	1894800	4159900	0	10089000	2322900	0	3944800	3901800	7133100	11142000	3899800	6269800	0	5250200	5589800	0	0	0	9059500	3903900	4544600			20864	795
IYQVASKGTIHK	Phospho (STY)	1423.72	0.722465	1679	CD630_24730|ID:2832927|rpsT|	yes	yes	0	0	1	1	42.513	43.014	3	2.9664e-10	21863	20200214_QHF_TD_ColHF56_DifKin_Phospho_R2-C	125.73	120.01	165835200	0	4285700	9754400	6018300	5032200	0	1285900	16146000	3057700	4493900	0	9533700	8302900	14827000	4124900	0	5775300	11974000	5301300	6280600	0	19271000	13456000	5686400	11228000			20879	1679
KAEELAFITIK	Phospho (STY)	1341.69	0.694519	471	CD630_07140|ID:2831796|	yes	yes	0	0	1	1	80.939	92.195	2	7.1923e-12	43574	20200214_QHF_TD_ColHF56_DifKin_Phospho_R1-Cb	139.04	104.71	92513300	0	0	5622700	5149400	4018600	1867000	0	14688000	0	2775300	7805500	3511600	0	0	0	10896000	0	6087000	0	3448400	11531000	0	9785700	0	5327100			20957	471
KAETFKSAL	Phospho (STY)	1073.52	0.515827	1581	CD630_23430|ID:2833805|cat1|	yes	yes	0	0	1	2	55.412	56.336	2	0.0059436	29064	20200214_QHF_TD_ColHF56_DifKin_Phospho_R5-B	137.58	115.18	515765500	12862000	6947500	36644000	11258000	0	17307000	5188800	50548000	0	1682200	16026000	40375000	27292000	28999000	20667000	25468000	10855000	38246000	21660000	23292000	16932000	25524000	44353000	19448000	14191000			20973	1581
KAFTVGAEASKR	Phospho (STY)	1343.66	0.659865	1107	CD630_16380|ID:2832573|	yes	yes	0	0	1	2	35.288	36.371	3	4.6818e-05	16152	20200214_QHF_TD_ColHF56_DifKin_Phospho_R3-D	94.007	85.699	169235400	0	1189800	7345100	1697100	2328200	0	0	24789000	0	0	3042200	3647100	12659000	8101000	0	6436600	2742900	18228000	7409500	7378100	11964000	5164100	30399000	8766900	5947800			20984	1107
KAGSQVSGPVPLPTEK	Phospho (STY)	1673.84	0.838952	63	CD630_00720|ID:2831230|rpsJ|	yes	yes	0	0	1	1	64.879	67.154	3	8.6442e-05	35061	20200214_QHF_TD_ColHF56_DifKin_Phospho_R3-D	75.773	67.774	98970400	6539400	0	8156300	4005100	3945900	6098300	0	9124800	0	0	0	0	0	11776000	0	8827900	0	8680700	8303600	5495200	0	0	6919000	6039700	5058500			20996	63
KAIEIKSEVVSEIVEK	Phospho (STY)	1879.99	0.990761	55	CD630_00630|ID:2831221|rplJ|	yes	yes	0	0	1	2	74.394	86.872	2;3	7.8872e-70	40988	20200214_QHF_TD_ColHF56_DifKin_Phospho_R3-C	231.89	212	984546300	11615000	0	3501600	6217800	8134900	0	0	15505000	0	6183200	0	57519000	36952000	30961000	7777800	41469000	34366000	39440000	60595000	48897000	48064000	189390000	286830000	32861000	18267000			21009	55
KASDVLAIR	Phospho (STY)	1051.54	0.54271	2285	CD630_33940|ID:2834694|pyk|	yes	yes	0	0	1	1	60.222	61.507	2	2.2784e-09	32386	20200214_QHF_TD_ColHF56_DifKin_Phospho_R4-D	159.65	138.64	653602600	19929000	13127000	28854000	23313000	8910600	18375000	22653000	39389000	16740000	11926000	22724000	90898000	23760000	50133000	14452000	31908000	11844000	31244000	24991000	22959000	13029000	31208000	46132000	19760000	15344000			21092	2285
KAVLQGQNTEEQGEK	Phospho (STY)	1737.79	0.793458	2136	CD630_31370|ID:2834487|bglF|	yes	yes	0	0	1	1	29.717	30.573	2;3	2.3433e-10	13826	20200214_QHF_TD_ColHF56_DifKin_Phospho_R4-F	120.9	112.58	146836700	6077700	2679500	5222500	2538000	1566200	10317000	0	14969000	2478100	1512500	4206200	3179900	6627200	11957000	2612800	4485500	0	8414500	5175400	7840800	10784000	7352200	15842000	6528700	4470000			21124	2136
KAVLQGQNTEEQGEKVSIVSK	Phospho (STY)	2351.17	0.17337	2136	CD630_31370|ID:2834487|bglF|	yes	yes	0	0	1	2	54.154	55.137	3	2.6861e-09	28318	20200214_QHF_TD_ColHF56_DifKin_Phospho_R2-F	105.63	103.01	0	0	0	0	0	0	0	0	0	0	0	0	0	0	0	0	0	0	0	0	0	0	0	0	0	0			21125	2136
KAVVDVENLSSPSDGTLPTSK	Phospho (STY)	2223.07	0.0671733	128	CD630_01430|ID:2831349|secA1|	yes	yes	0	0	1	1	70.844	84.095	3	1.0018e-09	40414	20200214_QHF_TD_ColHF56_DifKin_Phospho_R2-C	104.55	98.115	92597500	0	0	9930500	0	0	0	0	27536000	0	0	0	0	18618000	0	0	0	0	16892000	0	0	0	0	19621000	0	0			21131	128
KAYSDSDLDYKK	Phospho (STY)	1511.65	0.654505	567	CD630_08370|ID:2831904|	yes	yes	0	0	1	2	41.105	41.82	2;3	7.9579e-54	19839	20200214_QHF_TD_ColHF56_DifKin_Phospho_R3-D	233.47	220.05	3457499000	0	0	24093000	14969000	20825000	80710000	17040000	274480000	40608000	30785000	32989000	58740000	68685000	220100000	45701000	157290000	80523000	306110000	197070000	102590000	271430000	641760000	447730000	234600000	88671000			21139	567
KCDNKSTIELK	Phospho (STY)	1414.65	0.652731	748	CD630_11550|ID:2832187|	yes	yes	0	0	1	2	32.073	33.312	3	0.0017115	15251	20200214_QHF_TD_ColHF56_DifKin_Phospho_R5-C	72.321	52.663	8827400	0	0	0	0	0	0	0	1972700	0	0	0	0	0	0	0	0	0	0	0	0	0	3155000	3699700	0	0			21143	748
KDDVSDEKNTDNKVK	Phospho (STY)	1813.81	0.809502	1534	CD630_22630|ID:2833748|prsA|	yes	yes	0	0	1	3	17.186	18.305	3;4	2.5657e-28	6575	20200214_QHF_TD_ColHF56_DifKin_Phospho_R4-C	167.92	150.68	137851800	0	0	0	0	0	1485100	0	14062000	0	0	0	0	0	0	0	11468000	2518400	9509900	7848900	8405900	14117000	11117000	44182000	9904300	3233300			21191	1534
KDEFLSYINSTDYDK	Phospho (STY)	1916.81	0.808105	275	CD630_03330|ID:2833137|ppaC|	yes	yes	0	0	1	1	81.478	93.657	2	0.069327	46271	20200214_QHF_TD_ColHF56_DifKin_Phospho_R5-E	43.476	29.685	4465100	0	0	0	0	0	0	0	0	0	0	0	0	0	0	0	0	0	0	0	0	0	0	0	0	4465100			21194	275
KDGHTNLYEEK	Phospho (STY)	1412.6	0.597324	721	CD630_11250|ID:2832155|	yes	yes	0	0	1	1	27.625	28.637	3	0.00023278	12260	20200214_QHF_TD_ColHF56_DifKin_Phospho_R5-C	84.508	61.39	32753200	0	0	0	0	0	0	0	0	0	0	0	1707300	2698600	0	0	5124900	2191600	8516200	0	0	2963500	3762400	5788700	0	0			21220	721
KDIEDSGIPTLYVEIDQQTQNNEQAR	Phospho (STY)	3083.41	0.408468	305	CD630_03980|ID:2831538|hadC|	yes	yes	0	0	1	1	95.672	96.925	3	0.00017524	54499	20200214_QHF_TD_ColHF56_DifKin_Phospho_R4-E	47.331	43.62	3464900	0	0	0	0	0	0	0	0	0	0	0	0	0	0	0	0	0	0	0	3464900	0	0	0	0	0			21233	305
KDNKSTVSLYK	Phospho (STY)	1361.66	0.659196	1425	CD630_21230|ID:2833642|	yes	yes	0	0	1	2	36.307	37.333	3	0.036656	18265	20200214_QHF_TD_ColHF56_DifKin_Phospho_R5-F	52.247	35.035	0	0	0	0	0	0	0	0	0	0	0	0	0	0	0	0	0	0	0	0	0	0	0	0	0	0			21275	1425
KDTLDIGEK	Phospho (STY)	1097.5	0.50057	662	CD630_10340|ID:2832085|	yes	yes	0	0	1	1	59.438	61.37	2	0.076285	31944	20200214_QHF_TD_ColHF56_DifKin_Phospho_R2-F	48.423	31.586	28828200	0	0	0	0	5815000	0	0	0	0	0	0	0	0	0	8161900	0	0	0	0	9189000	0	0	0	0	5662300			21293	662
KDYSILKDEAK	Phospho (STY)	1388.66	0.658862	907	CD630_13460|ID:2832353|	yes	yes	0	0	1	2	50.381	51.891	3	3.9715e-08	26716	20200214_QHF_TD_ColHF56_DifKin_Phospho_R5-C	152.11	131.3	74760600	0	0	0	0	0	0	0	7890300	0	0	0	0	4363000	6531300	0	0	0	13011000	6134800	0	0	0	27710000	9120200	0			21318	907
KEAANLAVSR	Phospho (STY)	1137.55	0.554337	584	CD630_08650|ID:2831926|	yes	yes	0	0	1	1	35.383	36.205	2	0.004235	16982	20200214_QHF_TD_ColHF56_DifKin_Phospho_R5-C	76.01	65.461	76585470	3433600	0	5308300	1253000	0	0	0	0	1791000	0	4127000	5321900	4602200	6473300	0	5712400	976770	7395700	5937100	0	6835300	4810500	9065400	3542000	0			21325	584
KEEEVEVIKTQQLEK	Phospho (STY)	1908.94	0.944539	891	CD630_13290|ID:2832341|	yes	yes	0	0	1	2	54.93	56.633	3	4.4248e-10	30224	20200214_QHF_TD_ColHF56_DifKin_Phospho_R2-C	123.19	99.964	55817000	0	0	1838500	0	0	0	0	18835000	0	0	0	0	9100500	0	0	0	0	11909000	0	0	0	0	14134000	0	0			21380	891
KEETKNEENFSK	Phospho (STY)	1561.67	0.666132	2162	CD630_31730|ID:2834510|pgk|	yes	yes	0	0	1	2	21.394	22.162	3	0.023507	8636	20200214_QHF_TD_ColHF56_DifKin_Phospho_R4-F	54.281	36.265	21170130	0	0	460130	0	0	0	0	5161400	0	0	0	1396200	2104200	0	0	0	1791000	2201200	0	0	0	4711800	3344200	0	0			21409	2162
KEGYNQIAAIFEETANNEKEHAK	Phospho (STY)	2713.24	0.238489	555	CD630_08250|ID:2831893|rbr|	yes	yes	0	0	1	2	73.425	86.406	4	1.0659e-10	40035	20200214_QHF_TD_ColHF56_DifKin_Phospho_R5-A	109.41	104.99	6202900	0	0	0	0	0	0	0	0	0	0	0	0	0	0	0	0	0	0	0	0	6202900	0	0	0	0			21437	555
KENISYSSAK	Phospho (STY)	1205.53	0.532933	262	CD630_03130|ID:2831500|	yes	yes	0	0	1	1	30.165	31.117	2	0.00099703	15184	20200214_QHF_TD_ColHF56_DifKin_Phospho_R4-F	104.17	52.888	80122100	4182800	0	4187800	1112000	0	2804300	0	9348100	2600200	0	5902800	0	5296200	10261000	0	6388400	0	5306800	6260800	0	4678100	0	5879300	5913500	0			21484	262
KENNIEENEDMSKASNINK	Phospho (STY)	2285.98	0.98352	230	CD630_02720|ID:2831464|	yes	yes	0	0	1	2	41.943	43.47	3	8.7823e-06	21537	20200214_QHF_TD_ColHF56_DifKin_Phospho_R5-C	87.196	79.622	13076500	0	0	0	0	0	0	0	0	0	0	0	0	0	0	0	0	0	7006500	0	0	0	0	6070000	0	0			21488	230
KETTPSIEGQAK	Phospho (STY)	1367.63	0.633376	1816	CD630_26510|ID:2834066|murG|	yes	yes	0	0	1	1	36.429	36.877	2;3	2.1651e-09	17082	20200214_QHF_TD_ColHF56_DifKin_Phospho_R3-Fb	115.8	82.536	158298200	3954400	3058500	12612000	12308000	2376300	7388100	4623300	12003000	3166600	0	8988800	13891000	0	12902000	0	4812500	0	0	13734000	8374700	5372400	13126000	5053000	8077800	2475800			21525	1816
KEYESKINFAK	Phospho (STY)	1435.67	0.674846	2352	CD630_34720|ID:2834766|atpF|	yes	yes	0	0	1	2	50.871	52.464	3	1.7428e-05	27100	20200214_QHF_TD_ColHF56_DifKin_Phospho_R5-C	102.5	85.732	58229000	0	0	0	0	0	0	0	0	0	0	0	0	0	5069600	0	6640000	1736600	8106600	4906400	0	2804800	9667400	9841000	5523000	3933600			21540	2352
KFDELISEGGANVSGGQK	Phospho (STY)	1914.87	0.872437	1953	CD630_28180|ID:2834204|	yes	yes	0	0	1	1	65.699	74.77	3	9.4419e-06	36868	20200214_QHF_TD_ColHF56_DifKin_Phospho_R5-C	73.781	65.803	0	0	0	0	0	0	0	0	0	0	0	0	0	0	0	0	0	0	0	0	0	0	0	0	0	0			21562	1953
KFESAGVIESR	Phospho (STY)	1301.6	0.601681	841	CD630_12750|ID:2832292|codY|	yes	yes	0	0	1	1	55.174	55.907	2	1.8536e-05	30812	20200214_QHF_TD_ColHF56_DifKin_Phospho_R3-B	110.57	90.32	71160600	2327500	0	2760600	0	0	4423500	0	0	1853100	0	3191600	5474600	0	5809800	0	5582200	2675500	5678500	5386600	3971300	5512500	4343900	8546200	3623200	0			21581	841
KFNTTPSR	Phospho (STY)	1029.46	0.46446	798	CD630_12140|ID:2832241|spo0A|	yes	yes	0	0	1	1	26.422	27.332	2	0.0048231	11617	20200214_QHF_TD_ColHF56_DifKin_Phospho_R4-A	95.483	87.916	475379200	12651000	6553000	11314000	18208000	4765800	18751000	13229000	24505000	18341000	4159600	22845000	26082000	21047000	51370000	9473200	33015000	5214400	18808000	42038000	8440500	31367000	8221600	24283000	32872000	7825100			21622	798
KFNTTPSRVER	Phospho (STY)	1413.68	0.676578	798	CD630_12140|ID:2832241|spo0A|	yes	yes	0	0	1	2	36.897	37.549	2;3	1.4286e-05	18529	20200214_QHF_TD_ColHF56_DifKin_Phospho_R1-D	105.19	99.466	7196286000	87545000	24675000	55659000	111220000	33349000	193710000	73398000	256830000	121760000	35290000	164510000	258990000	255100000	1030200000	132790000	625020000	100710000	383450000	704300000	291830000	287000000	232520000	716770000	804420000	215240000			21623	798
KGDTVVDKDEYIKPGTTMEK	Oxidation (M);Phospho (STY)	2349.08	0.0811088	686	CD630_10590|ID:2832112|thlA1|	yes	yes	0	1	1	3	48.396	49.562	3;4	8.0628e-07	25786	20200214_QHF_TD_ColHF56_DifKin_Phospho_R5-F	97.295	92.596	210042900	0	0	0	0	0	0	0	24170000	4461000	0	0	0	6037900	14017000	0	16508000	0	18002000	15425000	16245000	0	17378000	44906000	20775000	12118000			21702	686
KGDTVVDKDEYIKPGTTMEK	Phospho (STY)	2333.09	0.0861941	686	CD630_10590|ID:2832112|thlA1|	yes	yes	0	0	1	3	54.674	56.588	3;4	5.1925e-07	29786	20200214_QHF_TD_ColHF56_DifKin_Phospho_R4-C	100.95	87.245	103572300	0	0	0	0	0	0	0	5247700	0	0	0	0	0	8859800	0	0	0	15684000	13758000	0	0	9566800	39096000	11360000	0			21703	686
KGDTVVVIAGK	Phospho (STY)	1165.61	0.61079	75	CD630_00830|ID:2831242|rplX|	yes	yes	0	0	1	1	53.102	53.832	2	4.1944e-14	27994	20200214_QHF_TD_ColHF56_DifKin_Phospho_R2-A	171.48	142.84	636241500	23092000	13147000	43243000	24077000	11099000	22419000	24310000	53410000	15671000	11486000	22014000	39529000	43700000	24153000	20492000	35998000	8104500	26382000	29779000	36688000	17496000	15328000	36223000	23581000	14820000			21705	75
KGDVLVEATSGNTGIALSMIGK	Oxidation (M);Phospho (STY)	2256.11	0.107264	1077	CD630_15940|ID:2832538|cysK|	yes	yes	0	1	1	1	77.864	90.479	2;3	5.2131e-52	42892	20200214_QHF_TD_ColHF56_DifKin_Phospho_R3-Fb	180.66	178.01	265929000	0	0	0	0	10399000	0	0	0	0	20002000	0	0	40362000	0	0	49883000	13303000	0	0	26749000	15444000	40466000	49321000	0	0			21710	1077
KGDVLVEATSGNTGIALSMIGK	Phospho (STY)	2240.11	0.112349	1077	CD630_15940|ID:2832538|cysK|	yes	yes	0	0	1	1	88.445	95.347	2;3	4.7456e-15	48712	20200214_QHF_TD_ColHF56_DifKin_Phospho_R3-Fb	120.31	113.58	95173400	0	0	0	0	7112500	0	0	0	0	0	7438800	7217700	4362000	9175500	0	4247000	11439000	0	0	13928000	11935000	7883900	10434000	0	0			21711	1077
KGESIVFEK	Phospho (STY)	1115.53	0.526391	1834	CD630_26720|ID:2832957|appA|	yes	yes	0	0	1	1	56.143	57.769	2	0.0086965	30928	20200214_QHF_TD_ColHF56_DifKin_Phospho_R2-C	73.834	48.221	10137100	0	0	0	0	0	0	0	5505700	0	0	0	0	0	0	0	0	0	4631400	0	0	0	0	0	0	0			21742	1834
KGETLAIVGESGCGK	Phospho (STY)	1584.72	0.721873	1832;582	CD630_26700|ID:2834083|appF|;CD630_08560|ID:2831920|oppD|	no	no	0	0	1	1	60.935	61.554	2	9.4317e-15	32961	20200214_QHF_TD_ColHF56_DifKin_Phospho_R2-C	130.17	124.45	68175800	0	0	2466200	0	0	0	1840500	12352000	0	0	2472900	4525700	6120500	0	3910900	4260600	2511200	7030000	0	3564700	3973000	0	9837500	0	3310100			21744	1832;582
KGETLAIVGESGCGKSTAGR	Phospho (STY)	2056.96	0.961268	1832	CD630_26700|ID:2834083|appF|	yes	yes	0	0	1	2	54.221	55.518	3	1.5276e-28	29087	20200214_QHF_TD_ColHF56_DifKin_Phospho_R4-C	144.95	137.37	169607200	0	0	0	0	0	3481200	0	11714000	0	2574000	1824500	10137000	2646800	0	0	9752400	5159600	12745000	14196000	19222000	8294900	17380000	28142000	12374000	9963800			21745	1832
KGFFGSLR	Phospho (STY)	990.469	0.468817	1116	CD630_16520|ID:2833424|	yes	yes	0	0	1	1	71.08	83.831	2	0.0016063	39601	20200214_QHF_TD_ColHF56_DifKin_Phospho_R5-C	121.96	101.09	109542700	2028200	0	6808100	0	0	0	0	6633900	0	0	0	10302000	5371000	4560000	0	7904800	6209100	11236000	8768900	0	12042000	6421300	14870000	6387400	0			21756	1116
KGFFSFNK	Phospho (STY)	1053.47	0.468482	739	CD630_11450|ID:2832177|mreB2|	yes	yes	0	0	1	1	76.334	88.682	2	0.00035878	42164	20200214_QHF_TD_ColHF56_DifKin_Phospho_R4-B	150.04	102.44	185775500	0	0	0	5277000	2989400	4676400	1891500	13068000	2238900	3931900	4394600	0	6745400	11997000	0	18160000	8877700	13988000	14211000	14403000	13240000	18195000	19328000	0	8162700			21758	739
KGFIGIETNKPDAIEAIQNVAKDYSEIEVVGLQVK	Phospho (STY)	3895	0.0020008	732	CD630_11370|ID:2832168|rnfC|	yes	yes	0	0	1	3	106.73	112	4	1.371e-07	62018	20200214_QHF_TD_ColHF56_DifKin_Phospho_R5-F	62.02	60.541	0	0	0	0	0	0	0	0	0	0	0	0	0	0	0	0	0	0	0	0	0	0	0	0	0	0			21762	732
KGSLELCEIAESK	Phospho (STY)	1542.7	0.700075	304	CD630_03970|ID:2831537|hadB|	yes	yes	0	0	1	1	70.462	81.293	2	3.6063e-19	36768	20200214_QHF_TD_ColHF56_DifKin_Phospho_R4-C	174.02	156.47	90010900	0	0	6803200	0	0	0	0	21604000	0	1820800	0	7205500	0	0	3406000	0	7418800	22258000	0	7183000	3817000	8494600	0	0	0			21848	304
KGVSINVK	Phospho (STY)	923.484	0.484133	302	CD630_03950|ID:2831535|hadA|	yes	yes	0	0	1	1	46.037	46.534	2	0.0014767	23104	20200214_QHF_TD_ColHF56_DifKin_Phospho_R4-B	122.86	46.56	244185800	0	0	27098000	0	0	0	5741000	0	0	0	9839800	48684000	0	0	0	13935000	12808000	20082000	0	21015000	22889000	25131000	26462000	0	10501000			21870	302
KGYSILKDEAK	Phospho (STY)	1330.65	0.653383	907	CD630_13460|ID:2832353|	yes	yes	0	0	1	2	51.451	52.959	2;3	4.8675e-08	27857	20200214_QHF_TD_ColHF56_DifKin_Phospho_R5-F	151.03	134.87	408533000	1903100	0	0	0	0	10652000	0	15888000	3261800	0	6806200	0	3158900	25897000	0	34262000	0	57763000	45179000	0	37693000	0	118880000	47189000	0			21888	907
KHIPENPYISVK	Phospho (STY)	1503.75	0.74868	207	CD630_02430|ID:2831434|	yes	yes	0	0	1	1	59.343	60.67	3	0.0012299	31648	20200214_QHF_TD_ColHF56_DifKin_Phospho_R4-Eb	65.724	51.978	107827100	0	0	0	0	0	0	0	8867300	0	2173800	0	0	0	0	0	0	0	22611000	0	20346000	0	21930000	31899000	0	0			21907	207
KHPSTIISNIK	Phospho (STY)	1316.69	0.685352	1540	CD630_22720|ID:2833755|	yes	yes	0	0	1	1	53.792	55.343	3	0.001071	29830	20200214_QHF_TD_ColHF56_DifKin_Phospho_R4-F	68.751	62.148	117777100	0	0	0	0	0	0	1790100	3154600	0	2216200	0	7742100	6310500	7236400	2283700	11105000	5452600	3627200	11143000	6339700	0	12184000	14849000	11103000	11240000			21919	1540
KHVEKDSALER	Phospho (STY)	1390.66	0.660593	26	CD630_00260|ID:2831184|clpC|	yes	yes	0	0	1	2	17.463	18.506	3	1.6143e-05	6310	20200214_QHF_TD_ColHF56_DifKin_Phospho_R5-C	103.6	100.93	45905880	0	0	0	0	0	0	0	0	0	0	0	0	0	409380	0	5699500	0	4154200	8266300	3619600	1189700	6986200	7811700	4760500	3008800			21927	26
KIEAMNASGNKEVIK	Oxidation (M);Phospho (STY)	1726.83	0.832486	68	CD630_00770|ID:2831235|rpsS|	yes	yes	0	1	1	2	35.122	36.198	3	5.8415e-06	16953	20200214_QHF_TD_ColHF56_DifKin_Phospho_R5-C	99.413	80.478	74819000	0	0	1786200	0	0	0	0	6441900	1236900	0	0	0	5626200	9231500	0	7958700	0	6102800	4889100	0	8457800	7015500	9564100	6508300	0			21985	68
KIEAMNASGNKEVIK	Phospho (STY)	1710.84	0.837571	68	CD630_00770|ID:2831235|rpsS|	yes	yes	0	0	1	2	46.845	48.112	3	6.5447e-07	24399	20200214_QHF_TD_ColHF56_DifKin_Phospho_R5-C	109.22	88.383	41283200	0	0	0	0	0	0	0	7745200	0	0	0	0	0	0	0	0	0	14550000	0	0	0	0	18988000	0	0			21986	68
KIEDLVVVSPDLGSVTR	Phospho (STY)	1905.98	0.981259	2387	CD630_35140|ID:2834809|prs|	yes	yes	0	0	1	1	82.704	92.375	3	0.010098	47275	20200214_QHF_TD_ColHF56_DifKin_Phospho_R5-Ab	41.703	37.503	8222600	0	0	0	0	0	0	0	0	0	0	3908000	0	0	0	0	1103500	0	0	0	0	3211100	0	0	0	0			21991	2387
KIEELFSNTIRDSEKK	Phospho (STY)	2015.99	0.992886	780	CD630_11910|ID:2832220|fbp|	yes	yes	0	0	1	3	61.74	64.421	3	0.00085182	34146	20200214_QHF_TD_ColHF56_DifKin_Phospho_R5-C	62.999	24.794	16511300	0	0	0	0	0	0	0	0	0	0	0	0	0	0	0	0	0	3787300	0	0	0	0	12724000	0	0			22001	780
KIGFYSK	Phospho (STY)	921.436	0.43612	442	CD630_06830|ID:2831770|	yes	yes	0	0	1	1	50.682	51.701	2	0.0064778	26937	20200214_QHF_TD_ColHF56_DifKin_Phospho_R4-A	106.16	71.955	164653800	0	0	9428200	7318400	0	8445300	0	16315000	0	0	9396700	0	10343000	14993000	0	15763000	0	0	9022200	0	10034000	22301000	17656000	13638000	0			22049	442
KILSSFSCPLNK	Phospho (STY)	1472.71	0.709852	2000	CD630_29260|ID:2834298|	no	no	0	0	1	1	54.617	53.338	2	0.02918	29408	20200214_QHF_TD_ColHF56_DifKin_Phospho_R2-B	42.242	28.693	0	0	0	0	0	0	0	0	0	0	0	0	0	0	0	0	0	0	0	0	0	0	0	0	0	0			22113	2000
KINFTKSEYLICEFLAK	Phospho (STY)	2183.07	0.073779	2261	CD630_33200|ID:2834629|cprR|	yes	yes	0	0	1	2	93.329	99.407	3	1.4449e-11	53636	20200214_QHF_TD_ColHF56_DifKin_Phospho_R5-Ab	89.631	85.882	88964000	0	0	0	0	0	0	0	0	0	0	0	0	0	0	0	10702000	0	0	18404000	0	45599000	0	0	14259000	0			22134	2261
KINSAFVVTLPVFK	Phospho (STY)	1641.89	0.889531	1108	CD630_16390|ID:2832574|	yes	yes	0	0	1	1	104.07	109.12	2;3	6.7465e-49	62840	20200214_QHF_TD_ColHF56_DifKin_Phospho_R3-B	216.65	196.12	290925600	17806000	0	23499000	4625800	2069500	0	0	0	0	0	4466800	15114000	8316100	11898000	1175400	26589000	12978000	19709000	23083000	14071000	27764000	0	45460000	32301000	0			22146	1108
KINSNHGIDIR	Phospho (STY)	1345.65	0.650363	434	CD630_06630|ID:2831755|tcdA|	yes	yes	0	0	1	1	42.738	43.083	3	6.3023e-05	20814	20200214_QHF_TD_ColHF56_DifKin_Phospho_R5-B	86.578	71.894	101092300	2338800	0	0	0	0	0	3623100	0	0	6694700	0	19310000	0	0	5149500	10082000	5533900	0	0	15542000	6924500	17469000	0	0	8424800			22149	434
KIQSIYDYK	Phospho (STY)	1236.58	0.579155	2039	CD630_29810|ID:2834351|	yes	yes	0	0	1	1	61.005	63.475	2	0.0077518	33634	20200214_QHF_TD_ColHF56_DifKin_Phospho_R5-C	76.196	43.197	17070100	0	0	0	0	0	0	0	4661100	0	0	0	0	0	0	0	0	0	3402600	0	0	0	0	9006400	0	0			22168	2039
KISNIQELLPVLEQIVQQGK	Phospho (STY)	2356.28	0.276713	165	CD630_01940|ID:2831393|groL|	yes	yes	0	0	1	1	114.43	119.29	3	4.6125e-21	63879	20200214_QHF_TD_ColHF56_DifKin_Phospho_R5-A	136.96	134.28	1429600	0	0	0	0	0	0	0	0	0	0	0	0	0	0	0	0	0	0	0	0	1429600	0	0	0	0			22186	165
KISSIISK	Phospho (STY)	954.515	0.515098	285	CD630_03450|ID:2831522|	yes	yes	0	0	1	1	55.587	53.764	2	0.0050947	29637	20200214_QHF_TD_ColHF56_DifKin_Phospho_R3-B	93.839	51.501	4387600	0	0	2473100	0	0	0	0	0	0	0	0	1914500	0	0	0	0	0	0	0	0	0	0	0	0	0			22189	285
KIVSELKK	Phospho (STY)	1023.57	0.572948	2060	CD630_30130|ID:2834380|	yes	yes	0	0	1	2	38.936	39.798	2;3	0.0012991	20072	20200214_QHF_TD_ColHF56_DifKin_Phospho_R2-C	110.47	41.817	179924200	3933900	3427100	3392000	5563400	0	5856000	4303500	20566000	4098400	3056600	0	11382000	10828000	17401000	4809800	13228000	0	11312000	10624000	4300900	6342600	7296600	15107000	7088000	6007400			22215	2060
KKEDDISKIR	Phospho (STY)	1310.66	0.659531	622	CD630_29060|ID:2834278|;CD630_09580|ID:2832012|	yes	no	0	0	1	3	26.842	28.069	3	0.0050142	12156	20200214_QHF_TD_ColHF56_DifKin_Phospho_R4-C	71.879	49.966	22557800	0	0	0	0	0	0	0	0	0	0	0	0	0	0	0	0	0	9051800	0	0	0	0	13506000	0	0			22239	622
KKNDDLSIELSR	Phospho (STY)	1496.72	0.723588	1770	CD630_25870|ID:2834011|coaBC|	yes	yes	0	0	1	2	56.159	58.513	3	0.013066	30794	20200214_QHF_TD_ColHF56_DifKin_Phospho_R5-C	54.315	31.324	8378000	0	0	0	0	0	0	0	0	0	0	0	0	0	0	0	0	0	0	0	0	0	0	8378000	0	0			22257	1770
KKSELCGNVFK	Phospho (STY)	1388.65	0.652337	351	CD630_05080|ID:2831638|tetM|	yes	yes	0	0	1	2	44.754	46.382	3	0.059327	23292	20200214_QHF_TD_ColHF56_DifKin_Phospho_R5-C	43.177	29.776	25046000	0	0	0	0	0	0	0	0	0	0	0	0	0	0	0	0	0	10729000	0	0	0	0	14317000	0	0			22266	351
KKVSNYGLQLR	Phospho (STY)	1384.72	0.7228	92	CD630_00970|ID:2831259|rpsD|	yes	yes	0	0	1	2	52.013	53.514	3	5.5948e-06	27903	20200214_QHF_TD_ColHF56_DifKin_Phospho_R4-C	112.62	101.7	184853800	0	0	0	0	0	0	0	18805000	0	0	0	0	8464800	22119000	0	0	0	40402000	0	0	0	0	36459000	29843000	28761000			22272	92
KLDAISDVKK	Phospho (STY)	1195.62	0.621354	355	CD630_05140|ID:2831645|cwpV|	yes	yes	0	0	1	2	43.363	45.104	3	0.0070639	22330	20200214_QHF_TD_ColHF56_DifKin_Phospho_R2-A	65.043	48.905	31422600	1631000	0	0	0	0	5259200	0	0	0	0	0	0	0	0	0	10091000	0	0	0	0	8879100	0	5562300	0	0			22298	355
KLDILYTPESK	Phospho (STY)	1385.68	0.684348	2309	CD630_34220|ID:2834721|cbiK|	yes	yes	0	0	1	1	73.232	84.76	2	0.005447	42212	20200214_QHF_TD_ColHF56_DifKin_Phospho_R4-E	70.784	53.751	16607700	0	0	0	0	0	0	0	0	0	6981300	0	0	0	0	0	0	0	0	0	9626400	0	0	0	0	0			22315	2309
KLESFVASK	Phospho (STY)	1087.53	0.531477	150	CD630_01740|ID:2831375|cooS|	yes	yes	0	0	1	1	58.386	59.244	2	1.237e-06	29996	20200214_QHF_TD_ColHF56_DifKin_Phospho_R1-B	165.02	107.09	542900300	26506000	20575000	55186000	31344000	4697700	16497000	7800600	65921000	10041000	0	20488000	35058000	29655000	24355000	0	30489000	9113800	35231000	15975000	14482000	14779000	16050000	35451000	15380000	7825200			22372	150
KLESFVASKDVETAFHR	Phospho (STY)	2042.98	0.982656	150	CD630_01740|ID:2831375|cooS|	yes	yes	0	0	1	2	70.146	82.952	4	2.6495e-11	39074	20200214_QHF_TD_ColHF56_DifKin_Phospho_R4-C	117.38	107.69	107716600	0	0	0	0	0	0	0	0	0	0	0	0	0	0	0	18575000	0	20344000	0	11504000	8071000	0	31075000	11984000	6163600			22373	150
KLEVLEDTYKDLSEK	Phospho (STY)	1888.91	0.907091	2362	CD630_34840|ID:2834778|prfA|	yes	yes	0	0	1	2	70.232	83.003	3	3.3073e-28	39391	20200214_QHF_TD_ColHF56_DifKin_Phospho_R5-F	164.99	144.15	145224300	0	0	0	0	1830800	2716100	0	0	0	2348600	3791700	4899700	15900000	0	0	11535000	4862500	16393000	0	11566000	11375000	20858000	29514000	0	7633900			22381	2362
KLLDGTSSTIRLQVGASYGTNVSGTSNNNNEIK	Phospho (STY)	3517.7	0.704984	203	CD630_02390|ID:2831430|fliC|	yes	yes	0	0	1	2	62.518	65.124	3	6.8024e-10	34739	20200214_QHF_TD_ColHF56_DifKin_Phospho_R4-D	78.383	68.206	14993400	0	0	0	4290400	0	0	0	0	0	0	0	0	0	0	0	0	0	0	10703000	0	0	0	0	0	0			22441	203
KLLFKPVLNIIESR	Phospho (STY)	1749	0.995393	2352	CD630_34720|ID:2834766|atpF|	yes	yes	0	0	1	2	86.349	94.744	3	4.838e-05	49509	20200214_QHF_TD_ColHF56_DifKin_Phospho_R5-C	99.092	97.982	21634000	0	0	0	0	0	0	0	0	0	0	0	0	0	0	0	0	0	11581000	0	0	0	0	10053000	0	0			22450	2352
KLQNLESKEVNLSEK	Phospho (STY)	1837.92	0.918659	891	CD630_13290|ID:2832341|	yes	yes	0	0	1	2	56.2	57.62	3	1.4622e-32	30240	20200214_QHF_TD_ColHF56_DifKin_Phospho_R5-C	171.79	141.3	178572000	0	0	1065800	0	0	3596000	3938700	16796000	0	0	0	0	0	17539000	0	27438000	5148200	11073000	17614000	11429000	10352000	13828000	18934000	11563000	8257300			22507	891
KLSVDVK	Phospho (STY)	867.447	0.446684	1797	CD630_26270|ID:2834042|	yes	yes	0	0	1	1	44.629	45.665	2	0.034815	23184	20200214_QHF_TD_ColHF56_DifKin_Phospho_R4-C	78.513	8.6879	72650000	0	3026700	7632100	0	0	2656200	0	10658000	0	0	3002600	13805000	4218300	0	0	7348800	1872500	6236200	0	0	3398600	0	8795000	0	0			22527	1797
KLVSDRTAASVGSFGK	Phospho (STY)	1701.85	0.8451	474	CD630_07170|ID:2831800|	yes	yes	0	0	1	2	54.172	56	3	5.7406e-07	29294	20200214_QHF_TD_ColHF56_DifKin_Phospho_R5-C	108.28	90.097	90033000	0	0	0	0	0	0	0	0	0	0	0	0	0	0	0	0	0	37899000	0	0	0	0	52134000	0	0			22565	474
KLVSEGDDVPAN	Phospho (STY)	1322.58	0.575526	534	CD630_07900|ID:2831866|	yes	yes	0	0	1	1	55.372	56.276	2	1.0153e-06	30131	20200214_QHF_TD_ColHF56_DifKin_Phospho_R2-C	106.6	101.5	985679000	31490000	27469000	60535000	15746000	10671000	38673000	24303000	81447000	29225000	12881000	27563000	72064000	39286000	110310000	20741000	44150000	10438000	54523000	44057000	17210000	21593000	30521000	105800000	39084000	15899000			22567	534
KLYETRA	Phospho (STY)	959.448	0.447747	72	CD630_00801|ID:2831239|rpmC|	yes	yes	0	0	1	2	30.123	31.36	2	0.075245	14377	20200214_QHF_TD_ColHF56_DifKin_Phospho_R5-D	56.632	34.053	0	0	0	0	0	0	0	0	0	0	0	0	0	0	0	0	0	0	0	0	0	0	0	0	0	0			22581	72
KMAVQADSVAIK	Oxidation (M);Phospho (STY)	1355.65	0.652002	2494	CD630_36580|ID:2834949|rplI|	yes	yes	0	1	1	1	49.318	46.26	2	0.0031691	23778	20200214_QHF_TD_ColHF56_DifKin_Phospho_R1-C	51.771	32.948	0	0	0	0	0	0	0	0	0	0	0	0	0	0	0	0	0	0	0	0	0	0	0	0	0	0			22599	2494
KMYGGQSSHIPMK	Oxidation (M);Phospho (STY)	1558.67	0.667335	84	CD630_00900|ID:2831251|prlA|	yes	yes	0	1	1	1	38.812	40.358	3	0.0013148	19811	20200214_QHF_TD_ColHF56_DifKin_Phospho_R4-D	57.973	38.219	21827800	0	0	0	0	0	0	0	0	0	0	0	0	0	0	0	0	0	0	16478000	0	0	0	0	5349800	0			22666	84
KMYGGQSSHIPMK	Phospho (STY)	1542.67	0.67242	84	CD630_00900|ID:2831251|prlA|	yes	yes	0	0	1	1	46.642	47.869	3	0.0052252	24579	20200214_QHF_TD_ColHF56_DifKin_Phospho_R4-F	46.701	38.386	0	0	0	0	0	0	0	0	0	0	0	0	0	0	0	0	0	0	0	0	0	0	0	0	0	0			22667	84
KNFNLHNNESNAYTEHFYK	Phospho (STY)	2449.05	0.0488378	19	CD630_00190|ID:2833108|	yes	yes	0	0	1	1	57.753	59.982	4	2.6128e-07	31562	20200214_QHF_TD_ColHF56_DifKin_Phospho_R5-C	100.85	93.575	37295000	0	0	0	0	0	0	0	0	0	0	0	0	0	0	0	0	0	19807000	0	0	0	0	17488000	0	0			22718	19
KNINTLIAYFSK	Phospho (STY)	1490.75	0.753431	584	CD630_08650|ID:2831926|	yes	yes	0	0	1	1	97.55	102.1	2	7.9252e-25	53792	20200214_QHF_TD_ColHF56_DifKin_Phospho_R5-C	192.24	178.73	33985300	0	0	1810100	0	0	0	0	0	0	0	0	1951800	0	0	0	0	0	11282000	0	0	5383800	4216800	9340800	0	0			22726	584
KNLSISDEKR	Phospho (STY)	1268.61	0.612581	1816	CD630_26510|ID:2834066|murG|	yes	yes	0	0	1	2	30.181	31.51	3	0.00041605	14314	20200214_QHF_TD_ColHF56_DifKin_Phospho_R4-A	105.65	96.694	62636800	0	0	0	0	0	0	1401500	0	0	0	0	0	2562400	7197700	0	9644400	2556800	4938000	7257100	0	9282200	2517300	7356500	7922900	0			22736	1816
KNLVEIIFSKEVSSNIK	Phospho (STY)	2027.07	0.0704081	2351	CD630_34710|ID:2834765|atpH|	yes	yes	0	0	1	2	101.04	105.08	3	1.1076e-23	53674	20200214_QHF_TD_ColHF56_DifKin_Phospho_R5-A	152.51	144.6	13206700	0	0	0	0	0	0	0	0	0	0	0	0	0	0	0	3459900	0	0	0	2470100	7276700	0	0	0	0			22738	2351
KNSNIVAQNPFTSDSKR	Phospho (STY)	1984.94	0.936768	1106	CD630_16370|ID:2832572|	yes	yes	0	0	1	2	58.746	60.662	3	3.0152e-05	32209	20200214_QHF_TD_ColHF56_DifKin_Phospho_R4-D	84.946	81.808	61715900	0	0	0	0	0	0	0	8514200	1410700	0	0	0	0	9052900	0	0	2058300	7970700	7662700	0	0	5765400	13257000	6024000	0			22765	1106
KPFFNEITLGNLGQK	Phospho (STY)	1784.89	0.886236	335	CD630_04760|ID:2833190|	yes	yes	0	0	1	1	87.422	95.134	2;3	1.2553e-132	49700	20200214_QHF_TD_ColHF56_DifKin_Phospho_R5-C	281.71	268.87	615415600	6695200	0	12486000	0	0	0	0	25132000	0	0	8985400	0	107650000	17779000	0	20336000	0	175180000	17523000	0	19488000	0	179110000	25051000	0			22800	335
KPGEFSGGQR	Phospho (STY)	1141.49	0.491737	1832	CD630_26700|ID:2834083|appF|	yes	yes	0	0	1	1	26.278	29.132	2	0.0039163	11523	20200214_QHF_TD_ColHF56_DifKin_Phospho_R5-A	77.185	69.785	2412600	0	0	0	0	0	0	0	0	0	0	0	0	0	0	0	0	0	0	0	0	2412600	0	0	0	0			22803	1832
KPTGAFYIVAK	Phospho (STY)	1273.65	0.647175	900	CD630_13390|ID:2833344|aspB|	yes	yes	0	0	1	1	67.624	75.83	2;3	3.7515e-19	36810	20200214_QHF_TD_ColHF56_DifKin_Phospho_R3-A	190.66	168.67	3429228000	111380000	51493000	168140000	226470000	38206000	128620000	192350000	172150000	78028000	13958000	126540000	298990000	159230000	205140000	40070000	190010000	71188000	154930000	174940000	144230000	225900000	65858000	193480000	113000000	84927000			22859	900
KQGHLEYTGDAK	Phospho (STY)	1425.63	0.628959	584	CD630_08650|ID:2831926|	yes	yes	0	0	1	1	26.661	28.102	3	0.00089049	12330	20200214_QHF_TD_ColHF56_DifKin_Phospho_R2-C	72.898	49.442	14934200	0	0	0	0	0	0	0	3434600	0	0	0	0	0	0	0	5538300	0	1136400	0	0	4824900	0	0	0	0			22908	584
KQHNLLIGERTAEK	Phospho (STY)	1715.87	0.871983	119	CD630_01270|ID:2831334|mreB1|	yes	yes	0	0	1	2	38.303	39.499	4	0.018604	19340	20200214_QHF_TD_ColHF56_DifKin_Phospho_R4-A	43.37	35.119	3246200	0	0	0	0	0	0	0	0	0	0	0	0	0	0	0	3246200	0	0	0	0	0	0	0	0	0			22913	119
KQIIENACTVAHSLDISEPK	Phospho (STY)	2332.11	0.113412	106	CD630_01120|ID:2831319|ptb|	yes	yes	0	0	1	1	73.429	85.897	3	4.5933e-39	41382	20200214_QHF_TD_ColHF56_DifKin_Phospho_R4-F	161.49	155.07	169410700	0	0	7833200	0	0	0	3755400	26492000	5861700	0	0	6016400	0	10596000	0	0	0	15207000	42495000	0	0	18473000	18582000	14099000	0			22917	106
KQISSLEEHAK	Phospho (STY)	1348.64	0.638795	1882	CD630_27390|ID:2834134|aspS|	yes	yes	0	0	1	1	35.594	36.689	3	0.00013551	17688	20200214_QHF_TD_ColHF56_DifKin_Phospho_R4-D	83.633	74.5	210868000	0	1284200	2398100	2588700	4024400	6420800	3313500	18494000	1785100	3852500	2739100	7789700	7169800	16481000	5263900	0	7140200	18595000	18150000	13296000	3903000	21651000	12565000	17841000	14122000			22925	1882
KRGSLIVDEVK	Phospho (STY)	1322.7	0.695916	305	CD630_03980|ID:2831538|hadC|	yes	yes	0	0	1	2	51.646	52.235	2;3	3.6647e-06	27166	20200214_QHF_TD_ColHF56_DifKin_Phospho_R5-D	114.27	99.829	1645287700	18370000	8638700	58378000	39346000	14821000	8461000	56786000	88378000	14843000	20115000	19638000	234590000	41959000	60542000	11524000	100260000	31410000	95303000	190590000	123930000	84903000	83963000	136650000	59345000	42544000			22961	305
KRISVIEK	Phospho (STY)	1051.58	0.579096	1679	CD630_24730|ID:2832927|rpsT|	yes	yes	0	0	1	2	30.822	32.174	3	0.0060937	15265	20200214_QHF_TD_ColHF56_DifKin_Phospho_R2-C	73.499	52.979	6912940	0	0	781630	0	0	0	0	3215900	0	0	0	0	935710	0	0	0	0	0	0	0	0	0	1979700	0	0			22963	1679
KRPGMYIGSTSPR	Oxidation (M);Phospho (STY)	1544.72	0.717062	4	CD630_00050|ID:2831113|gyrB|	yes	yes	0	1	1	2	33.032	34.848	3	0.0049153	16278	20200214_QHF_TD_ColHF56_DifKin_Phospho_R4-F	50.416	38.515	15654400	0	0	0	0	0	0	0	0	0	0	0	0	0	0	0	0	0	3880400	0	0	5000700	0	6773300	0	0			22966	4
KRPGMYIGSTSPR	Phospho (STY)	1528.72	0.722148	4	CD630_00050|ID:2831113|gyrB|	yes	yes	0	0	1	2	44.756	45.895	3	0.00050426	22673	20200214_QHF_TD_ColHF56_DifKin_Phospho_R5-B	79.317	70.25	37432900	0	0	0	0	0	0	0	0	0	0	0	0	0	0	0	0	3194400	8834500	0	0	0	15156000	10248000	0	0			22967	4
KSAIDMMTDEVDDTTINK	2 Oxidation (M);Phospho (STY)	2137.88	0.879632	886	CD630_13240|ID:2832336|ftsK|	yes	yes	0	2	1	1	53.847	54.309	2;3	6.3763e-10	28807	20200214_QHF_TD_ColHF56_DifKin_Phospho_R2-C	107.56	83.666	195073000	0	0	12264000	0	0	0	0	33714000	0	0	0	0	82817000	0	0	0	0	21616000	0	0	0	0	44662000	0	0			22979	886
KSAIDMMTDEVDDTTINK	Oxidation (M);Phospho (STY)	2121.88	0.884717	886	CD630_13240|ID:2832336|ftsK|	yes	yes	0	1	1	1	63.179	64.771	3	3.3305e-07	34374	20200214_QHF_TD_ColHF56_DifKin_Phospho_R5-C	93.914	89.009	72822700	0	0	3374700	0	0	0	0	18336000	0	0	0	0	12323000	0	0	0	0	13968000	0	0	0	0	24821000	0	0			22980	886
KSAIDMMTDEVDDTTINK	Phospho (STY)	2105.89	0.889803	886	CD630_13240|ID:2832336|ftsK|	yes	yes	0	0	1	1	74.65	87.819	2;3	8.9351e-200	42391	20200214_QHF_TD_ColHF56_DifKin_Phospho_R5-C	314.62	302.95	123357000	0	0	0	0	0	0	0	42627000	0	0	0	0	0	0	0	0	0	18419000	0	0	0	0	62311000	0	0			22981	886
KSAIDMMTDEVDDTTINKKPGFFK	2 Oxidation (M);Phospho (STY)	2842.28	0.280613	886	CD630_13240|ID:2832336|ftsK|	yes	yes	0	2	1	3	65.635	74.266	3;4;5	6.8693e-23	36446	20200214_QHF_TD_ColHF56_DifKin_Phospho_R5-C	130.21	127.99	326952000	0	0	0	0	0	0	0	46884000	0	0	0	0	20589000	0	0	0	0	61995000	0	0	18034000	0	179450000	0	0			22982	886
KSAIDMMTDEVDDTTINKKPGFFK	Oxidation (M);Phospho (STY)	2826.29	0.285699	886	CD630_13240|ID:2832336|ftsK|	yes	yes	0	1	1	3	72.597	85.861	3;4;5	1.8611e-53	41715	20200214_QHF_TD_ColHF56_DifKin_Phospho_R5-C	176.87	166.78	1940035000	0	0	0	0	0	0	0	34373000	0	0	0	0	27004000	5198000	0	16305000	0	424760000	0	0	29973000	0	1380800000	21622000	0			22983	886
KSAIDMMTDEVDDTTINKKPGFFK	Phospho (STY)	2810.29	0.290784	886	CD630_13240|ID:2832336|ftsK|	yes	yes	0	0	1	3	77.624	90.57	3;4	4.373e-99	44312	20200214_QHF_TD_ColHF56_DifKin_Phospho_R4-C	213.84	205.07	340121000	0	0	0	0	0	0	0	0	0	0	0	0	0	0	0	0	0	37031000	37890000	0	0	0	182370000	82830000	0			22984	886
KSDALLEGHFLLSSGK	Phospho (STY)	1780.88	0.876065	159	CD630_01870|ID:2831387|pyrE|	yes	yes	0	0	1	1	76.736	89.173	3	7.1833e-34	42665	20200214_QHF_TD_ColHF56_DifKin_Phospho_R5-B	172.81	147.47	519143000	6597400	0	0	0	5195200	0	0	0	0	0	9567800	24465000	17549000	27815000	5670600	57054000	31157000	41482000	34533000	32790000	59047000	30215000	84940000	37065000	14000000			22989	159
KSENPSITR	Phospho (STY)	1110.51	0.507053	2249	CD630_33040|ID:2834614|clpX|	yes	yes	0	0	1	1	26.216	26.166	2	0.013247	11383	20200214_QHF_TD_ColHF56_DifKin_Phospho_R2-C	59.225	48.768	3266600	0	0	0	0	2042000	0	0	0	0	0	0	0	0	0	0	0	0	0	0	1224600	0	0	0	0	0			23011	2249
KSPAISENKTGPHK	Phospho (STY)	1572.77	0.766121	1077	CD630_15940|ID:2832538|cysK|	yes	yes	0	0	1	2	19.045	20.021	4	0.008212	7261	20200214_QHF_TD_ColHF56_DifKin_Phospho_R5-F	40.186	32.32	0	0	0	0	0	0	0	0	0	0	0	0	0	0	0	0	0	0	0	0	0	0	0	0	0	0			23069	1077
KSSSKDIEIQK	Phospho (STY)	1341.65	0.654111	2249	CD630_33040|ID:2834614|clpX|	yes	yes	0	0	1	2	27.178	28.304	3	2.1281e-06	12327	20200214_QHF_TD_ColHF56_DifKin_Phospho_R5-F	118.51	97.923	52489900	0	0	0	0	0	2109000	0	4383000	2049300	0	1362200	0	1969100	3762400	0	4989400	0	4446700	6903400	0	8273300	0	6204600	6037500	0			23078	2249
KSSSVPIIFLTALNDEGDQLK	Phospho (STY)	2354.18	0.177058	1416	CD630_21140|ID:2833638|	yes	yes	0	0	1	1	108.66	113.27	2;3	8.5687e-31	62958	20200214_QHF_TD_ColHF56_DifKin_Phospho_R5-C	156.47	150.96	211683500	0	0	12759000	1860500	0	0	0	0	0	0	0	0	0	0	0	43950000	0	55520000	22710000	26351000	35280000	0	13253000	0	0			23080	1416
KSTLVSDGDAKR	Phospho (STY)	1355.64	0.644609	445	CD630_06860|ID:2831772|rpmI|	yes	yes	0	0	1	2	24.094	24.999	3	0.0017006	10664	20200214_QHF_TD_ColHF56_DifKin_Phospho_R2-C	74.89	66.827	14301560	838760	0	1327100	0	0	1203400	0	2435300	0	0	1076100	0	1679300	0	0	2115500	0	0	0	0	1297900	0	2328200	0	0			23085	445
KSVVTLIR	Phospho (STY)	994.558	0.557632	1656	CD630_24460|ID:2835061|	yes	yes	0	0	1	1	59.915	61.427	2	0.0025192	32470	20200214_QHF_TD_ColHF56_DifKin_Phospho_R4-C	115.65	107.52	272287700	6398100	3952100	5180600	5028500	3626000	6764500	17489000	20353000	0	5172800	7633600	30481000	16643000	13256000	0	15916000	7488900	19795000	11520000	7351100	8605500	19364000	27922000	12347000	0			23105	1656
KSYECTQELK	Phospho (STY)	1364.57	0.568332	1415	CD630_21130|ID:2833637|	yes	yes	0	0	1	1	34.667	35.885	2	0.0003261	17357	20200214_QHF_TD_ColHF56_DifKin_Phospho_R2-C	123.63	104.49	34332100	0	0	0	0	0	0	0	17112000	0	0	0	0	10220000	0	0	0	0	7000100	0	0	0	0	0	0	0			23108	1415
KTDVISGEAGGITQHIGASEVK	Phospho (STY)	2276.11	0.104956	872	CD630_13090|ID:2832322|infB|	yes	yes	0	0	1	1	67.729	76.72	3	1.4273e-40	36518	20200214_QHF_TD_ColHF56_DifKin_Phospho_R2-C	167.83	156.85	443163600	0	0	0	0	0	19131000	7362000	41198000	0	6447600	0	115740000	15779000	18824000	0	19458000	30178000	13489000	23749000	44253000	15045000	19793000	0	19683000	33034000			23117	872
KTEGLQDTQTHYCPGCTHGIIHR	Phospho (STY)	2788.22	0.221082	111	CD630_01170|ID:2831324|	yes	yes	0	0	1	1	50.763	51.825	3;4;5	3.1562e-31	26999	20200214_QHF_TD_ColHF56_DifKin_Phospho_R5-D	151.02	144.8	1231347000	0	0	0	0	0	0	0	0	0	0	0	0	0	0	0	51312000	16465000	253270000	70914000	126240000	40299000	46230000	488240000	66742000	71635000			23123	111
KTEVSLTGNFEK	Phospho (STY)	1431.66	0.664676	1633	CD630_24100|ID:2833856|ppdK|	yes	yes	0	0	1	1	64.175	65.258	2	5.8913e-07	33926	20200214_QHF_TD_ColHF56_DifKin_Phospho_R3-C	110.26	72.646	34987800	0	0	2847500	0	5312100	0	0	0	0	4501000	0	0	7148800	0	5399800	0	0	6712400	0	3066200	0	0	0	0	0			23131	1633
KTISQPKPELSPYAPK	Phospho (STY)	1862.95	0.954316	880	CD630_13180|ID:2832330|pnp|	yes	yes	0	0	1	2	61.05	62.81	3	2.2891e-05	33749	20200214_QHF_TD_ColHF56_DifKin_Phospho_R2-C	94.707	87.389	123897600	2016800	0	0	0	0	0	0	9174100	2073900	0	3128300	4714400	5284100	8689500	7847100	7725000	0	8246800	11949000	12910000	6997800	9764900	11182000	7965500	4228400			23158	880
KTYDSGNTGVLVNTPVMFR	Oxidation (M);Phospho (STY)	2194.01	0.0129696	302	CD630_03950|ID:2831535|hadA|	yes	yes	0	1	1	1	78.384	89.973	2;3	8.1673e-10	43074	20200214_QHF_TD_ColHF56_DifKin_Phospho_R2-F	109.63	102.85	620655900	18280000	11844000	42104000	7890200	10352000	14469000	7864000	50889000	0	7695700	0	59559000	51349000	33500000	12694000	37821000	14305000	42782000	28646000	29634000	35052000	23908000	58515000	0	21503000			23203	302
KTYDSGNTGVLVNTPVMFR	Phospho (STY)	2178.02	0.018055	302	CD630_03950|ID:2831535|hadA|	yes	yes	0	0	1	1	84.083	92.883	2;3	4.7245e-19	45582	20200214_QHF_TD_ColHF56_DifKin_Phospho_R5-A	130.01	126.37	470536800	4740800	5507100	14631000	0	4010900	0	0	30492000	0	0	19733000	37850000	0	38302000	10444000	12728000	14190000	54696000	33819000	19005000	27727000	47734000	57288000	17972000	19667000			23204	302
KVDATVNVTNQ	Phospho (STY)	1267.58	0.580946	593	CD630_08800|ID:2831934|	yes	yes	0	0	1	1	44.695	45.618	2	3.6013e-14	21582	20200214_QHF_TD_ColHF56_DifKin_Phospho_R1-A	173.33	166.04	342355600	10477000	7043500	34949000	4866500	0	11521000	0	38685000	5990000	1479100	9220400	11753000	24971000	20317000	3918700	14535000	1980900	34018000	11688000	2969000	18085000	6479200	50419000	13024000	3966300			23229	593
KVDIAKPNLNIEKTQPMSIVAEPVNEDYSNYK	Oxidation (M);Phospho (STY)	3742.82	0.816508	886	CD630_13240|ID:2832336|ftsK|	yes	yes	0	1	1	3	76.612	88.419	3;4;5	2.8528e-136	41419	20200214_QHF_TD_ColHF56_DifKin_Phospho_R4-A	235.31	231.57	14733117000	32930000	0	201210000	28083000	0	17142000	0	118240000	0	0	78842000	0	1441000000	1594800000	0	1611200000	0	2455700000	919670000	0	1263400000	0	3855300000	1115600000	0			23235	886
KVDIAKPNLNIEKTQPMSIVAEPVNEDYSNYK	Phospho (STY)	3726.82	0.821594	886	CD630_13240|ID:2832336|ftsK|	yes	yes	0	0	1	3	79.781	91.872	3;4;5	0	44395	20200214_QHF_TD_ColHF56_DifKin_Phospho_R4-F	328.63	317.56	14445509000	0	0	34570000	24937000	0	0	0	120950000	0	0	91292000	0	576180000	2375400000	0	835680000	0	2844700000	3401100000	0	1587400000	0	1325400000	1227900000	0			23236	886
KVDPYISSVQNLEK	Phospho (STY)	1698.82	0.822967	671	CD630_10430|ID:2832098|sbcC|	yes	yes	0	0	1	1	68.834	81.179	2;3	4.9934e-39	38214	20200214_QHF_TD_ColHF56_DifKin_Phospho_R1-C	200.45	181.01	252898700	10386000	0	33916000	13541000	0	14820000	0	22847000	14510000	0	9896100	0	12327000	15256000	0	11708000	0	20284000	15247000	12772000	9891600	0	35497000	0	0			23241	671
KVEAEEKTASGIVLPGAAK	Phospho (STY)	1977.02	0.0183726	164	CD630_01930|ID:2831392|groS|	yes	yes	0	0	1	2	61.451	63.668	3	6.1345e-09	33755	20200214_QHF_TD_ColHF56_DifKin_Phospho_R4-C	106.93	98.171	95255800	0	0	5132200	0	0	4210000	0	20530000	0	0	0	0	15227000	0	0	5623600	0	20991000	0	0	0	0	23542000	0	0			23248	164
KVGDLIDENLISKK	Phospho (STY)	1650.86	0.859353	2074	CD630_30310|ID:2834395|	yes	yes	0	0	1	2	70.3	83.221	3	1.9215e-16	39283	20200214_QHF_TD_ColHF56_DifKin_Phospho_R5-C	142.35	123.42	67782000	1873600	0	0	0	0	0	0	0	2134300	0	0	2739500	0	7312700	0	9486200	3180100	6204800	0	0	8671500	8373600	10953000	6852700	0			23299	2074
KVGMTQIFTDK	Phospho (STY)	1346.63	0.630539	64	CD630_00730|ID:2831231|rplC|	yes	yes	0	0	1	1	72.811	84.927	2	2.0144e-05	40911	20200214_QHF_TD_ColHF56_DifKin_Phospho_R2-C	105.9	85.619	28946500	0	0	2912900	0	0	0	0	10702000	0	0	0	0	0	0	0	0	0	6531800	0	0	0	0	8799800	0	0			23315	64
KVGSDIENHK	Phospho (STY)	1205.54	0.544167	791	CD630_12050|ID:2832234|ispA|	yes	yes	0	0	1	1	24.377	26.061	3	0.00089796	10922	20200214_QHF_TD_ColHF56_DifKin_Phospho_R2-C	72.705	61.485	11761000	0	0	0	0	0	0	0	3497000	0	0	0	0	0	0	0	0	0	0	0	0	3100300	0	5163700	0	0			23318	791
KVSNYGLQLR	Phospho (STY)	1256.63	0.627837	92	CD630_00970|ID:2831259|rpsD|	yes	yes	0	0	1	1	63.584	65.95	2	0.017466	34093	20200214_QHF_TD_ColHF56_DifKin_Phospho_R3-Fb	64.224	49.99	0	0	0	0	0	0	0	0	0	0	0	0	0	0	0	0	0	0	0	0	0	0	0	0	0	0			23398	92
KVSSSGNTNKPINR	Phospho (STY)	1580.77	0.767184	528	CD630_07810|ID:2833251|	yes	yes	0	0	1	2	19.257	20.197	3	5.9522e-32	7727	20200214_QHF_TD_ColHF56_DifKin_Phospho_R2-C	195.28	183.63	196200280	0	0	553480	0	0	8262500	2491800	24323000	5188700	3922000	6036400	3943200	10664000	12238000	4043700	13706000	3311100	19103000	11914000	11193000	13595000	0	26345000	9457600	5908800			23401	528
KVTAKTLIEK	Phospho (STY)	1209.67	0.67339	977	CD630_14550|ID:2832431|sigA1|	yes	yes	0	0	1	2	40.189	41.651	3	0.0017659	20484	20200214_QHF_TD_ColHF56_DifKin_Phospho_R4-C	83.204	61.654	15268900	0	0	1017100	0	0	0	0	2439300	0	0	0	0	3368600	0	0	0	0	3257300	0	0	0	0	5186600	0	0			23408	977
KVTGKPTVIIAK	Phospho (STY)	1333.77	0.773438	1560	CD630_23220|ID:2833785|tkt|	yes	yes	0	0	1	2	46.214	47.716	3	2.1394e-11	24831	20200214_QHF_TD_ColHF56_DifKin_Phospho_R2-C	144.19	127.43	172127000	0	0	6831000	0	0	0	0	55873000	0	0	0	0	19669000	0	0	0	0	28073000	0	0	0	0	61681000	0	0			23416	1560
KVVISAPATGDLK	Phospho (STY)	1377.73	0.726882	2163	CD630_31740|ID:2834511|gapA|	yes	yes	0	0	1	1	61.906	64.267	2	2.0107e-05	33638	20200214_QHF_TD_ColHF56_DifKin_Phospho_R5-B	95.205	83.766	56043400	0	0	0	0	0	0	0	5483000	2586800	0	0	13019000	2769400	4740700	0	0	5268400	4969800	0	0	0	8365500	6120500	2720300	0			23432	2163
KVYPSYVLVK	Phospho (STY)	1274.67	0.667576	52	CD630_00600|ID:2831218|nusG|	yes	yes	0	0	1	1	71.252	83.658	2	0.0002188	39704	20200214_QHF_TD_ColHF56_DifKin_Phospho_R1-C	135.14	91.84	456528200	10930000	9987300	32111000	11294000	7238200	16262000	13489000	31806000	8496900	14598000	13486000	33957000	18947000	19852000	0	28144000	13259000	32732000	19378000	23589000	19480000	27954000	40609000	0	8928800			23461	52
KYGADCGVVISASHNPVEYNGIK	Phospho (STY)	2557.17	0.167238	113	CD630_01190|ID:2831326|glmM|	yes	yes	0	0	1	1	71.633	84.388	2;3;4	2.3834e-231	39184	20200214_QHF_TD_ColHF56_DifKin_Phospho_R4-B	312.49	299.85	7471566200	35132000	0	53006000	84796000	29436000	14428000	4531200	259080000	0	0	27345000	132620000	175090000	634650000	125320000	137040000	852770000	406470000	535280000	310680000	86371000	2568200000	429060000	485630000	84631000			23530	113
KYMNETIK	Phospho (STY)	1105.49	0.487897	29	CD630_00290|ID:2831187|	yes	yes	0	0	1	1	39.443	41.324	2	0.031244	20049	20200214_QHF_TD_ColHF56_DifKin_Phospho_R5-C	71.085	52.275	0	0	0	0	0	0	0	0	0	0	0	0	0	0	0	0	0	0	0	0	0	0	0	0	0	0			23577	29
KYQNFKPYVGNLISLEK	Phospho (STY)	2120.07	0.0707425	916	CD630_13770|ID:2833352|	yes	yes	0	0	1	2	78.534	91.342	3	1			NaN	NaN	10991100	0	0	0	0	0	0	0	0	0	0	0	0	0	6342400	0	0	0	0	4648700	0	0	0	0	0	0			23608	916
KYVNLISSEDFK	Phospho (STY)	1521.71	0.711626	962	CD630_14380|ID:2832414|	yes	yes	0	0	1	1	75.514	87.127	2	4.3363e-10	43061	20200214_QHF_TD_ColHF56_DifKin_Phospho_R3-B	128.74	105.88	19108000	0	0	0	0	0	0	0	0	0	0	0	6638100	0	0	0	0	3642300	0	0	0	0	8827600	0	0	0			23639	962
KYYFGSDSK	Phospho (STY)	1173.47	0.474356	434	CD630_06630|ID:2831755|tcdA|	yes	no	0	0	1	1	48.459	49.07	2	0.00015384	26806	20200214_QHF_TD_ColHF56_DifKin_Phospho_R4-E	150.14	131.33	154969800	0	4027500	0	0	3261000	0	3567700	10772000	3417800	7831500	0	15296000	7423900	13490000	12092000	0	3443300	5886400	9649400	15518000	0	13356000	11951000	8203200	5783100			23648	434
LADVTPSLLSQIER	Phospho (STY)	1620.81	0.812403	1177	CD630_17360|ID:2833453|	yes	yes	0	0	1	0	93.924	100.64	2	0.015267	54090	20200214_QHF_TD_ColHF56_DifKin_Phospho_R3-D	47.942	38.493	10914000	0	0	0	0	0	0	0	0	0	0	0	0	0	10914000	0	0	0	0	0	0	0	0	0	0	0			23695	1177
LAEIASTGGHAK	Phospho (STY)	1233.58	0.575467	2	CD630_00030|ID:2831111|	yes	yes	0	0	1	0	39.371	39.869	2	0.0013221	19234	20200214_QHF_TD_ColHF56_DifKin_Phospho_R5-C	88.768	75.76	2788900	0	0	0	0	2788900	0	0	0	0	0	0	0	0	0	0	0	0	0	0	0	0	0	0	0	0			23714	2
LAGVSQSSVSR	Phospho (STY)	1169.54	0.544167	442	CD630_06830|ID:2831770|	yes	yes	0	0	1	0	52.861	49.602	2	0.014646	26003	20200214_QHF_TD_ColHF56_DifKin_Phospho_R1-C	57.288	29.607	1772600	0	0	1772600	0	0	0	0	0	0	0	0	0	0	0	0	0	0	0	0	0	0	0	0	0	0			23753	442
LAISLLMPGKSK	Oxidation (M);Phospho (STY)	1352.71	0.713874	1691	CD630_24880|ID:2833929|	yes	yes	0	1	1	1	76.673	89.385	2;3	2.9627e-05	42261	20200214_QHF_TD_ColHF56_DifKin_Phospho_R1-A	95.073	70.99	751549800	20421000	31213000	76169000	6338100	8759600	0	11673000	74415000	19967000	7083500	39739000	108980000	107450000	27030000	4095400	59422000	11765000	0	21037000	14603000	43497000	11883000	21704000	17238000	7067200			23776	1691
LAISLLMPGKSK	Phospho (STY)	1336.72	0.71896	1691	CD630_24880|ID:2833929|	yes	yes	0	0	1	1	85.288	93.139	2	9.877e-10	47584	20200214_QHF_TD_ColHF56_DifKin_Phospho_R5-B	134.76	126.92	252005900	0	8248300	6300900	0	9689500	0	0	16506000	0	1316900	17319000	41893000	6355100	11972000	6328500	10267000	8756700	19054000	18410000	16547000	17108000	12719000	12662000	0	10553000			23777	1691
LAISLLMPGKSKENIHLK	Oxidation (M);Phospho (STY)	2087.12	0.121398	1691	CD630_24880|ID:2833929|	yes	yes	0	1	1	2	73.549	86.196	2;3;4	2.1582e-58	41257	20200214_QHF_TD_ColHF56_DifKin_Phospho_R4-F	192.27	188.19	3295082900	0	0	34901000	0	12009000	0	0	4458000	0	0	9274900	216490000	134960000	192750000	0	229460000	194090000	251200000	141410000	256300000	679120000	305220000	252320000	288300000	92820000			23778	1691
LAISLLMPGKSKENIHLK	Phospho (STY)	2071.13	0.126483	1691	CD630_24880|ID:2833929|	yes	yes	0	0	1	2	77.954	90.115	3;4	4.9988e-69	43598	20200214_QHF_TD_ColHF56_DifKin_Phospho_R5-C	205.96	202.76	2405133200	0	0	0	0	3894200	0	0	0	0	0	0	36204000	0	8369000	0	359620000	231810000	176690000	137870000	207530000	424380000	278850000	400460000	89327000	50129000			23779	1691
LANLYNR	Phospho (STY)	942.432	0.432431	1425	CD630_21230|ID:2833642|	yes	yes	0	0	1	0	43.355	44.759	2	0.060708	21646	20200214_QHF_TD_ColHF56_DifKin_Phospho_R3-A	97.071	81.632	54539100	5286100	0	4084100	2525100	0	4310800	2770900	0	2023400	0	5686700	5018500	6338300	6308400	0	0	0	0	0	0	2750100	0	7436700	0	0			23839	1425
LAPSTLNR	Phospho (STY)	950.459	0.458646	721	CD630_11250|ID:2832155|	yes	yes	0	0	1	0	52.399	51.47	2	0.017048	27683	20200214_QHF_TD_ColHF56_DifKin_Phospho_R3-B	64.82	55.907	42431600	0	0	4237500	0	0	0	2891700	13069000	0	0	0	5266900	0	0	0	0	0	6472500	0	0	0	0	10494000	0	0			23858	721
LAQSVGAK	Phospho (STY)	852.411	0.410633	150	CD630_01740|ID:2831375|cooS|	yes	yes	0	0	1	0	28.541	29.566	2	0.0015463	13389	20200214_QHF_TD_ColHF56_DifKin_Phospho_R2-C	112.71	42.186	90659400	6401500	7357900	6034600	1916900	0	5889300	3217200	12551000	0	0	5718400	5903600	5753100	4194500	0	4031600	0	6723300	0	0	4070100	3370500	7525900	0	0			23867	150
LASQVDEK	Phospho (STY)	968.422	0.421592	1830	CD630_26680|ID:2834081|	yes	yes	0	0	1	0	41.107	41.745	2	0.00019714	21528	20200214_QHF_TD_ColHF56_DifKin_Phospho_R4-E	150.09	110.31	1393879000	48107000	41862000	80347000	49725000	30873000	56056000	35256000	71420000	23006000	21643000	39819000	65338000	59831000	55478000	32100000	63583000	26504000	67315000	50319000	77838000	93113000	84550000	108030000	68159000	43607000			23885	1830
LATKLMDDDNVDALK	Phospho (STY)	1740.8	0.800517	2062	CD630_30150|ID:2834382|	yes	yes	0	0	1	1	75.358	87.978	2	2.8958e-56	40481	20200214_QHF_TD_ColHF56_DifKin_Phospho_R1-Cb	221.25	206.73	215235800	7522000	0	13003000	19980000	0	2352500	0	69018000	0	0	21402000	0	0	12215000	0	9067200	0	12397000	7603100	0	10822000	0	18123000	11731000	0			23895	2062
LAVIGSGTMGSGIVQTFASCGHDVCLK	Oxidation (M);Phospho (STY)	2860.3	0.295886	685	CD630_10580|ID:2832111|hbd|	yes	yes	0	1	1	0	93.629	98.992	3	1.2967e-19	50552	20200214_QHF_TD_ColHF56_DifKin_Phospho_R5-A	118.93	113.47	227901600	6952100	19136000	5102400	0	14437000	0	0	0	0	0	9356800	7216500	64223000	0	7927900	2940900	0	30595000	0	13670000	46344000	0	0	0	0			23915	685
LAVIGSGTMGSGIVQTFASCGHDVCLK	Phospho (STY)	2844.3	0.300971	685	CD630_10580|ID:2832111|hbd|	yes	yes	0	0	1	0	103.11	108.29	3	1.7908e-15	62182	20200214_QHF_TD_ColHF56_DifKin_Phospho_R3-B	114.35	107.83	154646500	0	3738100	0	3986800	0	0	0	0	0	0	0	15935000	4802800	14528000	0	0	11841000	5326900	17324000	9253900	0	14230000	33438000	20242000	0			23916	685
LCSATEAVK	Phospho (STY)	1057.45	0.451512	1577	CD630_23390|ID:2833801|cat2|	yes	yes	0	0	1	0	43.187	43.845	2	0.0064163	21911	20200214_QHF_TD_ColHF56_DifKin_Phospho_R5-C	91.123	64.076	127205300	0	0	9633400	13303000	0	0	4189100	0	5289200	0	0	8285000	9775900	16412000	0	0	3564500	11356000	5722500	0	7407900	8192200	15531000	8543600	0			23965	1577
LDDSIEK	Phospho (STY)	898.368	0.368494	873	CD630_13100|ID:2832323|rbfA|	yes	yes	0	0	1	0	39.059	40.333	2	0.0085581	18609	20200214_QHF_TD_ColHF56_DifKin_Phospho_R1-A	94.309	35.713	4851100	2732200	0	0	0	0	0	0	0	0	0	0	0	0	0	0	2118900	0	0	0	0	0	0	0	0	0			24020	873
LDEFIASISK	Phospho (STY)	1201.56	0.563171	397	CD630_05740|ID:2831693|thrS|	yes	yes	0	0	1	0	78.481	90.48	2	0.00043661	42191	20200214_QHF_TD_ColHF56_DifKin_Phospho_R1-Cb	113.53	93.537	35207100	3694700	0	10550000	0	0	3241800	0	0	0	0	0	0	5901600	0	0	6863000	0	0	0	0	0	0	4956000	0	0			24035	397
LDEHTIQVIIGTQVYSLR	Phospho (STY)	2164.09	0.0929345	2073	CD630_30300|ID:2834394|	yes	yes	0	0	1	0	101.22	105.72	2;3	4.8844e-57	57587	20200214_QHF_TD_ColHF56_DifKin_Phospho_R1-F	185.71	176.95	1047198300	11730000	2185200	28936000	49449000	12060000	0	6257700	0	13232000	1382400	10862000	59862000	70984000	0	23603000	58920000	30696000	38195000	149180000	63546000	57032000	31828000	150000000	170250000	7008000			24039	2073
LDEHTIQVIIGTQVYSLRK	Phospho (STY)	2292.19	0.187898	2073	CD630_30300|ID:2834394|	yes	yes	0	0	1	1	91.184	98.102	3;4	9.9861e-15	51687	20200214_QHF_TD_ColHF56_DifKin_Phospho_R5-D	127.35	125	484993400	0	0	5213200	0	13149000	0	0	0	0	0	4531200	13639000	41201000	0	14199000	33447000	22527000	68220000	0	21734000	66988000	24534000	86836000	49218000	19557000			24040	2073
LDIPQVTYVQDFK	Phospho (STY)	1644.78	0.78004	307	CD630_04000|ID:2831540|etfB1|	yes	yes	0	0	1	0	94.539	100.86	2	1.1612e-09	54006	20200214_QHF_TD_ColHF56_DifKin_Phospho_R3-C	116.78	106.35	139335000	0	0	6326600	0	0	0	0	0	0	0	7293300	0	11934000	16855000	0	6776400	0	21710000	13998000	0	3871700	0	28555000	22015000	0			24091	307
LDKSPSEIIMK	Oxidation (M);Phospho (STY)	1355.64	0.640769	872	CD630_13090|ID:2832322|infB|	yes	yes	0	1	1	1	56.831	57.957	2	6.9803e-07	30325	20200214_QHF_TD_ColHF56_DifKin_Phospho_R5-B	129.29	104.87	203976100	10429000	2970100	4203100	0	1950000	6201700	2530800	20564000	7604800	0	5296900	15093000	22416000	22916000	0	10160000	2281400	10020000	0	3200800	5581200	21461000	25877000	0	3219300			24117	872
LDKSPSEIIMK	Phospho (STY)	1339.65	0.645854	872	CD630_13090|ID:2832322|infB|	yes	yes	0	0	1	1	65.133	66.895	2	7.1949e-07	35953	20200214_QHF_TD_ColHF56_DifKin_Phospho_R2-C	148.7	87.536	39035900	0	0	0	1750900	0	0	0	23448000	0	0	0	0	0	13837000	0	0	0	0	0	0	0	0	0	0	0			24118	872
LDKTNIIHVPVGK	Phospho (STY)	1512.81	0.806529	54	CD630_00620|ID:2831220|rplA|	yes	yes	0	0	1	1	67.175	75.018	3	2.8759e-11	36634	20200214_QHF_TD_ColHF56_DifKin_Phospho_R5-C	132.5	112.66	86284000	0	0	11782000	0	0	0	0	26861000	0	0	0	0	14320000	0	0	0	0	21157000	0	0	0	0	12164000	0	0			24122	54
LDMSKFEK	Phospho (STY)	1076.46	0.461348	2373	CD630_34970|ID:2834792|	yes	yes	0	0	1	1	62.39	65.137	2	0.016287	34691	20200214_QHF_TD_ColHF56_DifKin_Phospho_R4-C	104.43	71.542	10428100	0	0	0	0	0	0	0	0	0	0	0	0	0	0	0	0	0	3616700	0	0	0	0	6811400	0	0			24150	2373
LDPNTGTLIR	Phospho (STY)	1178.57	0.569653	682	CD630_10550|ID:2832108|etfB|	yes	yes	0	0	1	0	66.549	73.268	2	0.00055564	36814	20200214_QHF_TD_ColHF56_DifKin_Phospho_R4-C	131.69	120.43	143255900	0	0	25316000	4318800	0	0	0	23532000	0	0	0	0	26900000	0	0	0	4923200	24105000	0	0	4372900	0	29788000	0	0			24186	682
LDSNRKPNNLINEK	Acetyl (Protein N-term);Phospho (STY)	1775.86	0.856727	1062	CD630_15680|ID:2832516|	yes	yes	1	0	1	2	105.81	106.1	2	0.011694	55850	20200214_QHF_TD_ColHF56_DifKin_Phospho_R4-B	48.467	10.13	20769400	0	0	0	0	0	0	7783900	0	0	0	0	4463400	0	0	0	0	8522100	0	0	0	0	0	0	0	0			24207	1062
LDSSLSFIK	Phospho (STY)	1088.52	0.515492	1255	CD630_18410|ID:2832734|	yes	yes	0	0	1	0	68.515	75.845	2	0.043559	37395	20200214_QHF_TD_ColHF56_DifKin_Phospho_R5-E	53.753	10.67	408923000	0	0	0	0	0	0	0	0	0	82123000	0	0	0	0	0	0	0	0	0	185390000	0	0	0	0	141410000			24209	1255
LDVSKAPSIPSLR	Phospho (STY)	1461.76	0.759245	1219	CD630_17970|ID:2833463|	yes	yes	0	0	1	1	75.466	88.34	2;3	6.0215e-14	41809	20200214_QHF_TD_ColHF56_DifKin_Phospho_R3-Bb	138.56	121.67	55334700	0	0	0	0	0	0	0	10674000	0	0	0	22552000	7836200	0	0	0	3431400	6659500	0	0	0	4181600	0	0	0			24244	1219
LEANAGDVVTLNEVLACSK	Phospho (STY)	2081.97	0.970436	754	CD630_11610|ID:2832192|rplU|	yes	yes	0	0	1	0	91.808	97.823	2;3	4.0293e-68	52311	20200214_QHF_TD_ColHF56_DifKin_Phospho_R4-A	200.9	191.54	656935600	33221000	24928000	15166000	10098000	4187600	0	0	0	0	0	31740000	30144000	34488000	77459000	0	29650000	41948000	19900000	19223000	14710000	66083000	81482000	88164000	34344000	0			24272	754
LEESQSSYSR	Phospho (STY)	1264.5	0.497276	1694	CD630_24920|ID:2833932|	yes	yes	0	0	1	0	33.393	33.519	2	0.0056364	13424	20200214_QHF_TD_ColHF56_DifKin_Phospho_R1-C	60.161	46.572	4617000	0	0	2629600	0	0	0	0	0	0	0	0	0	0	1987400	0	0	0	0	0	0	0	0	0	0	0			24356	1694
LEFHESTISR	Phospho (STY)	1297.57	0.570381	2165	CD630_31760|ID:2834513|glnF|	yes	yes	0	0	1	0	64.634	65.338	2	0.0025234	33884	20200214_QHF_TD_ColHF56_DifKin_Phospho_R4-B	74.733	63.377	24138500	0	0	0	0	0	0	1970100	0	0	0	0	15747000	0	0	0	0	6421400	0	0	0	0	0	0	0	0			24365	2165
LEHSMVK	Oxidation (M);Phospho (STY)	938.393	0.393269	798	CD630_12140|ID:2832241|spo0A|	yes	yes	0	1	1	0	17.175	18.166	2	0.007523	5273	20200214_QHF_TD_ColHF56_DifKin_Phospho_R1-A	74.92	55.826	26294750	2123900	0	0	0	0	0	0	888160	2883700	0	0	0	4305500	6777700	0	4375700	0	0	0	0	801490	0	0	4138600	0			24391	798
LEHSMVK	Phospho (STY)	922.398	0.398354	798	CD630_12140|ID:2832241|spo0A|	yes	yes	0	0	1	0	29.721	30.592	2	0.00063495	13683	20200214_QHF_TD_ColHF56_DifKin_Phospho_R4-C	123.75	88.304	327931100	14092000	0	12785000	15978000	3712200	20492000	0	36868000	11798000	4690300	17978000	0	10210000	33438000	7537000	14992000	0	18576000	26237000	6668100	20921000	0	25008000	21613000	4337500			24392	798
LEKESKNLEDK	Phospho (STY)	1411.66	0.65959	1863	CD630_27170|ID:2834117|mldA|	yes	yes	0	0	1	2	22.997	24.077	3	9.8359e-06	9496	20200214_QHF_TD_ColHF56_DifKin_Phospho_R5-A	109	90.175	35070800	0	0	0	0	0	0	0	6602200	0	0	0	4541500	0	0	0	4835000	1092100	5900700	0	0	5233800	0	6865500	0	0			24430	1863
LEKESKNLEDKK	Phospho (STY)	1539.75	0.754553	1863	CD630_27170|ID:2834117|mldA|	yes	yes	0	0	1	3	18.554	21.409	3	0.00013397	6933	20200214_QHF_TD_ColHF56_DifKin_Phospho_R5-C	92.265	81.535	3752200	0	0	0	0	0	0	0	0	0	0	0	0	0	0	0	0	0	0	0	0	3752200	0	0	0	0			24431	1863
LEKRGYIK	Phospho (STY)	1085.56	0.563445	864	CD630_13020|ID:2833340|	yes	yes	0	0	1	2	42.379	43.684	2	0.10251	21003	20200214_QHF_TD_ColHF56_DifKin_Phospho_R5-Ab	52.403	9.5336	120040000	0	0	0	0	0	0	0	0	0	0	0	0	0	0	0	0	0	0	0	0	120040000	0	0	0	0			24438	864
LENEKSVVIPIK	Phospho (STY)	1447.77	0.768747	1863	CD630_27170|ID:2834117|mldA|	yes	yes	0	0	1	1	69.86	82.41	2;3	1.4995e-41	39254	20200214_QHF_TD_ColHF56_DifKin_Phospho_R2-C	220.97	194.31	2632891800	13194000	2589800	523200000	29146000	0	23040000	1760000	678200000	18030000	0	35880000	6184000	467540000	23087000	0	23011000	0	265070000	16712000	0	22737000	0	466720000	16791000	0			24472	1863
LENEKSVVIPIKK	Phospho (STY)	1575.86	0.86371	1863	CD630_27170|ID:2834117|mldA|	yes	yes	0	0	1	2	60.155	61.921	2;3	1.3112e-13	32567	20200214_QHF_TD_ColHF56_DifKin_Phospho_R5-C	155.92	130.1	1090323100	4329600	0	104750000	8100400	0	9352900	4249800	220350000	3830000	0	7559500	16889000	125240000	16618000	0	7605200	2398500	215890000	12828000	0	12232000	6414100	301880000	9806100	0			24473	1863
LESISGITSDK	Phospho (STY)	1228.56	0.558814	891	CD630_13290|ID:2832341|	yes	yes	0	0	1	0	69.511	82.672	2	0.00014198	35470	20200214_QHF_TD_ColHF56_DifKin_Phospho_R5-A	88.075	76.816	17288000	2644000	0	0	0	0	0	0	0	0	0	5284600	0	0	0	0	3723600	0	0	0	0	5635800	0	0	0	0			24510	891
LESISGITSDKAK	Phospho (STY)	1427.69	0.69089	891	CD630_13290|ID:2832341|	yes	yes	0	0	1	1	57.76	58.636	2;3	5.2417e-42	31302	20200214_QHF_TD_ColHF56_DifKin_Phospho_R4-F	213.71	192.46	510154500	13366000	12805000	7473100	18130000	6940500	8170400	13979000	47784000	18415000	10243000	14439000	67110000	36082000	44060000	13643000	23098000	7501300	24182000	31921000	10093000	5190300	28928000	24508000	8284900	13808000			24511	891
LESTQNNLNNTLENVTAAESR	Phospho (STY)	2397.08	0.0809258	203	CD630_02390|ID:2831430|fliC|	yes	yes	0	0	1	0	72.587	84.887	2;3	8.2614e-77	43961	20200214_QHF_TD_ColHF56_DifKin_Phospho_R3-C	202.44	192.88	331671100	8359100	0	50056000	6866100	0	8928100	0	49155000	0	0	14472000	0	75408000	14999000	0	11679000	0	29388000	12497000	0	4542100	0	37548000	7773700	0			24524	203
LETDESVK	Phospho (STY)	999.416	0.416172	1809	CD630_26430|ID:2834058|sigE|	yes	yes	0	0	1	0	32	33.554	2	0.017524	14654	20200214_QHF_TD_ColHF56_DifKin_Phospho_R3-A	64.374	54.002	3146200	0	0	0	1401300	0	0	0	0	0	0	1744900	0	0	0	0	0	0	0	0	0	0	0	0	0	0			24527	1809
LETVFSSGHAFGIK	Phospho (STY)	1571.74	0.738509	330	CD630_04690|ID:2831608|	yes	yes	0	0	1	0	81.317	92.458	2;3	9.4381e-18	44766	20200214_QHF_TD_ColHF56_DifKin_Phospho_R4-B	147.64	113.24	693244300	29826000	17342000	54103000	19299000	14748000	12758000	7856300	34056000	11398000	5097000	23439000	37458000	45401000	53434000	0	38845000	14801000	32122000	27973000	24770000	63354000	41875000	42728000	22948000	17613000			24534	330
LFDVYKGSQIEAGYK	Phospho (STY)	1796.84	0.838617	457	CD630_07000|ID:2831783|pheT|	yes	yes	0	0	1	1	75.452	88.034	2;3	9.7929e-32	43066	20200214_QHF_TD_ColHF56_DifKin_Phospho_R2-C	176.48	158.32	222681900	6345700	0	4367200	0	0	0	5932100	21569000	0	0	7671000	18786000	0	16267000	0	12597000	6056400	26485000	0	9427500	17369000	17722000	41508000	0	10579000			24590	457
LFFVTDAAMNLAPDTNTKK	Phospho (STY)	2176.03	0.027557	106	CD630_01120|ID:2831319|ptb|	yes	yes	0	0	1	1	92.413	99.378	3	0.015571	53780	20200214_QHF_TD_ColHF56_DifKin_Phospho_R5-C	41.672	35.858	3978900	0	0	0	0	0	0	0	0	0	0	0	0	0	0	0	0	0	0	0	0	0	0	3978900	0	0			24620	106
LFGSDRISGIVDK	Phospho (STY)	1485.72	0.722859	128	CD630_01430|ID:2831349|secA1|	yes	yes	0	0	1	1	76.955	89.016	2;3	2.228e-09	43183	20200214_QHF_TD_ColHF56_DifKin_Phospho_R4-A	119.37	94.411	256658800	22086000	9952500	0	34610000	0	0	16637000	0	0	0	0	27808000	0	30948000	0	28769000	7719300	0	34368000	0	0	0	0	43761000	0			24634	128
LFGSITSK	Phospho (STY)	931.442	0.441599	2494	CD630_36580|ID:2834949|rplI|	yes	yes	0	0	1	0	70.265	82.845	2	0.00019705	38567	20200214_QHF_TD_ColHF56_DifKin_Phospho_R3-D	150.1	118.87	2996838000	117340000	90823000	182530000	139570000	38723000	126970000	126900000	213920000	93900000	18552000	122790000	149480000	142210000	188160000	47813000	160820000	52381000	123770000	129810000	98266000	202560000	100950000	165140000	110860000	52600000			24636	2494
LFGSITSKEIAEQLKK	Phospho (STY)	1870.98	0.98053	2494	CD630_36580|ID:2834949|rplI|	yes	yes	0	0	1	2	75.169	88.135	3	1.4676e-22	42667	20200214_QHF_TD_ColHF56_DifKin_Phospho_R4-A	144.33	103.64	144232500	0	0	0	0	0	0	0	9889000	0	0	0	16297000	15800000	7313300	0	12943000	7825700	6909200	7436600	0	12424000	7421700	20259000	19714000	0			24638	2494
LFSIAGQIK	Phospho (STY)	1055.54	0.541647	1451	CD630_21560|ID:2832861|thiH|	yes	yes	0	0	1	0	87.401	95.294	2	0.007629	50582	20200214_QHF_TD_ColHF56_DifKin_Phospho_R4-F	70.942	54.402	0	0	0	0	0	0	0	0	0	0	0	0	0	0	0	0	0	0	0	0	0	0	0	0	0	0			24686	1451
LGGVVGSSR	Phospho (STY)	910.427	0.427346	308	CD630_04010|ID:2831541|etfA1|	yes	yes	0	0	1	0	43.702	44.553	2	0.0021688	21313	20200214_QHF_TD_ColHF56_DifKin_Phospho_R1-E	108.56	73.871	0	0	0	0	0	0	0	0	0	0	0	0	0	0	0	0	0	0	0	0	0	0	0	0	0	0			24825	308
LGINSDKEVTGIIAIGYGENVSNAK	Phospho (STY)	2641.3	0.300027	721	CD630_11250|ID:2832155|	yes	yes	0	0	1	1	87.821	94.837	3	2.3865e-06	48808	20200214_QHF_TD_ColHF56_DifKin_Phospho_R3-Fb	77.876	74.349	0	0	0	0	0	0	0	0	0	0	0	0	0	0	0	0	0	0	0	0	0	0	0	0	0	0			24854	721
LGLNSNK	Phospho (STY)	824.379	0.379333	206	CD630_02420|ID:2831433|	yes	yes	0	0	1	0	39.979	40.111	2	0.0060644	19444	20200214_QHF_TD_ColHF56_DifKin_Phospho_R3-B	102.07	58.984	20243500	0	2264500	1482700	0	1663300	0	3234700	0	0	1887700	0	0	0	0	2860000	0	0	0	0	6850600	0	0	0	0	0			24896	206
LGSELEK	Phospho (STY)	854.379	0.378664	774	CD630_11810|ID:2832210|fabD|	yes	yes	0	0	1	0	54.99	56.374	2	0.020334	29028	20200214_QHF_TD_ColHF56_DifKin_Phospho_R3-D	77.049	17.896	7022080	0	0	0	0	0	0	0	0	901880	0	0	0	0	3928500	0	0	0	0	0	0	0	0	0	2191700	0			24954	774
LGSPVVEGASVQAK	Phospho (STY)	1420.7	0.69631	754	CD630_11610|ID:2832192|rplU|	yes	yes	0	0	1	0	64.424	69.779	2	1.6487e-15	34029	20200214_QHF_TD_ColHF56_DifKin_Phospho_R3-D	138.44	123.25	450874600	6270600	13948000	8697500	3350500	16083000	20346000	9291200	32079000	23775000	12298000	27081000	30241000	29795000	35903000	5173800	15906000	11868000	26512000	13059000	15861000	24102000	11808000	22443000	19135000	15848000			24964	754
LGTSSICK	Phospho (STY)	944.404	0.403833	1009	CD630_15020|ID:2832467|deoC|	yes	yes	0	0	1	0	46.659	47.446	2	0.00030654	21709	20200214_QHF_TD_ColHF56_DifKin_Phospho_R1-C	131.09	102.88	598585700	26908000	15614000	45629000	18396000	9635900	24821000	21562000	38847000	5015800	9465700	28776000	41352000	41287000	32302000	9759000	33524000	7668300	28236000	23099000	12941000	26690000	12435000	52232000	20615000	11775000			24979	1009
LGWTCASPEILSKFNFAK	Phospho (STY)	2148.01	0.011513	2501	CD630_36640|ID:2834956|	yes	yes	0	0	1	1	106.86	111.2	3	0.0018647	60065	20200214_QHF_TD_ColHF56_DifKin_Phospho_R3-Fb	48.616	45.733	4003260	0	0	0	0	675860	0	0	0	0	0	0	0	0	0	0	0	0	0	0	3327400	0	0	0	0	0			25008	2501
LHEDLVDKGSR	Phospho (STY)	1347.62	0.618394	476	CD630_07190|ID:2831802|fchA|	yes	yes	0	0	1	1	36.224	37.651	3	0.08841	17944	20200214_QHF_TD_ColHF56_DifKin_Phospho_R5-C	43.592	36.026	6791400	0	0	0	0	0	0	0	0	0	0	0	0	0	0	0	0	0	3227100	0	0	0	0	3564300	0	0			25031	476
LHIENSANR	Phospho (STY)	1132.5	0.502636	558	CD630_08280|ID:2831896|	yes	yes	0	0	1	0	31.005	31.768	2	0.0019137	14462	20200214_QHF_TD_ColHF56_DifKin_Phospho_R4-A	94.767	83.739	41986800	0	0	2449800	0	0	3097100	1826700	0	1021900	0	1909200	2154500	2740000	2894500	0	3052700	0	0	2048000	4063700	2179700	6096000	4747100	0	1705900			25051	558
LHNVFENIDDLEGEFKEQAMSVK	Oxidation (M);Phospho (STY)	2787.25	0.246277	22	CD630_00220|ID:2831180|fusA1|	yes	yes	0	1	1	1	90.064	97.637	3	0.00025598	51807	20200214_QHF_TD_ColHF56_DifKin_Phospho_R4-C	63.203	56.259	225167800	0	0	0	0	0	0	0	0	0	0	10792000	0	0	11700000	0	0	0	29967000	7419800	0	66416000	0	39565000	59308000	0			25064	22
LHNVFENIDDLEGEFKEQAMSVK	Phospho (STY)	2771.25	0.251362	22	CD630_00220|ID:2831180|fusA1|	yes	yes	0	0	1	1	94.349	100.98	3	2.2776e-10	54904	20200214_QHF_TD_ColHF56_DifKin_Phospho_R5-D	102.72	98.079	24532500	0	0	0	0	0	0	0	0	0	0	0	0	0	0	0	0	0	0	0	0	0	8474500	0	16058000	0			25065	22
LIDILKESKHPVK	Phospho (STY)	1598.88	0.879694	11	CD630_00120|ID:2831124|	yes	yes	0	0	1	2	60.032	62.055	4	0.00020287	32412	20200214_QHF_TD_ColHF56_DifKin_Phospho_R5-B	74.141	69.226	16054400	0	0	0	0	0	0	0	0	0	0	0	0	0	0	0	0	2171500	6362600	0	0	0	7520300	0	0	0			25152	11
LIDNNSNKEEEN	Phospho (STY)	1497.6	0.598447	2413	CD630_35520|ID:2834849|lysS|	yes	yes	0	0	1	1	31.023	31.979	2	1.3769e-13	13992	20200214_QHF_TD_ColHF56_DifKin_Phospho_R3-D	164.63	158.01	190483000	4974200	7594500	8125600	3476600	2911400	9212300	5160600	13421000	5547900	5192600	7669200	15281000	8713100	13436000	6415200	5215500	3143100	6354500	7845600	3780200	7494300	11510000	13997000	8529800	5481800			25169	2413
LIEDCELIISNLNYLSNIIENSLNK	Phospho (STY)	3013.47	0.471919	208	CD630_02440|ID:2831435|	yes	yes	0	0	1	0	120.84	126.34	3	0.00026692	68453	20200214_QHF_TD_ColHF56_DifKin_Phospho_R5-B	51.827	50.825	6310500	0	0	0	0	0	0	0	0	0	0	0	0	0	0	0	0	0	2037100	0	0	0	3214200	1059200	0	0			25185	208
LIESFFKSYFKK	Phospho (STY)	1615.81	0.805132	1440	CD630_21440|ID:2832856|	yes	yes	0	0	1	2	67.057	74.811	2	0.017997	36370	20200214_QHF_TD_ColHF56_DifKin_Phospho_R5-B	48.944	43.843	280074200	0	0	35558000	2759700	0	0	4887800	15834000	3552700	0	0	48603000	11853000	0	0	0	13581000	36463000	29462000	0	0	20637000	56883000	0	0			25227	1440
LIHPTGSLGK	Phospho (STY)	1101.56	0.55836	2326	CD630_34390|ID:2834738|cobT|	yes	yes	0	0	1	0	52.149	53.058	2;3	2.5272e-07	28259	20200214_QHF_TD_ColHF56_DifKin_Phospho_R1-C	142.29	133.39	1109504600	32978000	40185000	66804000	36923000	31230000	43766000	48908000	75595000	3563600	32875000	43186000	96535000	57122000	58475000	16556000	37766000	17412000	69641000	22295000	36943000	24521000	69413000	86826000	42577000	17409000			25284	2326
LIIENLSVSEK	Phospho (STY)	1323.67	0.668698	1362	CD630_20170|ID:2832827|	yes	yes	0	0	1	0	78.36	90.375	2	7.8162e-28	44997	20200214_QHF_TD_ColHF56_DifKin_Phospho_R1-C	204.18	157.8	5184491000	339770000	13370000	245440000	66987000	142390000	56109000	153580000	437500000	66993000	214840000	297140000	130090000	430840000	177950000	30850000	322110000	224810000	100010000	384610000	271420000	367600000	140880000	254650000	287390000	27162000			25291	1362
LIKEFSSIENLIENTDK	Phospho (STY)	2072.01	0.00786746	723	CD630_11280|ID:2832159|polA|	yes	yes	0	0	1	1	105.74	111.26	3	9.6251e-05	61480	20200214_QHF_TD_ColHF56_DifKin_Phospho_R4-A	67.928	64.449	22648100	0	0	0	0	0	0	0	0	0	0	2283100	0	0	1462800	0	8583700	0	0	0	0	6731700	0	0	3586800	0			25323	723
LIKEFSSIENLIENTDKLK	Phospho (STY)	2313.19	0.186894	723	CD630_11280|ID:2832159|polA|	yes	yes	0	0	1	2	107.79	111.93	3	1.3705e-35	59451	20200214_QHF_TD_ColHF56_DifKin_Phospho_R5-A	167.51	157.73	18506600	0	0	0	0	0	0	0	0	0	0	0	0	0	0	0	0	0	0	0	11606000	6900600	0	0	0	0			25324	723
LILTTAINPTPAGEGKTTTTIGVADAFAK	Phospho (STY)	2951.53	0.52567	475	CD630_07180|ID:2831801|fhs|	yes	yes	0	0	1	1	98.503	102.82	3	1.692e-10	55792	20200214_QHF_TD_ColHF56_DifKin_Phospho_R1-F	89.186	81.159	65127200	0	0	5038800	3364900	3839300	0	0	0	0	0	6888600	9902500	0	0	0	9748500	3055600	0	0	11820000	11469000	0	0	0	0			25354	475
LIMTTQLK	Oxidation (M);Phospho (STY)	1042.51	0.513384	2165	CD630_31760|ID:2834513|glnF|	yes	yes	0	1	1	0	40.413	41.34	2	0.071154	20583	20200214_QHF_TD_ColHF56_DifKin_Phospho_R4-F	43.308	21.78	0	0	0	0	0	0	0	0	0	0	0	0	0	0	0	0	0	0	0	0	0	0	0	0	0	0			25362	2165
LINSSSEK	Phospho (STY)	956.422	0.421592	1537	CD630_22690|ID:2833752|fruABC|	yes	yes	0	0	1	0	26.942	28.015	2	0.0025784	10861	20200214_QHF_TD_ColHF56_DifKin_Phospho_R1-B	96.342	23.414	5916600	0	1624000	0	0	0	0	0	4292600	0	0	0	0	0	0	0	0	0	0	0	0	0	0	0	0	0			25391	1537
LINSSSEKEFK	Phospho (STY)	1360.63	0.627562	1537	CD630_22690|ID:2833752|fruABC|	yes	yes	0	0	1	1	49.064	50.055	2;3	2.2944e-05	26175	20200214_QHF_TD_ColHF56_DifKin_Phospho_R1-F	118.16	87.289	199798900	5079200	0	14940000	11538000	0	5621100	0	31575000	7636900	0	5777700	0	18062000	29501000	0	6813400	0	8902700	21669000	0	3620900	0	10840000	18222000	0			25392	1537
LIQPSSNVQISK	Phospho (STY)	1392.7	0.701396	2233	CD630_32820|ID:2834595|pflD|	yes	yes	0	0	1	0	63.36	66.08	2	0.0098058	35226	20200214_QHF_TD_ColHF56_DifKin_Phospho_R4-C	58.32	46.899	14775700	0	0	0	3416300	0	0	0	0	0	0	0	0	2990800	3870900	0	0	0	4497700	0	0	0	0	0	0	0			25412	2233
LISHTPEPEK	Phospho (STY)	1229.57	0.569319	45	CD630_00540|ID:2831211|thyX|	yes	yes	0	0	1	0	47.797	48.785	2	0.00017035	25103	20200214_QHF_TD_ColHF56_DifKin_Phospho_R4-A	130.69	113.91	53635900	3115700	0	0	1331800	0	3915600	0	6504900	0	0	0	0	3647400	4296100	0	7143100	2680400	4101100	0	0	0	5454500	6382700	5062600	0			25433	45
LITQETGMSVQIAETPLDCVALGTGK	Oxidation (M);Phospho (STY)	2827.34	0.338462	739	CD630_11450|ID:2832177|mreB2|	yes	yes	0	1	1	0	97.549	102.73	3	2.9342e-21	55069	20200214_QHF_TD_ColHF56_DifKin_Phospho_R4-C	101.59	99.924	163907600	0	0	6307900	12469000	0	0	0	0	0	0	0	12980000	40127000	0	0	17486000	9599700	18715000	0	0	8862000	12390000	24971000	0	0			25459	739
LITQETGMSVQIAETPLDCVALGTGK	Phospho (STY)	2811.34	0.343548	739	CD630_11450|ID:2832177|mreB2|	yes	yes	0	0	1	0	105.44	109.84	2;3	6.252e-10	61848	20200214_QHF_TD_ColHF56_DifKin_Phospho_R1-D	94.594	90.17	53777400	0	0	5421600	9504700	0	0	0	0	0	0	0	0	14926000	0	0	0	0	4922100	0	0	0	0	19003000	0	0			25460	739
LITQETIENK	Phospho (STY)	1267.61	0.606098	1946	CD630_28100|ID:2832986|	yes	yes	0	0	1	0	57.627	57.976	2	3.2662e-07	31242	20200214_QHF_TD_ColHF56_DifKin_Phospho_R2-C	163.71	114.77	112935000	0	0	32836000	0	0	0	0	46227000	0	0	0	0	33872000	0	0	0	0	0	0	0	0	0	0	0	0			25462	1946
LITQETIENKLESLVENR	Phospho (STY)	2208.1	0.103893	1946	CD630_28100|ID:2832986|	yes	yes	0	0	1	1	108.42	112.79	2;3	4.2598e-45	62769	20200214_QHF_TD_ColHF56_DifKin_Phospho_R5-C	183.56	172.37	155258000	0	0	11941000	0	0	0	0	0	0	0	0	0	39022000	0	0	0	0	22300000	0	0	0	0	81995000	0	0			25463	1946
LIVSSSPHVR	Phospho (STY)	1173.59	0.590723	733	CD630_11380|ID:2832169|rnfD|	yes	yes	0	0	1	0	55.101	55.663	2	0.000558	27454	20200214_QHF_TD_ColHF56_DifKin_Phospho_R1-E	103.44	98.924	246454600	5372300	8698800	9994700	15550000	7150400	0	11564000	5241400	6013900	6056000	7947200	47204000	14068000	23881000	6445900	5971600	3845800	6549700	9746500	16720000	5479900	10206000	0	4772200	7975300			25491	733
LKDEEEFLIGEGSPQFK	Phospho (STY)	2044.94	0.939454	153	CD630_01770|ID:2833118|cfa|	yes	yes	0	0	1	1	80.76	92.162	2;3	3.8394e-234	45300	20200214_QHF_TD_ColHF56_DifKin_Phospho_R5-C	339.82	313.46	3153682900	77613000	54344000	138580000	96618000	35537000	0	0	92172000	0	6113900	106010000	255170000	149480000	281880000	36488000	198180000	110780000	251790000	164050000	77725000	208110000	270570000	359110000	112220000	71142000			25523	153
LKDELQSR	Phospho (STY)	1067.5	0.501239	2200	CD630_32280|ID:2834548|	yes	yes	0	0	1	1	33.91	34.68	2	0.087191	16722	20200214_QHF_TD_ColHF56_DifKin_Phospho_R2-C	72.289	55.068	25643500	0	0	4845300	0	0	0	0	9149000	0	0	0	0	4188000	0	0	0	0	0	0	0	0	0	7461200	0	0			25525	2200
LKDESIANDDVLK	Phospho (STY)	1538.72	0.722919	2110	CD630_30970|ID:2834451|bglF|	yes	yes	0	0	1	1	63.328	65.687	2	0.071574	33634	20200214_QHF_TD_ColHF56_DifKin_Phospho_R3-Bb	55.972	41.208	5798200	0	0	0	0	0	0	0	0	0	0	0	4184300	0	0	0	0	1613900	0	0	0	0	0	0	0	0			25527	2110
LKDSEESSLESI	Phospho (STY)	1415.61	0.606886	1025	CD630_15230|ID:2832479|	yes	yes	0	0	1	1	66.332	75.051	2	0.048126	37603	20200214_QHF_TD_ColHF56_DifKin_Phospho_R2-C	63.062	39.7	21086200	0	0	0	0	0	0	0	9609600	0	0	0	0	4489300	0	0	0	0	0	0	0	0	0	6987300	0	0			25551	1025
LKDTSKTNKEELLK	Phospho (STY)	1725.89	0.891381	2136	CD630_31370|ID:2834487|bglF|	yes	yes	0	0	1	3	35.027	36.105	3;4	3.7217e-10	16142	20200214_QHF_TD_ColHF56_DifKin_Phospho_R5-Ab	122.14	97.713	800086100	0	0	0	0	1497100	5007100	2077100	36055000	2504100	1714500	0	3181500	3555700	18758000	0	64157000	21582000	70997000	61939000	89654000	118640000	45308000	117790000	67856000	67813000			25552	2136
LKELSDKIK	Phospho (STY)	1152.62	0.615541	13;1964	CD630_00140|ID:2831126|serS1|;CD630_28400|ID:2834222|serS1|	no	no	0	0	1	2	42.722	43.45	2;3	0.0013925	21547	20200214_QHF_TD_ColHF56_DifKin_Phospho_R4-F	88.338	17.53	439160100	7994700	3671900	9886700	5404400	6906200	10085000	7460900	0	6991700	8905000	8717100	17438000	12841000	31795000	9916500	28041000	14603000	24954000	32032000	16435000	40408000	55723000	43824000	19963000	15163000			25601	13;1964
LKENTPPSEIK	Phospho (STY)	1334.65	0.648297	26	CD630_00260|ID:2831184|clpC|	yes	yes	0	0	1	1	43.479	43.41	2	0.02012	21310	20200214_QHF_TD_ColHF56_DifKin_Phospho_R5-B	66.246	53.451	6977200	0	0	1412300	0	0	0	0	3315600	0	0	0	0	2249300	0	0	0	0	0	0	0	0	0	0	0	0			25613	26
LKGISREESLDK	Phospho (STY)	1453.72	0.717774	2130	CD630_31280|ID:2834478|pgmB|	yes	yes	0	0	1	2	46.799	47.748	3	0.00084886	24704	20200214_QHF_TD_ColHF56_DifKin_Phospho_R5-F	76.358	26.27	0	0	0	0	0	0	0	0	0	0	0	0	0	0	0	0	0	0	0	0	0	0	0	0	0	0			25640	2130
LKGVSEPEAK	Phospho (STY)	1136.55	0.547855	169	CD630_01980|ID:2831395|guaA|	yes	yes	0	0	1	1	37.979	38.606	2	0.0028076	19196	20200214_QHF_TD_ColHF56_DifKin_Phospho_R2-C	119.96	66.726	131007400	5620300	3732300	6718700	6351000	2693200	5667400	1550700	9772800	3195000	3497700	4649100	5236600	5575000	8654300	5368500	8531700	2401300	4606300	8205400	3086200	5881100	6738800	7190000	0	6084000			25645	169
LKNEFELTEGKVK	Phospho (STY)	1613.81	0.806589	231	CD630_02730|ID:2831465|htpG|	yes	yes	0	0	1	2	60.194	62.679	3	0.00032147	32747	20200214_QHF_TD_ColHF56_DifKin_Phospho_R5-B	82.663	71.548	41147400	0	0	0	0	0	0	0	10846000	0	0	0	8219700	0	6690300	0	0	0	0	4409900	0	0	7193800	0	3787700	0			25656	231
LKSDAESYLGQTVTEAVITVPAYFTDAQR	Phospho (STY)	3252.56	0.559155	1671	CD630_24610|ID:2833905|dnaK|	yes	yes	0	0	1	1	109.09	114.35	3	0.0017109	62590	20200214_QHF_TD_ColHF56_DifKin_Phospho_R3-A	44.533	42.034	29608300	6033100	0	0	0	0	0	0	0	0	0	7650200	0	0	0	0	0	0	0	0	0	15925000	0	0	0	0			25679	1671
LKSLGAAGVMVIGNNVQAIFGPK	Phospho (STY)	2363.24	0.243638	1829	CD630_26670|ID:2834080|ptsG-BC|	yes	yes	0	0	1	1	108.19	113.67	3	1.8457e-07	63257	20200214_QHF_TD_ColHF56_DifKin_Phospho_R5-C	95.652	91.238	17674000	0	0	0	0	0	0	0	0	0	0	0	0	0	0	0	0	0	0	0	0	0	0	17674000	0	0			25683	1829
LKSLGAAGVMVIGNNVQAIFGPK	Oxidation (M);Phospho (STY)	2379.24	0.238553	1829	CD630_26670|ID:2834080|ptsG-BC|	yes	yes	0	1	1	1	102.75	108.11	3	2.3806e-07	57443	20200214_QHF_TD_ColHF56_DifKin_Phospho_R5-A	97.057	91.93	31750000	0	0	0	0	0	0	0	0	0	0	0	0	0	0	0	10457000	0	0	0	0	21293000	0	0	0	0			25684	1829
LKSVVGTSHAMPK	Phospho (STY)	1433.71	0.710186	2263	CD630_33250|ID:2834632|	yes	yes	0	0	1	1	46.019	47.252	3	4.2816e-06	24050	20200214_QHF_TD_ColHF56_DifKin_Phospho_R4-D	98.281	81.028	58892000	0	0	0	0	0	0	0	5467200	0	0	0	9879800	1333000	3096000	2615500	3242500	0	8019400	7489400	3868600	0	5712700	0	3836800	4331100			25687	2263
LKSVVGTSHAMPK	Oxidation (M);Phospho (STY)	1449.71	0.705101	2263	CD630_33250|ID:2834632|	yes	yes	0	1	1	1	34.276	35.479	3	0.002541	15744	20200214_QHF_TD_ColHF56_DifKin_Phospho_R5-Ab	63.682	54.488	22514800	0	0	0	0	0	0	0	0	0	1453800	0	0	0	0	1153500	5344200	0	0	0	5946300	2748900	0	0	0	5868100			25688	2263
LLFKPVLNIIESR	Phospho (STY)	1620.9	0.90043	2352	CD630_34720|ID:2834766|atpF|	yes	yes	0	0	1	1	99.172	105.13	3	1.3377e-10	57264	20200214_QHF_TD_ColHF56_DifKin_Phospho_R5-C	119.04	112.21	23833200	0	0	1488900	0	0	0	0	0	0	0	0	0	2310500	0	0	0	0	0	0	0	9261800	0	10772000	0	0			25839	2352
LLGIVASR	Phospho (STY)	907.489	0.489218	1573	CD630_23350|ID:2832910|guaB|	yes	yes	0	0	1	0	76.16	88.183	2	0.0065218	40547	20200214_QHF_TD_ColHF56_DifKin_Phospho_R1-Cb	77.124	69.409	36534100	0	0	6024300	0	0	0	0	16096000	0	0	0	0	6725100	0	0	0	0	0	0	0	0	0	7688700	0	0			25855	1573
LLHDGMPSTEENLK	Oxidation (M);Phospho (STY)	1678.73	0.727352	555	CD630_08250|ID:2831893|rbr|	yes	yes	0	1	1	0	52.326	52.972	2;3	1.4936e-18	27174	20200214_QHF_TD_ColHF56_DifKin_Phospho_R3-D	152.59	120.89	263139500	18171000	4217400	21444000	2519800	0	14211000	3759200	16779000	4511900	3384100	16540000	27443000	32100000	11529000	0	21974000	3505600	15288000	0	6706100	9815300	8353100	20888000	0	0			25875	555
LLHDGMPSTEENLK	Phospho (STY)	1662.73	0.732438	555	CD630_08250|ID:2831893|rbr|	yes	yes	0	0	1	0	63.621	65.49	2;3	2.1946e-39	34341	20200214_QHF_TD_ColHF56_DifKin_Phospho_R5-B	202.84	175.31	727196200	13249000	17306000	24903000	15599000	3356600	25036000	15329000	66812000	9984200	7127400	15565000	120760000	23147000	47249000	24466000	23212000	16646000	40835000	30153000	21713000	15820000	37629000	72375000	23619000	15305000			25876	555
LLHIPDELDESAMK	Phospho (STY)	1689.77	0.768489	2164	CD630_31750|ID:2834512|cggR|	yes	yes	0	0	1	0	79.876	92.51	2	0.0077078	45206	20200214_QHF_TD_ColHF56_DifKin_Phospho_R5-B	55.361	48.229	17260000	0	0	0	0	0	0	0	0	0	0	0	0	0	0	0	0	0	0	0	0	0	17260000	0	0	0			25882	2164
LLIATGASSAIPPIK	Phospho (STY)	1530.84	0.842246	152	CD630_01760|ID:2831377|	yes	yes	0	0	1	0	92.057	97.889	2	2.5486e-05	53026	20200214_QHF_TD_ColHF56_DifKin_Phospho_R2-C	68.261	64.142	65143900	1667700	0	3298500	0	0	1158100	0	9573600	0	0	7936700	0	22442000	0	0	4563500	0	6544400	0	0	1684900	0	6274500	0	0			25888	152
LLIEELEDNMKTGK	Phospho (STY)	1711.81	0.810354	304	CD630_03970|ID:2831537|hadB|	yes	yes	0	0	1	1	80.991	92.565	3	3.8017e-15	45962	20200214_QHF_TD_ColHF56_DifKin_Phospho_R5-D	135.18	122.98	105146700	0	0	2343800	0	0	0	0	0	0	0	0	10435000	0	0	9326900	0	4478000	28549000	0	1925400	0	16184000	8060800	16877000	6966800			25901	304
LLIHDLTDK	Phospho (STY)	1146.57	0.56859	2186	CD630_32100|ID:2833053|	yes	yes	0	0	1	0	66.581	74.951	2	0.09043	36729	20200214_QHF_TD_ColHF56_DifKin_Phospho_R4-Eb	51.193	33.68	0	0	0	0	0	0	0	0	0	0	0	0	0	0	0	0	0	0	0	0	0	0	0	0	0	0			25904	2186
LLISSLK	Phospho (STY)	852.472	0.472171	1846	CD630_26920|ID:2832967|	yes	yes	0	0	1	0	83.128	91.594	2	0.016792	48137	20200214_QHF_TD_ColHF56_DifKin_Phospho_R2-C	81.525	65.376	11051000	0	0	0	0	0	0	0	11051000	0	0	0	0	0	0	0	0	0	0	0	0	0	0	0	0	0			25920	1846
LLNCSLSK	Phospho (STY)	1013.46	0.461683	614	CD630_09070|ID:2833276|	yes	yes	0	0	1	0	55.567	57.22	2	0.013081	30155	20200214_QHF_TD_ColHF56_DifKin_Phospho_R2-A	68.536	51.137	26393300	0	0	0	0	0	4029400	0	0	0	0	4884800	0	0	11062000	0	6417100	0	0	0	0	0	0	0	0	0			25957	614
LLQSEFNNVPIALDTANK	Phospho (STY)	2066.01	0.00853616	484	CD630_07270|ID:2831810|	yes	yes	0	0	1	0	101.01	106.52	2;3	5.9593e-19	57118	20200214_QHF_TD_ColHF56_DifKin_Phospho_R4-B	138.82	132.34	303794200	10026000	25142000	37475000	9608200	3129700	0	0	0	0	0	40491000	26353000	11825000	26897000	0	16249000	11318000	10500000	10925000	4187300	34505000	14845000	10318000	0	0			26016	484
LLQSEFNNVPIALDTANKK	Phospho (STY)	2194.1	0.103499	484	CD630_07270|ID:2831810|	yes	yes	0	0	1	1	91.154	98.113	2;3	1.5641e-45	51198	20200214_QHF_TD_ColHF56_DifKin_Phospho_R5-B	177.6	147.6	1914298900	39368000	13379000	33178000	52132000	0	0	3370900	0	0	0	107600000	169370000	64732000	117980000	71368000	72410000	40764000	264420000	161980000	64007000	128340000	94064000	162770000	202430000	50636000			26018	484
LLSEADIFVTNVR	Phospho (STY)	1555.76	0.764724	302	CD630_03950|ID:2831535|hadA|	yes	yes	0	0	1	0	110.21	113.99	2	0.00018666	62124	20200214_QHF_TD_ColHF56_DifKin_Phospho_R4-B	83.751	73.951	12816100	0	0	0	0	0	0	0	0	0	0	0	1864700	0	0	0	0	3390800	0	0	0	7560600	0	0	0	0			26030	302
LLSEEKKTSFEK	Phospho (STY)	1517.74	0.737841	526	CD630_07790|ID:2831858|	yes	yes	0	0	1	2	40.094	40.903	2;3	1.6821e-20	20614	20200214_QHF_TD_ColHF56_DifKin_Phospho_R2-C	153.22	105.6	517327900	16201000	8040100	11876000	11150000	6626600	22644000	7974200	44819000	0	0	11062000	17348000	16469000	51337000	5918000	36889000	0	31891000	47554000	21179000	42059000	16000000	22489000	47508000	20294000			26033	526
LLSSDLKK	Phospho (STY)	982.51	0.510013	988	CD630_14710|ID:2833389|	yes	yes	0	0	1	1	36.84	37.365	2	0.061195	18446	20200214_QHF_TD_ColHF56_DifKin_Phospho_R2-C	57.281	36.761	27898200	0	0	7215500	0	0	0	0	12255000	0	0	0	0	8427700	0	0	0	0	0	0	0	0	0	0	0	0			26052	988
LLSSLSR	Phospho (STY)	854.426	0.426283	1691	CD630_24880|ID:2833929|	yes	yes	0	0	1	0	75.24	87.479	2	0.00067257	42493	20200214_QHF_TD_ColHF56_DifKin_Phospho_R4-F	120.33	75.352	2386386000	86866000	198580000	206760000	133380000	83455000	38741000	110840000	300850000	27193000	29419000	113710000	191340000	70870000	51283000	29617000	43742000	36896000	62082000	61119000	84674000	93947000	77002000	117590000	66165000	70265000			26056	1691
LMVVNDAVANNSVQK	Phospho (STY)	1680.79	0.790621	2091	CD630_30680|ID:2834426|xynB|	yes	yes	0	0	1	0	68.907	81.761	2	8.5108e-22	38929	20200214_QHF_TD_ColHF56_DifKin_Phospho_R2-C	143.04	123.77	8688800	0	0	0	0	0	0	0	8688800	0	0	0	0	0	0	0	0	0	0	0	0	0	0	0	0	0			26170	2091
[truncated: 17,081 more rows]
[truncated: 6 more columns]

## Sheet: Phospho (STY)Sites
MaxQuant output table: Phospho (STY)Sites		Usual contaminants in proteomic results	Nb of contaminant phosphopeptides	20		Nb of identified phosphopeptides (contaminant and reverse excluded)	1735
[truncated: 1,972 more rows]
[truncated: 154 more columns]

## Sheet: LP > 0.75
Validated Phosphopeptides with a LP > 0.75
[truncated: 1,515 more rows]
[truncated: 154 more columns]

## Sheet: LP < 0.75
Validated Phosphopeptides with a LP < 0.75
[truncated: 226 more rows]
[truncated: 154 more columns]

## Sheet: Column information
	Identification of phosphosites	Fasta.headers	Headers of the MaxQuant output file Phospho (STY)
[truncated: 164 more rows]

[truncated: 1 more sheets: Statistical analysis]
