# Supplementary material for: In-Depth Characterization of the Clostridioides difficile Phosphoproteome to Identify Ser/Thr Kinase Substrates
Source: Mol Cell Proteomics. 2022 Oct 14;21(11):100428. doi: 10.1016/j.mcpro.2022.100428 (PMC9674922; doi:10.1016/j.mcpro.2022.100428)
Supplement: Supplemental Table S5 [file mmc5.xlsx]

## Sheet: Details
Details of the excel file
MS used	Q Exactive HF
Database searching software	MQ1.5.3.8
Database used	CD630_prot.fasta
Leaflets	Description
ID Table - Inputs	List of the identified proteins
ID Table - Phospho	List of the identified phosphoproteins
Database	Database use for the project
Experiment	Nb of identified proteins with at least 1 peptide (only identified by sites / contaminants and reverse proteins excluded)
Global	2497
T_R1-A	2221			Strains	Associated letter
T_R2-A	2208			630 R1	A
T_R3-A	2123			ΔprkC R1	B
T_R4-A	2213			Δstp R1	C
T_R5-A	2244			CD2148 R1	D
T_R1-B	2117			Δdouble R1	E
T_R2-B	2183
T_R3-B	2124
T_R4-B	2200
T_R5-B	2204
T_R1-C	2218
T_R2-C	2186
T_R3-C	2096
T_R4-C	2215
T_R5-C	2186
T_R1-D	2274
T_R2-D	2266
T_R3-D	2125
T_R4-D	2228
T_R5-D	2285
T_R1-E	2265
T_R2-E	2266
T_R3-E	2190
T_R4-E	2298
T_R5-E	2242

## Sheet: ID Table - Inputs
Identification table: Inputs	Proteins only identified with one peptide
	Usual contaminants in proteomic results
	Proteins only identified by site
	Reverse proteins
											Nb of identified proteins with at least 1 peptide (only identified by sites / contaminants and reverse proteins excluded)
											2497	2221	2117	2218	2274	2265	2208	2183	2186	2266	2266	2123	2124	2096	2125	2190	2213	2200	2215	2228	2298	2244	2204	2186	2285	2242
Protein identifiers										Peptide view
Protein IDs	Majority protein IDs	Fasta headers	CD Number	Sequence coverage [%]	Mol. weight [kDa]	Sequence lengths	Q-value	Score	Number of proteins	Peptide counts (all)	Peptides	Peptides T_R1-A	Peptides T_R1-B	Peptides T_R1-C	Peptides T_R1-D	Peptides T_R1-E	Peptides T_R2-A	Peptides T_R2-B	Peptides T_R2-C	Peptides T_R2-D	Peptides T_R2-E	Peptides T_R3-A	Peptides T_R3-B	Peptides T_R3-C	Peptides T_R3-D	Peptides T_R3-E	Peptides T_R4-A	Peptides T_R4-B	Peptides T_R4-C	Peptides T_R4-D	Peptides T_R4-E	Peptides T_R5-A	Peptides T_R5-B	Peptides T_R5-C	Peptides T_R5-D	Peptides T_R5-E	Unique peptides T_R1-A	Unique peptides T_R1-B	Unique peptides T_R1-C	Unique peptides T_R1-D	Unique peptides T_R1-E	Unique peptides T_R2-A	Unique peptides T_R2-B	Unique peptides T_R2-C	Unique peptides T_R2-D	Unique peptides T_R2-E	Unique peptides T_R3-A	Unique peptides T_R3-B	Unique peptides T_R3-C
CD630_08250|ID:2831893|rbr|	CD630_08250|ID:2831893|rbr|	>CD630_08250|ID:2831893|rbr| Rubrerythrin [Clostridium difficile 630]	CD630_08250	100	20.614	178	0	323.31	1	41	41	22	19	21	19	20	21	22	19	20	20	18	20	18	17	17	20	22	21	19	21	21	22	19	20	20	22	19	21	19	20	21	22	19	20	20	18	20	18
CD630_03990|ID:2831539|acdB|	CD630_03990|ID:2831539|acdB|	>CD630_03990|ID:2831539|acdB| Acyl-CoA dehydrogenase, short-chain specific [Clostridium difficile 630]	CD630_03990	96.3	40.863	377	0	323.31	1	51	51	30	31	31	30	31	30	34	30	28	31	26	26	28	26	29	30	33	30	30	31	30	33	28	31	29	30	31	31	30	31	30	33	30	28	31	26	26	28
CD630_36640|ID:2834956|	CD630_36640|ID:2834956|	>CD630_36640|ID:2834956| Putative aminotransferase [Clostridium difficile 630]	CD630_36640	88.9	44.797	398	0	323.31	1	47	47	34	34	34	32	34	34	35	34	32	34	31	32	31	33	32	34	34	35	34	34	34	33	34	31	34	34	34	34	32	34	34	35	34	32	34	31	32	31
CD630_04010|ID:2831541|etfA1|	CD630_04010|ID:2831541|etfA1|	>CD630_04010|ID:2831541|etfA1| Alpha-subunit of electron transfer flavoprotein [Clostridium difficile 630]	CD630_04010	90.7	37.147	345	0	323.31	1	55	55	33	35	35	34	34	34	35	35	34	31	31	30	32	31	30	37	35	34	35	32	31	34	36	34	33	32	33	33	32	32	33	33	34	32	29	30	29	31
CD630_01180|ID:2831325|	CD630_01180|ID:2831325|	>CD630_01180|ID:2831325| Putative ferredoxin/flavodoxin oxidoreductase, gamma subunit [Clostridium difficile 630]	CD630_01180	94.6	19.784	185	0	323.31	1	19	19	14	14	13	12	13	13	13	13	12	13	11	11	11	11	11	12	13	13	12	13	13	13	13	12	12	14	14	13	12	13	13	13	13	12	13	11	11	11
CD630_08270|ID:2831895|rbo|	CD630_08270|ID:2831895|rbo|	>CD630_08270|ID:2831895|rbo| Rubredoxin oxidoreductase (desulfoferrodoxin) [Clostridium difficile 630]	CD630_08270	93	14.057	128	0	323.31	1	15	15	14	13	14	12	14	14	13	13	13	13	12	14	13	12	13	13	14	14	14	13	14	14	13	13	14	14	13	14	12	14	14	13	13	13	13	12	14	13
CD630_03970|ID:2831537|hadB|	CD630_03970|ID:2831537|hadB|	>CD630_03970|ID:2831537|hadB| Subunit of oxygen-sensitive 2-hydroxyisocaproyl-CoA dehydratase B [Clostridium difficile 630]	CD630_03970	76.5	46.333	408	0	323.31	1	44	44	29	28	29	29	29	29	29	28	29	28	27	28	26	27	29	28	29	29	28	29	29	29	28	29	29	29	28	29	29	29	29	29	28	29	28	27	28	26
CD630_03980|ID:2831538|hadC|	CD630_03980|ID:2831538|hadC|	>CD630_03980|ID:2831538|hadC| Subunit of oxygen-sensitive 2-hydroxyisocaproyl-CoA dehydratase C [Clostridium difficile 630]	CD630_03980	97.6	42.365	375	0	323.31	1	58	58	43	44	42	41	42	43	43	40	41	42	40	40	41	40	40	41	44	43	42	41	43	44	42	43	39	43	44	42	41	42	43	43	40	41	42	40	40	41
CD630_04000|ID:2831540|etfB1|	CD630_04000|ID:2831540|etfB1|	>CD630_04000|ID:2831540|etfB1| Beta-subunit of electron transfer flavoprotein [Clostridium difficile 630]	CD630_04000	93.1	28.653	261	0	323.31	1	42	42	22	23	21	21	22	23	21	22	21	22	20	22	22	21	21	24	21	22	23	22	21	23	22	20	22	20	21	19	19	20	21	19	20	19	20	18	20	20
CD630_27930|ID:2834184|slpA|	CD630_27930|ID:2834184|slpA|	>CD630_27930|ID:2834184|slpA| Precursor of the S-layer proteins [Clostridium difficile 630]	CD630_27930	96.5	76.132	719	0	323.31	1	103	103	67	67	68	68	68	71	68	71	69	66	72	71	74	70	69	72	70	69	69	67	70	68	70	68	69	67	67	68	68	68	71	68	71	69	66	72	71	74
CD630_03940|ID:2833178|ldhA|	CD630_03940|ID:2833178|ldhA|	>CD630_03940|ID:2833178|ldhA| D-lactate dehydrogenase [Clostridium difficile 630]	CD630_03940	73.2	36.517	332	0	323.31	1	38	38	27	27	26	27	27	26	28	25	26	27	25	27	26	26	28	25	28	27	24	26	28	27	25	24	26	27	27	26	27	27	26	28	25	26	27	25	27	26
CD630_01790|ID:2831379|gluD|	CD630_01790|ID:2831379|gluD|	>CD630_01790|ID:2831379|gluD| NAD-specific glutamate dehydrogenase [Clostridium difficile 630]	CD630_01790	89.5	46.015	421	0	323.31	1	58	58	33	34	36	36	35	33	37	34	34	35	34	37	34	34	34	35	35	36	35	34	35	34	36	35	34	33	34	36	36	35	33	37	34	34	35	34	37	34
CD630_10590|ID:2832112|thlA1|	CD630_10590|ID:2832112|thlA1|	>CD630_10590|ID:2832112|thlA1| Acetoacetyl-CoA thiolase 1 [Clostridium difficile 630]	CD630_10590	98.7	40.86	391	0	323.31	1	47	47	32	33	34	32	32	34	33	33	32	32	31	33	31	29	31	34	33	34	34	31	32	32	34	33	32	32	33	34	32	32	34	33	33	32	32	31	33	31
CD630_26820|ID:2834086|pfo|	CD630_26820|ID:2834086|pfo|	>CD630_26820|ID:2834086|pfo| Pyruvate-ferredoxin oxidoreductase [Clostridium difficile 630]	CD630_26820	86.7	128.88	1179	0	323.31	1	124	124	78	78	81	83	80	76	82	80	82	79	76	80	79	79	77	79	80	81	81	83	81	81	80	82	76	78	78	81	83	80	76	82	80	82	79	76	80	79
CD630_01160|ID:2831323|	CD630_01160|ID:2831323|	>CD630_01160|ID:2831323| Putative ferredoxin/flavodoxin oxidoreductase, alpha subunit [Clostridium difficile 630]	CD630_01160	94.7	39.144	359	0	323.31	1	36	36	27	28	28	28	27	27	28	28	27	27	28	27	27	28	28	27	28	28	27	27	28	28	28	28	27	27	28	28	28	27	27	28	28	27	27	28	27	27
CD630_03950|ID:2831535|hadA|	CD630_03950|ID:2831535|hadA|	>CD630_03950|ID:2831535|hadA| Isocaprenoyl-CoA:2-hydroxyisocaproate CoA-transferase [Clostridium difficile 630]	CD630_03950	95.2	44.234	399	0	323.31	1	58	58	41	42	42	42	42	42	41	41	43	41	41	41	41	42	41	42	42	42	42	41	41	40	42	42	42	41	42	42	42	42	42	41	41	43	41	41	41	41
CD630_15240|ID:2832480|	CD630_15240|ID:2832480|	>CD630_15240|ID:2832480| Putative rubrerythrin [Clostridium difficile 630]	CD630_15240	93.9	19.99	181	0	323.31	1	25	25	23	22	24	23	23	23	23	23	24	23	22	23	21	22	20	23	23	24	23	23	24	23	24	24	23	11	10	11	11	11	11	11	11	11	11	11	11	10
CD630_00710|ID:2831229|tuf|;CD630_00580|ID:2831215|tuf1|	CD630_00710|ID:2831229|tuf|;CD630_00580|ID:2831215|tuf1|	>CD630_00710|ID:2831229|tuf| Elongation factor EFTu/EF1A (EF-Tu) [Clostridium difficile 630];>CD630_00580|ID:2831215|tuf1| Elongation factor EFTu/EF1A [Clostridium difficile 630]	CD630_00710	99.2	44.026	397;397	0	323.31	2	58;58	58	30	30	32	33	30	29	31	33	31	32	31	31	30	30	30	28	33	34	34	32	29	32	32	33	32	30	30	32	33	30	29	31	33	31	32	31	31	30
CD630_24730|ID:2832927|rpsT|	CD630_24730|ID:2832927|rpsT|	>CD630_24730|ID:2832927|rpsT| 30S ribosomal protein S20 [Clostridium difficile 630]	CD630_24730	50	9.7503	88	0	159.38	1	10	10	7	7	7	7	7	7	7	7	7	7	6	6	6	6	5	7	7	7	7	7	7	7	7	7	7	7	7	7	7	7	7	7	7	7	7	6	6	6
CD630_01170|ID:2831324|	CD630_01170|ID:2831324|	>CD630_01170|ID:2831324| Putative ferredoxin/flavodoxin oxidoreductase, beta subunit [Clostridium difficile 630]	CD630_01170	80	26.762	250	0	323.31	1	19	19	13	13	13	13	13	13	14	13	13	13	14	14	14	14	14	13	13	13	13	13	13	13	14	13	13	13	13	13	13	13	13	14	13	13	13	14	14	14
CD630_01050|ID:2831267|rpsI|	CD630_01050|ID:2831267|rpsI|	>CD630_01050|ID:2831267|rpsI| 30S ribosomal protein S9 [Clostridium difficile 630]	CD630_01050	80	14.553	130	0	323.31	1	16	16	12	11	11	12	11	12	11	11	12	11	11	11	11	10	10	12	11	11	12	12	12	11	13	11	11	12	11	11	12	11	12	11	11	12	11	11	11	11
CD630_10580|ID:2832111|hbd|	CD630_10580|ID:2832111|hbd|	>CD630_10580|ID:2832111|hbd| 3-hydroxybutyryl-CoA dehydrogenase [Clostridium difficile 630]	CD630_10580	81.1	30.678	281	0	323.31	1	33	33	24	22	23	23	23	23	23	21	25	23	24	23	22	22	23	23	23	22	22	23	23	23	21	23	22	24	22	23	23	23	23	23	21	25	23	24	23	22
CD630_08280|ID:2831896|	CD630_08280|ID:2831896|	>CD630_08280|ID:2831896| Putative oxidative stress glutamate synthase [Clostridium difficile 630]	CD630_08280	97.1	53.193	480	0	323.31	1	70	70	43	42	44	46	43	43	44	41	45	44	43	44	45	42	43	42	43	43	42	44	42	44	43	43	43	43	42	44	46	43	43	44	41	45	44	43	44	45
CD630_00880|ID:2831248|rpsE|	CD630_00880|ID:2831248|rpsE|	>CD630_00880|ID:2831248|rpsE| 30S ribosomal protein S5 [Clostridium difficile 630]	CD630_00880	88.2	17.851	169	0	323.31	1	19	19	14	14	14	15	15	15	14	13	15	14	15	14	15	15	15	14	15	13	15	14	14	15	15	14	14	14	14	14	15	15	15	14	13	15	14	15	14	15
CD630_00640|ID:2831222|rplL|	CD630_00640|ID:2831222|rplL|	>CD630_00640|ID:2831222|rplL| 50S ribosomal protein L7/L12 [Clostridium difficile 630]	CD630_00640	100	12.62	121	0	323.31	1	27	27	14	13	14	13	14	14	14	13	13	14	12	14	12	14	13	14	14	14	13	14	14	14	13	13	14	14	13	14	13	14	14	14	13	13	14	12	14	12
CD630_01040|ID:2831266|rplM|	CD630_01040|ID:2831266|rplM|	>CD630_01040|ID:2831266|rplM| 50S ribosomal protein L13 [Clostridium difficile 630]	CD630_01040	77.6	16.203	143	0	323.31	1	14	14	9	9	9	9	9	9	9	9	9	9	9	9	9	9	9	9	9	9	9	9	9	9	9	9	9	9	9	9	9	9	9	9	9	9	9	9	9	9
CD630_10540|ID:2832107|bcd2|	CD630_10540|ID:2832107|bcd2|	>CD630_10540|ID:2832107|bcd2| Butyryl-CoA dehydrogenase [Clostridium difficile 630]	CD630_10540	91.5	41.302	378	0	323.31	1	39	39	26	24	25	25	24	25	27	23	25	23	25	24	24	23	25	25	25	27	23	24	27	27	26	26	26	26	24	25	25	24	25	26	23	25	23	25	24	24
CD630_31700|ID:2834507|eno|	CD630_31700|ID:2834507|eno|	>CD630_31700|ID:2834507|eno| Enolase (2-phosphoglycerate dehydratase) (2-phospho-D-glycerate hydro-lyase) [Clostridium difficile 630]	CD630_31700	81.6	46.09	430	0	323.31	1	28	28	22	22	22	22	21	22	22	22	22	22	21	22	22	22	22	22	22	22	22	21	22	22	22	22	22	22	22	22	22	21	22	22	22	22	22	21	22	22
CD630_31740|ID:2834511|gapA|	CD630_31740|ID:2834511|gapA|	>CD630_31740|ID:2834511|gapA| Glyceraldehyde-3-phosphate dehydrogenase (GAPDH) [Clostridium difficile 630]	CD630_31740	96.1	36.033	335	0	323.31	1	37	37	25	26	26	24	26	24	26	26	24	26	26	27	28	26	24	24	25	26	25	25	25	26	26	25	26	25	26	26	24	26	24	26	26	24	26	26	27	28
CD630_13390|ID:2833344|aspB|	CD630_13390|ID:2833344|aspB|	>CD630_13390|ID:2833344|aspB| Aspartate aminotransferase (AspAT) (Transaminase A) [Clostridium difficile 630]	CD630_13390	81.4	44.638	398	0	323.31	1	49	49	36	37	38	38	38	36	35	37	35	38	35	36	34	36	34	36	36	39	37	36	35	35	38	37	37	36	37	38	38	38	36	35	37	35	38	35	36	34
CD630_00760|ID:2831234|rplB|	CD630_00760|ID:2831234|rplB|	>CD630_00760|ID:2831234|rplB| 50S ribosomal protein L2 [Clostridium difficile 630]	CD630_00760	80.8	29.882	276	0	323.31	1	27	27	24	24	24	23	24	23	25	22	23	24	24	23	23	22	23	22	25	22	22	23	24	24	21	22	22	24	24	24	23	24	23	25	22	23	24	24	23	23
CD630_00810|ID:2831240|rpsQ|	CD630_00810|ID:2831240|rpsQ|	>CD630_00810|ID:2831240|rpsQ| 30S ribosomal protein S17 [Clostridium difficile 630]	CD630_00810	66.7	10.063	84	0	46.314	1	10	10	5	5	5	5	5	5	5	5	5	5	5	6	6	5	5	5	5	5	5	5	5	5	5	5	5	5	5	5	5	5	5	5	5	5	5	5	6	6
CD630_00800|ID:2831238|rplP|	CD630_00800|ID:2831238|rplP|	>CD630_00800|ID:2831238|rplP| 50S ribosomal protein L16 [Clostridium difficile 630]	CD630_00800	58.7	16.056	143	0	291.12	1	10	10	6	6	6	7	6	6	6	6	7	7	6	7	7	8	8	6	6	6	7	7	6	6	6	7	7	6	6	6	7	6	6	6	6	7	7	6	7	7
CD630_23410|ID:2833803|abfD|	CD630_23410|ID:2833803|abfD|	>CD630_23410|ID:2833803|abfD| Gamma-aminobutyrate metabolism dehydratase/isomerase [includes: 4- hydroxybutyryl-coa dehydratase; vinylacetyl-coa-delta-isomerase] [Clostridium difficile 630]	CD630_23410	95.2	55.101	498	0	323.31	1	53	53	34	35	35	34	35	36	37	35	36	36	35	37	35	34	35	35	35	36	35	36	35	36	34	35	35	34	35	35	34	35	36	37	35	36	36	35	37	35
CD630_25130|ID:2833948|	CD630_25130|ID:2833948|	>CD630_25130|ID:2833948| Putative translation inhibitor endoribonuclease [Clostridium difficile 630]	CD630_25130	97.6	13.6	126	0	323.31	1	12	12	8	8	7	7	7	8	7	8	8	8	8	7	7	8	7	8	6	7	8	7	8	7	7	8	8	8	8	7	7	7	8	7	8	8	8	8	7	7
CD630_26130|ID:2832952|	CD630_26130|ID:2832952|	>CD630_26130|ID:2832952| Putative peptidase, M24 family [Clostridium difficile 630]	CD630_26130	88.3	39.822	358	0	323.31	1	38	38	29	27	28	29	28	30	28	28	28	28	30	28	28	29	25	29	29	28	29	27	29	28	27	29	30	29	27	28	29	28	30	28	28	28	28	30	28	28
CD630_00841|ID:2831244|rpsZ|	CD630_00841|ID:2831244|rpsZ|	>CD630_00841|ID:2831244|rpsZ| 30S ribosomal protein S14 type Z [Clostridium difficile 630]	CD630_00841	32.8	7.1445	61	0	6.498	1	3	3	2	2	2	2	2	1	2	1	2	2	2	1	1	1	2	2	2	2	1	2	2	2	2	2	1	2	2	2	2	2	1	2	1	2	2	2	1	1
CD630_00780|ID:2831236|rplV|	CD630_00780|ID:2831236|rplV|	>CD630_00780|ID:2831236|rplV| 50S ribosomal protein L22 [Clostridium difficile 630]	CD630_00780	71.2	12.251	111	0	264.03	1	16	16	8	9	9	9	9	8	9	9	9	9	9	9	9	9	9	8	9	9	8	9	8	9	8	9	9	8	9	9	9	9	8	9	9	9	9	9	9	9
CD630_00690|ID:2831227|rpsG|	CD630_00690|ID:2831227|rpsG|	>CD630_00690|ID:2831227|rpsG| 30S ribosomal protein S7 [Clostridium difficile 630]	CD630_00690	64.1	17.671	156	0	323.31	1	17	17	12	11	12	12	12	11	12	11	12	11	12	13	11	13	11	12	13	12	11	12	12	12	11	12	11	12	11	12	12	12	11	12	11	12	11	12	13	11
CD630_00740|ID:2831232|rplD|	CD630_00740|ID:2831232|rplD|	>CD630_00740|ID:2831232|rplD| 50S ribosomal protein L4 [Clostridium difficile 630]	CD630_00740	71.5	22.716	207	0	323.31	1	16	16	13	11	11	13	13	11	11	11	11	12	12	11	12	13	14	11	12	13	13	13	13	11	12	11	12	13	11	11	13	13	11	11	11	11	12	12	11	12
CD630_00790|ID:2831237|rpsC|	CD630_00790|ID:2831237|rpsC|	>CD630_00790|ID:2831237|rpsC| 30S ribosomal protein S3 [Clostridium difficile 630]	CD630_00790	71.2	30.362	271	0	323.31	1	30	30	23	22	23	22	24	22	21	21	22	23	24	24	23	24	25	21	23	22	22	22	22	23	22	21	22	23	22	23	22	24	22	21	21	22	23	24	24	23
CD630_00840|ID:2831243|rplE|	CD630_00840|ID:2831243|rplE|	>CD630_00840|ID:2831243|rplE| 50S ribosomal protein L5 [Clostridium difficile 630]	CD630_00840	92.8	20.437	180	0	298.02	1	29	29	16	14	17	17	16	16	15	15	16	16	15	14	15	15	15	15	15	15	15	15	16	14	16	15	14	16	14	17	17	16	16	15	15	16	16	15	14	15
CD630_00950|ID:2831257|rpsM|	CD630_00950|ID:2831257|rpsM|	>CD630_00950|ID:2831257|rpsM| 30S ribosomal protein S13 [Clostridium difficile 630]	CD630_00950	62.6	14.092	123	0	323.31	1	18	18	15	15	16	15	16	13	15	15	15	16	15	14	13	14	14	14	16	16	16	15	14	16	13	16	13	15	15	16	15	16	13	15	15	15	16	15	14	13
CD630_12570|ID:2832280|rplS|	CD630_12570|ID:2832280|rplS|	>CD630_12570|ID:2832280|rplS| 50S ribosomal protein L19 [Clostridium difficile 630]	CD630_12570	53.4	13.295	116	0	116.19	1	10	10	8	8	8	8	8	8	8	7	8	8	7	8	8	7	7	8	8	8	8	8	8	8	8	8	8	8	8	8	8	8	8	8	7	8	8	7	8	8
CD630_21400|ID:2833656|rpsB|	CD630_21400|ID:2833656|rpsB|	>CD630_21400|ID:2833656|rpsB| 30S ribosomal protein S2 [Clostridium difficile 630]	CD630_21400	84	26.843	237	0	323.31	1	28	28	17	18	17	17	17	17	18	17	17	17	20	18	19	18	20	17	18	17	17	18	17	18	17	17	17	17	18	17	17	17	17	18	17	17	17	20	18	19
CD630_07080|ID:2833245|pepD|	CD630_07080|ID:2833245|pepD|	>CD630_07080|ID:2833245|pepD| Peptidase D, aminoacyl-histidine dipeptidase [Clostridium difficile 630]	CD630_07080	76.8	52.55	483	0	323.31	1	40	40	25	23	24	24	25	24	25	24	24	25	25	24	25	25	25	24	25	25	25	25	25	24	24	25	25	25	23	24	24	25	24	25	24	24	25	25	24	25
CD630_00620|ID:2831220|rplA|	CD630_00620|ID:2831220|rplA|	>CD630_00620|ID:2831220|rplA| 50S ribosomal protein L1 [Clostridium difficile 630]	CD630_00620	84.9	24.806	232	0	323.31	1	28	28	16	17	17	16	17	16	16	16	15	17	17	15	18	16	15	15	17	16	14	17	17	17	15	16	18	16	17	17	16	17	16	16	16	15	17	17	15	18
CD630_13160|ID:2832328|rpsO|	CD630_13160|ID:2832328|rpsO|	>CD630_13160|ID:2832328|rpsO| 30S ribosomal protein S15 [Clostridium difficile 630]	CD630_13160	65.9	9.7323	85	0	187.58	1	7	7	5	4	5	5	5	5	5	4	5	5	4	5	4	5	5	5	5	5	5	5	5	5	4	5	4	5	4	5	5	5	5	5	4	5	5	4	5	4
CD630_00970|ID:2831259|rpsD|	CD630_00970|ID:2831259|rpsD|	>CD630_00970|ID:2831259|rpsD| 30S ribosomal protein S4 [Clostridium difficile 630]	CD630_00970	76.8	23.566	207	0	323.31	1	25	25	23	23	23	21	22	21	21	19	22	22	21	22	21	20	20	23	21	22	22	22	22	22	22	23	22	23	23	23	21	22	21	21	19	22	22	21	22	21
CD630_00730|ID:2831231|rplC|	CD630_00730|ID:2831231|rplC|	>CD630_00730|ID:2831231|rplC| 50S ribosomal protein L3 [Clostridium difficile 630]	CD630_00730	82.8	22.327	209	0	323.31	1	30	30	24	25	26	25	24	25	24	24	26	24	23	24	23	22	23	24	24	25	24	24	24	25	25	25	24	24	25	26	25	24	25	24	24	26	24	23	24	23
CD630_23380|ID:2833800|4hbD|	CD630_23380|ID:2833800|4hbD|	>CD630_23380|ID:2833800|4hbD| 4-hydroxybutyrate dehydrogenase (4-hydroxybutanoate:NAD+ oxidoreductase) [Clostridium difficile 630]	CD630_23380	68.8	41.969	372	0	323.31	1	31	31	23	21	23	22	23	23	23	23	23	24	22	22	21	21	22	23	23	24	22	23	23	23	22	22	22	23	21	23	22	23	23	23	23	23	24	22	22	21
CD630_00850|ID:2831245|rpsH|	CD630_00850|ID:2831245|rpsH|	>CD630_00850|ID:2831245|rpsH| 30S ribosomal protein S8 [Clostridium difficile 630]	CD630_00850	87.9	14.68	132	0	323.31	1	17	17	13	12	14	11	13	13	13	14	14	13	12	13	13	13	11	13	14	15	13	11	13	14	14	14	12	13	12	14	11	13	13	13	14	14	13	12	13	13
CD630_00830|ID:2831242|rplX|	CD630_00830|ID:2831242|rplX|	>CD630_00830|ID:2831242|rplX| 50S ribosomal protein L24 [Clostridium difficile 630]	CD630_00830	65.3	10.953	101	0	323.31	1	10	10	7	7	8	7	8	8	7	8	7	8	7	7	8	7	7	7	6	8	7	7	7	7	7	7	8	7	7	8	7	8	8	7	8	7	8	7	7	8
CD630_23420|ID:2833804|sucD|	CD630_23420|ID:2833804|sucD|	>CD630_23420|ID:2833804|sucD| Succinate-semialdehyde dehydrogenase (NAD(P)+) [Clostridium difficile 630]	CD630_23420	92.9	50.681	463	0	323.31	1	55	55	38	36	37	39	37	38	37	39	40	37	36	38	39	37	33	39	36	38	38	38	40	36	37	39	36	38	36	37	39	37	38	37	39	40	37	36	38	39
CD630_12530|ID:2832276|rpsP|	CD630_12530|ID:2832276|rpsP|	>CD630_12530|ID:2832276|rpsP| 30S ribosomal protein S16 [Clostridium difficile 630]	CD630_12530	61.1	10.244	90	0	50.408	1	6	6	4	4	4	4	4	4	3	4	4	4	4	4	4	4	4	4	4	4	4	4	4	4	4	4	4	4	4	4	4	4	4	3	4	4	4	4	4	4
CD630_00581|ID:2831216|rpmG|	CD630_00581|ID:2831216|rpmG|	>CD630_00581|ID:2831216|rpmG| 50S ribosomal protein L33 [Clostridium difficile 630]	CD630_00581	49	5.9589	49	0	71.807	1	5	5	4	3	3	4	4	4	4	2	3	4	3	3	3	3	4	4	3	3	3	3	4	3	3	3	3	4	3	3	4	4	4	4	2	3	4	3	3	3
CD630_00770|ID:2831235|rpsS|	CD630_00770|ID:2831235|rpsS|	>CD630_00770|ID:2831235|rpsS| 30S ribosomal protein S19 [Clostridium difficile 630]	CD630_00770	73.1	10.606	93	0	255.95	1	11	11	9	10	9	9	9	8	9	9	10	9	8	8	8	8	8	9	9	9	9	9	9	9	9	9	9	9	10	9	9	9	8	9	9	10	9	8	8	8
CD630_10560|ID:2832109|etfA|	CD630_10560|ID:2832109|etfA|	>CD630_10560|ID:2832109|etfA| Electron transfer flavoprotein subunit alpha [Clostridium difficile 630]	CD630_10560	94.9	36.072	336	0	323.31	1	44	44	30	28	29	30	30	29	29	28	30	29	31	31	31	30	30	29	29	28	29	29	29	28	28	28	29	30	27	28	29	29	29	28	28	29	28	31	31	31
CD630_06870|ID:2831773|rplT|	CD630_06870|ID:2831773|rplT|	>CD630_06870|ID:2831773|rplT| 50S ribosomal protein L20 [Clostridium difficile 630]	CD630_06870	41.5	13.464	118	0	179	1	8	8	7	7	7	7	7	7	7	7	7	7	7	6	7	7	7	7	7	7	7	7	7	7	7	7	7	7	7	7	7	7	7	7	7	7	7	7	6	7
CD630_11750|ID:2832203|ackA|	CD630_11750|ID:2832203|ackA|	>CD630_11750|ID:2832203|ackA| Acetate kinase (Acetokinase) [Clostridium difficile 630]	CD630_11750	94	43.32	398	0	323.31	1	47	47	36	35	34	37	38	34	36	33	38	37	35	33	32	35	31	35	36	36	36	37	35	35	36	36	33	36	35	34	37	38	34	36	33	38	37	35	33	32
CD630_00750|ID:2831233|rplW|	CD630_00750|ID:2831233|rplW|	>CD630_00750|ID:2831233|rplW| 50S ribosomal protein L23 [Clostridium difficile 630]	CD630_00750	68.8	10.796	96	0	323.31	1	14	14	13	14	12	12	12	12	14	13	13	12	12	12	12	12	11	12	13	12	12	13	13	12	13	12	12	13	14	12	12	12	12	14	13	13	12	12	12	12
CD630_00890|ID:2831250|rplO|	CD630_00890|ID:2831250|rplO|	>CD630_00890|ID:2831250|rplO| 50S ribosomal protein L15 [Clostridium difficile 630]	CD630_00890	62.6	15.805	147	0	202.27	1	17	17	11	11	10	10	10	11	11	11	10	10	11	10	9	9	10	11	11	11	10	10	11	11	11	10	10	11	11	10	10	10	11	11	11	10	10	11	10	9
CD630_07590|ID:2833250|plfB|	CD630_07590|ID:2833250|plfB|	>CD630_07590|ID:2833250|plfB| Formate acetyltransferase (Pyruvate formate-lyase) [Clostridium difficile 630]	CD630_07590	89	83.562	743	0	323.31	1	74	74	61	61	59	59	60	61	64	59	61	59	61	64	61	62	63	63	64	58	61	60	61	64	59	59	60	61	61	59	59	60	61	64	59	61	59	61	64	61
CD630_25140|ID:2833949|tdcB|	CD630_25140|ID:2833949|tdcB|	>CD630_25140|ID:2833949|tdcB| Threonine dehydratase II [Clostridium difficile 630]	CD630_25140	92.6	42.985	405	0	323.31	1	37	37	25	27	27	27	23	25	26	25	26	23	25	25	26	26	23	26	25	25	25	22	24	25	24	27	25	25	27	27	27	23	25	26	25	26	23	25	25	26
CD630_00941|ID:2831256|rpmJ|	CD630_00941|ID:2831256|rpmJ|	>CD630_00941|ID:2831256|rpmJ| 50S ribosomal protein L36 [Clostridium difficile 630]	CD630_00941	59.5	4.2773	37	0	13.025	1	4	4	2	2	2	2	2	2	2	2	2	2	3	2	3	3	3	2	2	2	2	2	2	2	2	2	2	2	2	2	2	2	2	2	2	2	2	3	2	3
CD630_01940|ID:2831393|groL|	CD630_01940|ID:2831393|groL|	>CD630_01940|ID:2831393|groL| 60 kDa chaperonin (Protein Cpn60) (GroEL protein) [Clostridium difficile 630]	CD630_01940	95.6	57.771	542	0	323.31	1	66	66	46	45	46	47	46	47	47	45	46	46	47	45	45	44	41	49	48	46	47	47	46	48	45	46	46	46	45	46	47	46	47	47	45	46	46	47	45	45
CD630_08730|ID:2833266|	CD630_08730|ID:2833266|	>CD630_08730|ID:2833266| ABC-type transport system sugar-family extracellular solute-binding lipoprotein [Clostridium difficile 630]	CD630_08730	74.4	36.067	340	0	323.31	1	21	21	18	18	17	18	19	18	20	17	18	20	17	18	17	16	21	18	19	16	17	21	18	20	17	18	21	18	18	17	18	19	18	20	17	18	20	17	18	17
CD630_00820|ID:2831241|rplN|	CD630_00820|ID:2831241|rplN|	>CD630_00820|ID:2831241|rplN| 50S ribosomal protein L14 [Clostridium difficile 630]	CD630_00820	76.2	13.237	122	0	323.31	1	20	20	14	13	14	13	13	14	13	14	13	12	15	15	15	15	15	14	13	14	13	13	14	13	14	13	13	14	13	14	13	13	14	13	14	13	12	15	15	15
CD630_11630|ID:2832194|rpmA|	CD630_11630|ID:2832194|rpmA|	>CD630_11630|ID:2832194|rpmA| 50S ribosomal protein L27 [Clostridium difficile 630]	CD630_11630	52.1	10.427	96	0	186.54	1	6	6	6	6	6	6	6	6	6	6	6	6	6	6	6	6	6	6	6	6	5	6	6	6	6	6	6	6	6	6	6	6	6	6	6	6	6	6	6	6
CD630_00680|ID:2831226|rpsL|	CD630_00680|ID:2831226|rpsL|	>CD630_00680|ID:2831226|rpsL| 30S ribosomal protein S12 [Clostridium difficile 630]	CD630_00680	72.1	15.464	140	0	323.31	1	19	19	15	15	15	14	15	14	15	14	15	15	11	14	13	12	13	14	14	15	15	15	14	14	14	14	15	15	15	15	14	15	14	15	14	15	15	11	14	13
CD630_34960|ID:2834791|hbs|	CD630_34960|ID:2834791|hbs|	>CD630_34960|ID:2834791|hbs| DNA-binding protein, non-specific [Clostridium difficile 630]	CD630_34960	68.5	9.9262	92	0	323.31	1	8	8	6	6	5	6	5	6	5	6	5	5	6	6	6	5	6	7	5	6	5	6	6	6	6	6	6	6	6	5	6	5	6	5	6	5	5	6	6	6
CD630_00700|ID:2831228|fusA|	CD630_00700|ID:2831228|fusA|	>CD630_00700|ID:2831228|fusA| Elongation factor G (EF-G) [Clostridium difficile 630]	CD630_00700	83.4	75.896	688	0	323.31	1	58	58	48	47	47	50	47	48	48	47	50	47	45	46	47	46	48	48	47	49	49	48	47	47	46	48	48	48	47	47	50	47	48	48	47	50	47	45	46	47
CD630_00860|ID:2831246|rplF|	CD630_00860|ID:2831246|rplF|	>CD630_00860|ID:2831246|rplF| 50S ribosomal protein L6 [Clostridium difficile 630]	CD630_00860	73.9	19.966	180	0	323.31	1	18	18	16	15	16	15	16	13	15	15	16	16	13	13	11	12	12	15	16	16	15	15	16	16	15	15	14	16	15	16	15	16	13	15	15	16	16	13	13	11
CD630_10550|ID:2832108|etfB|	CD630_10550|ID:2832108|etfB|	>CD630_10550|ID:2832108|etfB| Electron transfer flavoproteins subunit beta [Clostridium difficile 630]	CD630_10550	93.8	28.314	260	0	323.31	1	34	34	24	22	25	25	24	22	26	23	25	24	22	24	22	22	22	23	26	24	23	25	25	24	24	25	24	24	22	25	25	24	22	26	23	25	24	22	24	22
CD630_00720|ID:2831230|rpsJ|	CD630_00720|ID:2831230|rpsJ|	>CD630_00720|ID:2831230|rpsJ| 30S ribosomal protein S10 [Clostridium difficile 630]	CD630_00720	81.6	11.694	103	0	135	1	14	14	9	9	9	9	9	9	9	9	9	9	8	8	8	8	8	9	9	9	9	9	9	9	9	9	9	9	9	9	9	9	9	9	9	9	9	8	8	8
CD630_14740|ID:2832444|	CD630_14740|ID:2832444|	>CD630_14740|ID:2832444| Putative rubrerythrin (Rr) [Clostridium difficile 630]	CD630_14740	93.9	20.008	181	0	323.31	1	25	25	23	23	24	23	22	23	23	23	24	22	22	22	22	22	22	23	23	24	23	22	24	22	24	23	23	11	11	11	11	10	11	11	11	11	10	11	10	11
CD630_01740|ID:2831375|cooS|	CD630_01740|ID:2831375|cooS|	>CD630_01740|ID:2831375|cooS| Carbon monoxide dehydrogenase [Clostridium difficile 630]	CD630_01740	69.4	68.143	633	0	323.31	1	59	59	44	47	45	47	46	45	44	45	47	46	45	46	45	40	47	47	45	45	44	45	43	45	47	44	47	44	47	45	47	46	45	44	45	47	46	45	46	45
CD630_01130|ID:2831320|buk|	CD630_01130|ID:2831320|buk|	>CD630_01130|ID:2831320|buk| Butyrate kinase (BK) (Branched-chain carboxylic acid kinase) [Clostridium difficile 630]	CD630_01130	90.3	38.695	359	0	323.31	1	40	40	29	30	30	30	30	30	31	29	28	31	27	31	31	29	26	28	32	31	29	30	31	30	32	29	28	29	30	30	30	30	30	31	29	28	31	27	31	31
CD630_21950|ID:2832867|ftnA|	CD630_21950|ID:2832867|ftnA|	>CD630_21950|ID:2832867|ftnA| Ferritin [Clostridium difficile 630]	CD630_21950	90.6	19.562	171	0	323.31	1	11	11	11	11	11	10	11	10	11	11	10	11	11	11	10	11	11	11	11	11	11	11	11	11	10	10	11	11	11	11	10	11	10	11	11	10	11	11	11	10
CD630_26720|ID:2832957|appA|	CD630_26720|ID:2832957|appA|	>CD630_26720|ID:2832957|appA| ABC-type transport system, oligopeptide-family solute-binding protein [Clostridium difficile 630]	CD630_26720	76.9	58.163	519	0	323.31	1	43	43	39	39	40	41	38	41	41	40	40	39	38	37	33	34	39	40	40	36	40	39	40	38	37	39	41	39	39	40	41	38	41	41	40	40	39	38	37	33
CD630_33060|ID:2834616|tig|	CD630_33060|ID:2834616|tig|	>CD630_33060|ID:2834616|tig| Trigger factor (TF) [Clostridium difficile 630]	CD630_33060	81.5	48.186	428	0	323.31	1	51	51	38	39	37	39	38	37	38	37	39	38	38	38	39	38	38	38	38	37	38	38	38	39	36	39	38	38	39	37	39	38	37	38	37	39	38	38	38	39
CD630_00960|ID:2831258|rpsK|	CD630_00960|ID:2831258|rpsK|	>CD630_00960|ID:2831258|rpsK| 30S ribosomal protein S11 [Clostridium difficile 630]	CD630_00960	68.2	14.438	132	0	323.31	1	8	8	6	5	6	6	6	6	7	6	5	6	6	6	6	6	6	5	6	6	6	6	6	6	6	6	6	6	5	6	6	6	6	7	6	5	6	6	6	6
CD630_24610|ID:2833905|dnaK|	CD630_24610|ID:2833905|dnaK|	>CD630_24610|ID:2833905|dnaK| Chaperone protein dnaK (Heat shock protein 70) (Heat shock 70 kDa protein) (HSP70) [Clostridium difficile 630]	CD630_24610	91.1	66.467	615	0	323.31	1	81	81	56	58	57	56	56	58	57	57	57	57	59	59	59	58	60	56	59	58	58	57	56	59	57	59	57	56	58	57	56	56	58	57	57	57	57	59	59	59
CD630_07900|ID:2831866|	CD630_07900|ID:2831866|	>CD630_07900|ID:2831866| Putative hydrolase, NUDIX family [Clostridium difficile 630]	CD630_07900	89.1	16.546	147	0	234.23	1	17	17	13	12	13	14	12	14	11	14	14	13	14	14	15	14	14	13	13	13	14	12	13	13	12	14	14	13	12	13	14	12	14	11	14	14	13	14	14	15
CD630_26830|ID:2834087|	CD630_26830|ID:2834087|	>CD630_26830|ID:2834087| Putative propanediol utilization protein [Clostridium difficile 630]	CD630_26830	96.3	20.064	189	0	323.31	1	21	21	16	17	17	17	17	16	17	15	17	17	15	15	16	16	16	17	17	17	16	16	16	17	16	17	16	16	17	17	17	17	16	17	15	17	17	15	15	16
CD630_00881|ID:2831249|rpmD|	CD630_00881|ID:2831249|rpmD|	>CD630_00881|ID:2831249|rpmD| 50S ribosomal protein L30 [Clostridium difficile 630]	CD630_00881	75.4	6.854	61	0	113.58	1	8	8	5	5	5	5	5	5	5	6	5	5	6	7	7	6	6	5	5	5	5	5	5	5	6	5	6	5	5	5	5	5	5	5	6	5	5	6	7	7
CD630_11570|ID:2833318|norV|	CD630_11570|ID:2833318|norV|	>CD630_11570|ID:2833318|norV| Anaerobic nitric oxide reductase flavorubredoxin (FlRd) (FlavoRb) [Clostridium difficile 630]	CD630_11570	90.4	44.836	397	0	323.31	1	39	39	31	35	35	31	33	32	31	34	33	32	31	29	33	32	31	30	36	35	32	34	33	35	30	32	33	31	35	35	31	33	32	31	34	33	32	31	29	33
CD630_21390|ID:2833655|tsf|	CD630_21390|ID:2833655|tsf|	>CD630_21390|ID:2833655|tsf| Elongation factor Ts (EF-Ts) [Clostridium difficile 630]	CD630_21390	89.1	33.14	303	0	323.31	1	43	43	30	27	29	29	28	28	28	28	29	28	25	26	28	26	26	28	28	28	29	28	30	28	27	30	26	30	27	29	29	28	28	28	28	29	28	25	26	28
CD630_01120|ID:2831319|ptb|	CD630_01120|ID:2831319|ptb|	>CD630_01120|ID:2831319|ptb| phosphate butyryltransferase [Clostridium difficile 630]	CD630_01120	93	32.405	300	0	323.31	1	40	40	29	28	28	27	28	28	29	27	28	29	24	26	27	26	24	28	29	27	28	27	28	29	28	27	28	29	28	28	27	28	28	29	27	28	29	24	26	27
CD630_00990|ID:2831261|rplQ|	CD630_00990|ID:2831261|rplQ|	>CD630_00990|ID:2831261|rplQ| 50S ribosomal protein L17 [Clostridium difficile 630]	CD630_00990	51.3	12.965	113	0	284.22	1	7	7	6	6	6	6	6	6	6	6	6	6	7	7	7	7	7	6	6	6	6	6	5	5	6	5	6	6	6	6	6	6	6	6	6	6	6	7	7	7
CD630_12790|ID:2832296|iscS2|	CD630_12790|ID:2832296|iscS2|	>CD630_12790|ID:2832296|iscS2| Cysteine desulfurase [Clostridium difficile 630]	CD630_12790	76.1	43.818	397	0	323.31	1	36	36	25	24	24	23	24	25	23	24	22	25	22	21	20	22	24	24	24	25	25	25	25	26	24	24	27	25	24	24	23	24	25	23	24	22	25	22	21	20
CD630_00500|ID:2831207|proS|	CD630_00500|ID:2831207|proS|	>CD630_00500|ID:2831207|proS| Prolyl-tRNA synthetase [Clostridium difficile 630]	CD630_00500	93.3	55.145	481	0	323.31	1	54	54	44	43	44	43	42	42	43	46	43	45	38	43	41	40	41	43	45	43	41	44	43	43	43	44	39	44	43	44	43	42	42	43	46	43	45	38	43	41
CD630_03960|ID:2831536|hadI|	CD630_03960|ID:2831536|hadI|	>CD630_03960|ID:2831536|hadI| Activator of 2-hydroxyisocaproyl-CoA dehydratase [Clostridium difficile 630]	CD630_03960	76.7	28.422	266	0	323.31	1	27	27	15	15	16	15	15	15	17	15	15	15	15	16	16	16	16	15	16	16	15	15	15	16	15	15	15	15	15	16	15	15	15	17	15	15	15	14	15	15
CD630_26670|ID:2834080|ptsG-BC|	CD630_26670|ID:2834080|ptsG-BC|	>CD630_26670|ID:2834080|ptsG-BC| PTS system, glucose-specific IIBC component [Clostridium difficile 630]	CD630_26670	32.9	56.611	523	0	323.31	1	34	34	20	19	19	20	20	19	18	19	20	19	19	19	20	19	19	20	20	20	20	20	20	20	20	20	19	20	19	19	20	20	19	18	19	20	19	19	19	20
CD630_07180|ID:2831801|fhs|	CD630_07180|ID:2831801|fhs|	>CD630_07180|ID:2831801|fhs| Formate--tetrahydrofolate ligase (Formyltetrahydrofolate synthetase) (FHS) (FTHFS) [Clostridium difficile 630]	CD630_07180	77.2	59.985	558	0	323.31	1	54	54	42	43	40	41	40	38	43	40	43	41	40	44	43	40	37	41	43	42	40	39	41	43	41	43	42	42	43	40	41	40	38	43	40	43	41	40	44	43
CD630_25621|ID:2832944|rpmB|	CD630_25621|ID:2832944|rpmB|	>CD630_25621|ID:2832944|rpmB| 50S ribosomal protein L28 [Clostridium difficile 630]	CD630_25621	54.8	6.7789	62	0	62.468	1	5	5	5	4	5	4	5	4	4	3	5	5	4	3	4	3	3	3	3	4	3	5	5	3	4	3	3	5	4	5	4	5	4	4	3	5	5	4	3	4
CD630_16230|ID:2832561|	CD630_16230|ID:2832561|	>CD630_16230|ID:2832561| Putative oxidoreductase [Clostridium difficile 630]	CD630_16230	85.6	94.305	843	0	323.31	1	93	93	74	75	75	74	72	72	73	73	73	72	73	72	70	72	68	75	73	72	75	70	71	70	73	74	73	74	75	75	74	72	72	73	73	73	72	73	72	70
CD630_17970|ID:2833463|	CD630_17970|ID:2833463|	>CD630_17970|ID:2833463| Coenzyme A disulfide reductase (CoA-disulfide reductase) (CoADR) [Clostridium difficile 630]	CD630_17970	86.2	58.666	543	0	323.31	1	59	59	41	42	42	43	41	38	41	43	43	44	41	38	40	40	39	41	43	42	39	42	42	44	43	42	44	41	42	42	43	41	38	41	43	43	44	41	38	40
CD630_32440|ID:2834562|prdA|	CD630_32440|ID:2834562|prdA|	>CD630_32440|ID:2834562|prdA| D-proline reductase proprotein prdA [Clostridium difficile 630]	CD630_32440	74.6	67.618	626	0	323.31	1	44	44	38	37	37	37	39	39	38	36	38	37	35	38	36	38	37	40	38	36	37	38	40	38	37	38	39	38	37	37	37	39	39	38	36	38	37	35	38	36
CD630_29660|ID:2834337|adhE|	CD630_29660|ID:2834337|adhE|	>CD630_29660|ID:2834337|adhE| Aldehyde-alcohol dehydrogenase [Clostridium difficile 630]	CD630_29660	88.2	94.67	867	0	323.31	1	78	78	64	63	62	62	58	63	63	64	62	59	60	61	60	63	53	62	64	60	61	56	62	65	65	62	57	58	57	56	56	52	57	57	58	56	53	54	55	54
CD630_08550|ID:2831919|oppA|	CD630_08550|ID:2831919|oppA|	>CD630_08550|ID:2831919|oppA| ABC-type transport system, oligopeptide-family extracellular solute-binding protein [Clostridium difficile 630]	CD630_08550	85.1	58.514	522	0	323.31	1	50	50	40	37	42	40	37	41	36	41	41	37	37	39	39	37	38	36	38	40	40	36	40	38	38	38	38	40	37	42	40	37	41	36	41	41	37	37	39	39
CD630_07360|ID:2831819|	CD630_07360|ID:2831819|	>CD630_07360|ID:2831819| Conserved hypothetical protein [Clostridium difficile 630]	CD630_07360	39.7	13.914	116	0	141.4	1	6	6	4	3	4	3	5	3	3	4	3	4	3	4	3	4	3	3	4	4	4	4	3	4	3	3	5	4	3	4	3	5	3	3	4	3	4	3	4	3
CD630_04030|ID:2833179|fba|	CD630_04030|ID:2833179|fba|	>CD630_04030|ID:2833179|fba| Fructose-1,6-bisphosphate aldolase [Clostridium difficile 630]	CD630_04030	95.5	32.918	308	0	323.31	1	30	30	25	24	26	26	26	25	25	26	26	26	24	23	23	22	24	25	26	26	26	26	26	26	26	26	24	25	24	26	26	26	25	25	26	26	26	24	23	23
CD630_15370|ID:2832487|aspB|	CD630_15370|ID:2832487|aspB|	>CD630_15370|ID:2832487|aspB| Putative glutamate synthase [Clostridium difficile 630]	CD630_15370	81.9	49.595	464	0	323.31	1	48	48	38	35	37	36	36	35	36	33	36	34	38	38	37	38	36	33	38	36	35	37	36	37	32	36	36	38	35	37	36	36	35	36	33	36	34	38	38	37
CD630_00870|ID:2831247|rplR|	CD630_00870|ID:2831247|rplR|	>CD630_00870|ID:2831247|rplR| 50S ribosomal protein L18 [Clostridium difficile 630]	CD630_00870	67.2	13.543	122	0	322.4	1	15	15	11	12	11	12	11	11	12	10	12	12	12	13	13	13	13	11	11	11	12	12	11	11	11	12	11	11	12	11	12	11	11	12	10	12	12	12	13	13
CD630_26930|ID:2834096|	CD630_26930|ID:2834096|	>CD630_26930|ID:2834096| Sodium:dicarboxylate symporter family protein [Clostridium difficile 630]	CD630_26930	17.7	41.94	402	0	258.68	1	6	6	4	3	4	4	4	4	3	4	4	4	5	5	5	5	5	4	4	4	4	4	4	4	4	4	4	4	3	4	4	4	4	3	4	4	4	5	5	5
CD630_17490|ID:2832653|	CD630_17490|ID:2832653|	>CD630_17490|ID:2832653| Putative 2-hydroxyacyl-CoA dehydratase [Clostridium difficile 630]	CD630_17490	95	43.565	383	0	323.31	1	45	45	28	29	30	28	32	30	30	29	28	31	25	31	28	29	30	29	30	30	28	29	29	31	29	27	30	28	29	30	28	32	30	30	29	28	31	25	31	28
CD630_01420|ID:2831348|	CD630_01420|ID:2831348|	>CD630_01420|ID:2831348| Putative RNA-binding protein [Clostridium difficile 630]	CD630_01420	80.9	21.262	183	0	323.31	1	17	17	14	13	14	15	14	12	13	14	13	14	14	14	12	13	13	13	14	14	14	14	14	14	12	14	15	14	13	14	15	14	12	13	14	13	14	14	14	12
CD630_34680|ID:2834762|atpD|	CD630_34680|ID:2834762|atpD|	>CD630_34680|ID:2834762|atpD| ATP synthase subunit beta [Clostridium difficile 630]	CD630_34680	94.2	49.79	464	0	323.31	1	43	43	38	38	38	37	38	36	36	37	37	37	35	36	37	35	35	38	38	38	37	36	37	37	36	37	38	38	38	38	37	38	36	36	37	37	37	35	36	37
CD630_27910|ID:2834182|cwp2|	CD630_27910|ID:2834182|cwp2|	>CD630_27910|ID:2834182|cwp2| Cell wall binding protein [Clostridium difficile 630]	CD630_27910	81.5	66.445	623	0	323.31	1	71	71	51	47	54	51	55	55	52	57	49	53	50	54	52	53	51	55	53	55	51	51	53	53	57	56	54	51	47	54	51	55	55	52	57	49	53	50	54	52
CD630_31730|ID:2834510|pgk|	CD630_31730|ID:2834510|pgk|	>CD630_31730|ID:2834510|pgk| Phosphoglycerate kinase [Clostridium difficile 630]	CD630_31730	92	43.066	400	0	323.31	1	41	41	32	32	33	33	31	32	31	33	32	31	33	32	33	31	32	32	33	34	30	32	33	32	34	32	31	32	32	33	33	31	32	31	33	32	31	33	32	33
CD630_02390|ID:2831430|fliC|	CD630_02390|ID:2831430|fliC|	>CD630_02390|ID:2831430|fliC| Flagellin C [Clostridium difficile 630]	CD630_02390	90	30.773	290	0	323.31	1	29	29	18	17	17	18	20	20	20	17	19	20	15	18	17	18	19	18	18	16	21	19	17	18	16	20	19	18	17	17	18	20	20	20	17	19	20	15	18	17
CD630_11370|ID:2832168|rnfC|	CD630_11370|ID:2832168|rnfC|	>CD630_11370|ID:2832168|rnfC| Electron transport complex protein [Clostridium difficile 630]	CD630_11370	89	48.137	445	0	323.31	1	42	42	38	32	34	35	35	34	36	33	34	36	35	35	32	37	34	36	34	36	36	36	35	35	35	35	37	38	32	34	35	35	34	36	33	34	36	35	35	32
CD630_36611|ID:2834953|rpsR|	CD630_36611|ID:2834953|rpsR|	>CD630_36611|ID:2834953|rpsR| 30S ribosomal protein S18 [Clostridium difficile 630]	CD630_36611	68	8.8925	75	0	21.755	1	9	9	6	6	6	6	6	5	6	6	6	6	5	6	3	6	5	6	6	5	5	5	6	6	6	6	6	6	6	6	6	6	5	6	6	6	6	5	6	3
CD630_12140|ID:2832241|spo0A|	CD630_12140|ID:2832241|spo0A|	>CD630_12140|ID:2832241|spo0A| Stage 0 sporulation protein A [Clostridium difficile 630]	CD630_12140	93.1	30.85	274	0	323.31	1	38	38	26	24	27	25	27	27	26	25	26	26	24	22	23	25	25	25	27	25	29	26	26	26	23	28	25	26	24	27	25	27	27	26	25	26	26	24	22	23
CD630_23390|ID:2833801|cat2|	CD630_23390|ID:2833801|cat2|	>CD630_23390|ID:2833801|cat2| 4-hydroxybutyrate CoA transferase [Clostridium difficile 630]	CD630_23390	90.1	47.983	435	0	323.31	1	41	41	33	31	31	34	34	30	33	29	33	33	32	33	31	33	30	30	33	33	31	32	33	34	32	32	31	33	31	31	34	34	30	33	29	33	33	32	33	31
CD630_35160|ID:2834811|spoVG|	CD630_35160|ID:2834811|spoVG|	>CD630_35160|ID:2834811|spoVG| Regulator required for spore cortex synthesis [Clostridium difficile 630]	CD630_35160	97.8	10.461	92	0	140.27	1	12	12	6	5	6	5	5	6	4	6	6	5	5	6	6	6	6	7	5	5	6	5	5	5	5	5	5	6	5	6	5	5	6	4	6	6	5	5	6	6
CD630_31720|ID:2834509|tpi|	CD630_31720|ID:2834509|tpi|	>CD630_31720|ID:2834509|tpi| Triosephosphate isomerase (TIM) (Triose-phosphate isomerase) [Clostridium difficile 630]	CD630_31720	87.9	27.192	247	0	323.31	1	25	25	18	20	19	19	20	18	19	20	19	20	18	19	19	16	17	20	20	19	17	20	20	20	18	19	18	18	20	19	19	20	18	19	20	19	20	18	19	19
CD630_32370|ID:2834556|prdF|	CD630_32370|ID:2834556|prdF|	>CD630_32370|ID:2834556|prdF| Proline racemase [Clostridium difficile 630]	CD630_32370	69.9	36.22	335	0	323.31	1	27	27	24	23	23	24	24	24	23	23	24	24	21	23	21	24	24	23	23	23	24	23	23	23	24	24	23	24	23	23	24	24	24	23	23	24	24	21	23	21
CD630_06860|ID:2831772|rpmI|	CD630_06860|ID:2831772|rpmI|	>CD630_06860|ID:2831772|rpmI| 50S ribosomal protein L35 [Clostridium difficile 630]	CD630_06860	29.7	7.2057	64	0	51.13	1	6	6	6	6	6	6	6	6	6	6	6	6	6	6	6	5	6	6	6	6	6	6	6	6	5	6	6	6	6	6	6	6	6	6	6	6	6	6	6	6
CD630_21770|ID:2833683|	CD630_21770|ID:2833683|	>CD630_21770|ID:2833683| ABC-type transport system, cystine/aminoacid-family extracellular solute-binding protein [Clostridium difficile 630]	CD630_21770	78.7	29.939	267	0	323.31	1	25	25	20	20	21	20	21	19	19	21	18	21	19	20	20	18	19	18	21	22	19	22	19	22	20	18	20	20	20	21	20	21	19	19	21	18	21	19	20	20
CD630_11610|ID:2832192|rplU|	CD630_11610|ID:2832192|rplU|	>CD630_11610|ID:2832192|rplU| 50S ribosomal protein L21 [Clostridium difficile 630]	CD630_11610	70.9	11.33	103	0	323.31	1	9	9	3	3	3	3	3	3	3	3	3	3	3	3	3	3	3	3	3	3	3	3	4	3	3	3	3	3	3	3	3	3	3	3	3	3	3	3	3	3
CD630_23220|ID:2833785|tkt|	CD630_23220|ID:2833785|tkt|	>CD630_23220|ID:2833785|tkt| Transketolase, N-terminal (Sedoheptulose-7-phosphate:D-glyceraldehyde-3-phosphate glycolaldehydetransferase) [Clostridium difficile 630]	CD630_23220	91.9	29.143	270	0	323.31	1	23	23	19	18	19	18	17	17	19	16	20	18	17	20	19	18	15	18	20	19	19	18	19	20	17	19	16	18	17	18	17	16	16	18	15	19	17	16	19	18
CD630_32410|ID:2834560|prdB|	CD630_32410|ID:2834560|prdB|	>CD630_32410|ID:2834560|prdB| Proline reductase (selenocysteine) [Clostridium difficile 630]	CD630_32410	86.3	25.724	241	0	323.31	1	16	16	15	13	15	15	15	15	14	14	15	15	14	14	13	15	14	15	15	15	15	15	15	15	14	15	14	15	13	15	15	15	15	14	14	15	15	14	14	13
CD630_19430|ID:2833493|	CD630_19430|ID:2833493|	>CD630_19430|ID:2833493| Conserved hypothetical protein [Clostridium difficile 630]	CD630_19430	65.1	11.478	106	0	288.5	1	9	9	6	6	6	6	6	6	6	6	6	6	4	5	5	6	5	6	6	6	6	6	6	6	6	6	6	6	6	6	6	6	6	6	6	6	6	4	5	5
CD630_00220|ID:2831180|fusA1|	CD630_00220|ID:2831180|fusA1|	>CD630_00220|ID:2831180|fusA1| Elongation factor G (EF-G) [Clostridium difficile 630]	CD630_00220	87.1	72.029	642	0	323.31	1	68	68	56	50	50	56	54	55	54	55	57	52	54	54	54	56	57	56	50	49	56	51	54	50	57	56	57	56	50	50	56	54	55	54	55	57	52	54	54	54
CD630_11450|ID:2832177|mreB2|	CD630_11450|ID:2832177|mreB2|	>CD630_11450|ID:2832177|mreB2| Rod shape-determining protein MreB [Clostridium difficile 630]	CD630_11450	90.4	38.033	353	0	323.31	1	38	38	32	30	34	31	30	32	33	34	31	32	32	33	33	29	31	31	33	33	29	31	33	33	32	31	31	31	29	33	30	29	31	32	33	30	31	31	32	32
CD630_08120|ID:2831883|	CD630_08120|ID:2831883|	>CD630_08120|ID:2831883| Putative universal stress protein A (UspA) [Clostridium difficile 630]	CD630_08120	85.3	15.348	136	0	323.31	1	17	17	14	14	14	15	15	15	14	14	14	14	13	14	13	13	14	13	15	14	15	15	14	16	14	15	15	14	14	14	15	15	15	14	14	14	14	13	14	13
CD630_33050|ID:2834615|clpP1|	CD630_33050|ID:2834615|clpP1|	>CD630_33050|ID:2834615|clpP1| ATP-dependent Clp protease proteolytic subunit 1 [Clostridium difficile 630]	CD630_33050	50	21.294	194	0	323.31	1	11	11	10	9	10	9	10	10	10	10	9	10	10	10	10	10	10	10	9	9	10	10	10	9	10	9	10	10	9	10	9	10	10	10	10	9	10	10	10	10
CD630_00610|ID:2831219|rplK|	CD630_00610|ID:2831219|rplK|	>CD630_00610|ID:2831219|rplK| 50S ribosomal protein L11 [Clostridium difficile 630]	CD630_00610	88.7	14.787	141	0	323.31	1	14	14	9	8	8	9	8	9	9	9	9	8	10	9	9	10	10	8	9	9	8	8	8	8	8	8	9	9	8	8	9	8	9	9	9	9	8	10	9	9
CD630_15360|ID:2832486|	CD630_15360|ID:2832486|	>CD630_15360|ID:2832486| Ferredoxin--NADP(+) reductase subunit alpha [Clostridium difficile 630]	CD630_15360	79.8	33.032	297	0	323.31	1	28	28	24	21	23	23	23	24	25	22	24	24	22	24	22	21	21	24	25	24	23	23	23	24	24	23	22	24	21	23	23	23	24	25	22	24	24	22	24	22
CD630_00630|ID:2831221|rplJ|	CD630_00630|ID:2831221|rplJ|	>CD630_00630|ID:2831221|rplJ| 50S ribosomal protein L10 [Clostridium difficile 630]	CD630_00630	87.5	18.593	168	0	323.31	1	18	18	11	11	11	11	11	11	11	11	11	10	12	12	12	11	11	11	11	11	11	11	11	11	11	11	11	11	11	11	11	11	11	11	11	11	10	12	12	12
CD630_13550|ID:2832361|cspB|	CD630_13550|ID:2832361|cspB|	>CD630_13550|ID:2832361|cspB| Cold shock protein CspB [Clostridium difficile 630]	CD630_13550	40.9	7.1239	66	0	101.92	1	3	3	2	2	3	3	3	3	3	3	3	3	2	2	2	2	2	3	2	3	2	3	2	3	3	2	2	2	2	3	3	3	3	3	3	3	3	2	2	2
CD630_00980|ID:2831260|rpoA|	CD630_00980|ID:2831260|rpoA|	>CD630_00980|ID:2831260|rpoA| DNA-directed RNA polymerase subunit alpha [Clostridium difficile 630]	CD630_00980	84.8	34.92	315	0	323.31	1	33	33	27	27	28	27	28	28	29	29	28	28	29	28	29	28	26	28	29	27	30	28	26	29	28	31	27	27	27	28	27	28	28	29	29	28	28	29	28	29
CD630_23650|ID:2833822|	CD630_23650|ID:2833822|	>CD630_23650|ID:2833822| ABC-type transport system, nitrate/sulfonate/taurine extracellular solute-binding protein [Clostridium difficile 630]	CD630_23650	76	39.895	363	0	323.31	1	32	32	31	28	28	27	30	26	30	28	29	30	25	29	25	25	27	27	28	30	26	31	30	29	28	31	26	31	28	28	27	30	26	30	28	29	30	25	29	25
CD630_11390|ID:2832170|rnfG|	CD630_11390|ID:2832170|rnfG|	>CD630_11390|ID:2832170|rnfG| Electron transport complex protein [Clostridium difficile 630]	CD630_11390	78.3	19.514	189	0	256.53	1	11	11	8	8	9	9	7	7	8	10	8	7	8	7	7	6	9	9	8	9	7	8	9	7	7	9	8	8	8	9	9	7	7	8	10	8	7	8	7	7
CD630_10570|ID:2832110|crt2|	CD630_10570|ID:2832110|crt2|	>CD630_10570|ID:2832110|crt2| 3-hydroxybutyryl-CoA dehydratase (Crotonase) [Clostridium difficile 630]	CD630_10570	77.4	28.431	265	0	214.64	1	23	23	15	17	16	16	17	16	17	16	15	16	15	15	12	12	13	16	17	16	15	15	16	16	14	15	16	15	17	16	16	17	16	17	16	15	16	15	15	12
CD630_34190|ID:2834718|hemB|	CD630_34190|ID:2834718|hemB|	>CD630_34190|ID:2834718|hemB| Delta-aminolevulinic acid dehydratase (porphobilinogen synthase) [Clostridium difficile 630]	CD630_34190	85.7	35.935	321	0	323.31	1	22	22	20	20	20	19	19	21	20	21	19	20	21	19	20	20	22	19	19	19	20	21	20	18	20	18	21	20	20	20	19	19	21	20	21	19	20	21	19	20
CD630_27550|ID:2834150|ptsI|	CD630_27550|ID:2834150|ptsI|	>CD630_27550|ID:2834150|ptsI| PTS system, EI component [Clostridium difficile 630]	CD630_27550	87.9	63.15	570	0	323.31	1	54	54	41	40	42	41	41	41	43	42	39	42	40	39	39	42	38	40	44	41	39	40	40	45	41	42	40	41	40	42	41	41	41	43	42	39	42	40	39	39
CD630_17300|ID:2833451|	CD630_17300|ID:2833451|	>CD630_17300|ID:2833451| Putative ATP-binding protein [Clostridium difficile 630]	CD630_17300	71.5	29.373	270	0	323.31	1	19	19	13	14	13	14	14	13	13	13	14	13	14	14	14	14	14	13	13	13	13	13	13	13	13	13	13	13	14	13	14	14	13	13	13	14	13	14	14	14
CD630_36630|ID:2834955|rpsF|	CD630_36630|ID:2834955|rpsF|	>CD630_36630|ID:2834955|rpsF| 30S ribosomal protein S6 [Clostridium difficile 630]	CD630_36630	88	10.52	92	0	234.24	1	17	17	8	12	9	9	11	12	11	10	9	12	9	11	11	12	12	12	11	11	12	11	9	10	11	11	12	8	12	9	9	11	12	11	10	9	12	9	11	11
CD630_34700|ID:2834764|atpA|	CD630_34700|ID:2834764|atpA|	>CD630_34700|ID:2834764|atpA| ATPase subunit alpha [Clostridium difficile 630]	CD630_34700	73.4	54.664	500	0	323.31	1	40	40	30	31	31	35	32	33	31	34	34	34	29	29	30	33	30	30	31	34	34	33	32	32	32	31	31	30	31	31	35	32	33	31	34	34	34	29	29	30
CD630_35140|ID:2834809|prs|	CD630_35140|ID:2834809|prs|	>CD630_35140|ID:2834809|prs| Ribose-phosphate pyrophosphokinase [Clostridium difficile 630]	CD630_35140	70.3	34.227	316	0	323.31	1	21	21	15	16	16	15	16	16	15	17	15	16	15	16	17	16	17	16	15	16	15	16	15	15	16	15	17	15	16	16	15	16	16	15	17	15	16	15	16	17
CD630_05740|ID:2831693|thrS|	CD630_05740|ID:2831693|thrS|	>CD630_05740|ID:2831693|thrS| Threonyl-tRNA synthetase [Clostridium difficile 630]	CD630_05740	83.7	73.543	639	0	323.31	1	59	59	48	44	50	48	50	45	49	46	48	51	45	46	43	45	44	44	50	49	44	47	46	48	44	46	45	48	44	50	48	50	45	49	46	48	51	45	46	43
CD630_15210|ID:2832478|tyrS|	CD630_15210|ID:2832478|tyrS|	>CD630_15210|ID:2832478|tyrS| Tyrosyl-tRNA synthetase (Tyrosine--tRNA ligase) (TyrRS) [Clostridium difficile 630]	CD630_15210	76.9	45.731	402	0	323.31	1	39	39	33	31	32	31	30	29	32	29	31	30	25	28	25	25	24	30	31	32	32	28	33	32	31	31	28	33	31	32	31	30	29	32	29	31	30	25	28	25
CD630_03330|ID:2833137|ppaC|	CD630_03330|ID:2833137|ppaC|	>CD630_03330|ID:2833137|ppaC| Putative inorganic pyrophosphatase [Clostridium difficile 630]	CD630_03330	90.6	59.289	532	0	323.31	1	54	54	47	45	46	46	44	46	42	47	45	45	44	42	45	45	44	46	45	45	47	46	45	46	45	46	44	47	45	46	46	44	46	42	47	45	45	44	42	45
CD630_23290|ID:2833792|tal|	CD630_23290|ID:2833792|tal|	>CD630_23290|ID:2833792|tal| Transaldolase [Clostridium difficile 630]	CD630_23290	75.5	23.401	216	0	323.31	1	20	20	15	15	16	15	16	15	16	16	15	16	14	15	15	15	14	14	15	15	15	16	15	16	15	15	15	15	15	16	15	16	15	16	16	15	16	14	15	15
CD630_23210|ID:2833784|tkt'|	CD630_23210|ID:2833784|tkt'|	>CD630_23210|ID:2833784|tkt| Transketolase, central and C-terminal (Sedoheptulose-7-phosphate:D-glyceraldehyde-3-phosphate glycolaldehydetransferase) [Clostridium difficile 630]	CD630_23210	86.6	32.342	306	0	323.31	1	23	23	17	17	17	17	17	17	18	16	16	17	16	15	16	15	15	17	17	17	15	17	17	17	16	17	16	17	17	17	17	17	17	18	16	16	17	16	15	16
CD630_28910|ID:2834262|;CD630_09760|ID:2832030|	CD630_28910|ID:2834262|;CD630_09760|ID:2832030|	>CD630_28910|ID:2834262| Putative phage protein [Clostridium difficile 630];>CD630_09760|ID:2832030| Putative phage protein [Clostridium difficile 630]	CD630_28910	85.3	16.982	143;143	0	323.31	2	17;17	17	16	15	16	16	16	15	16	16	16	16	16	16	15	15	14	15	16	16	15	16	16	16	14	15	15	16	15	16	16	16	15	16	16	16	16	16	16	15
CD630_00520|ID:2831209|cysS|	CD630_00520|ID:2831209|cysS|	>CD630_00520|ID:2831209|cysS| Cysteinyl-tRNA synthetase (Cysteine--tRNA ligase) (CysRS) [Clostridium difficile 630]	CD630_00520	88.6	53.886	465	0	323.31	1	56	56	46	41	45	46	41	43	46	41	44	43	40	38	38	40	39	41	46	45	41	42	45	47	40	49	41	46	41	45	46	41	43	46	41	44	43	40	38	38
CD630_07290|ID:2831812|gcvH|	CD630_07290|ID:2831812|gcvH|	>CD630_07290|ID:2831812|gcvH| Glycine cleavage system H protein [Clostridium difficile 630]	CD630_07290	76.8	14.047	125	0	170.05	1	7	7	4	3	5	4	4	4	5	5	5	5	4	3	3	3	4	4	4	5	4	5	5	5	4	5	4	4	3	5	4	4	4	5	5	5	5	4	3	3
CD630_33950|ID:2834695|pfkA|	CD630_33950|ID:2834695|pfkA|	>CD630_33950|ID:2834695|pfkA| 6-phosphofructokinase (Phosphofructokinase) (Phosphohexokinase) [Clostridium difficile 630]	CD630_33950	85.6	34.206	319	0	323.31	1	31	31	19	19	20	16	17	19	19	20	15	19	18	21	18	17	17	19	19	17	18	19	18	19	19	17	18	19	19	20	16	17	19	19	20	15	19	18	21	18
CD630_23430|ID:2833805|cat1|	CD630_23430|ID:2833805|cat1|	>CD630_23430|ID:2833805|cat1| Succinyl-CoA:coenzyme A transferase [Clostridium difficile 630]	CD630_23430	85.6	56.137	514	0	323.31	1	44	44	32	29	29	32	30	31	29	29	31	30	28	28	28	28	29	31	31	28	29	29	30	30	28	32	29	32	29	29	32	30	31	29	29	31	30	28	28	28
CD630_13570|ID:2833348|	CD630_13570|ID:2833348|	>CD630_13570|ID:2833348| Putative peptidyl-prolyl isomerase [Clostridium difficile 630]	CD630_13570	88	28.465	251	0	323.31	1	29	29	24	22	26	23	25	24	24	25	23	25	25	24	25	24	26	25	26	26	24	25	23	26	26	25	26	24	22	26	23	25	24	24	25	23	25	25	24	25
CD630_00140|ID:2831126|serS1|	CD630_00140|ID:2831126|serS1|	>CD630_00140|ID:2831126|serS1| Seryl-tRNA synthetase 1 [Clostridium difficile 630]	CD630_00140	85.8	48.526	423	0	323.31	1	39	39	27	27	28	25	28	26	26	28	25	27	27	28	28	26	27	26	28	29	26	27	28	28	27	26	29	25	25	26	24	26	25	24	27	24	25	25	25	26
CD630_21740|ID:2833680|	CD630_21740|ID:2833680|	>CD630_21740|ID:2833680| ABC-type transport system, cystine/aminoacid-family extracellular solute-binding protein [Clostridium difficile 630]	CD630_21740	75.5	29.171	265	0	323.31	1	22	22	15	17	17	16	18	16	16	17	15	17	17	17	19	17	17	16	15	17	15	17	15	16	18	14	17	15	17	17	16	18	16	16	17	15	17	17	17	19
CD630_23350|ID:2832910|guaB|	CD630_23350|ID:2832910|guaB|	>CD630_23350|ID:2832910|guaB| Inositol-5-monophosphate dehydrogenase (IMP dehydrogenase) (IMPDH) (IMPD) [Clostridium difficile 630]	CD630_23350	88.6	54.776	499	0	323.31	1	45	45	36	35	35	36	35	33	33	37	37	34	31	34	36	35	34	36	37	36	34	32	36	36	39	38	35	36	35	35	36	35	33	33	37	37	34	31	34	36
CD630_28010|ID:2834192|	CD630_28010|ID:2834192|	>CD630_28010|ID:2834192| Conserved hypothetical protein [Clostridium difficile 630]	CD630_28010	62.9	10.984	97	0	70.305	1	9	9	6	7	6	5	6	6	6	6	5	6	7	6	6	7	7	6	6	5	5	5	6	6	6	5	6	6	7	6	5	6	6	6	6	5	6	7	6	6
CD630_19350|ID:2833485|spoVS|	CD630_19350|ID:2833485|spoVS|	>CD630_19350|ID:2833485|spoVS| Stage V sporulation protein S [Clostridium difficile 630]	CD630_19350	70.9	8.9013	86	0	309.52	1	5	5	5	4	3	4	4	4	4	4	4	4	5	4	4	4	4	5	4	4	4	4	5	4	4	4	4	5	4	3	4	4	4	4	4	4	4	5	4	4
CD630_34790|ID:2834773|upp|	CD630_34790|ID:2834773|upp|	>CD630_34790|ID:2834773|upp| Uracil phosphoribosyltransferase (UMP pyrophosphorylase) (UPRTase) [Clostridium difficile 630]	CD630_34790	84.2	22.701	209	0	323.31	1	17	17	16	16	16	16	16	16	16	16	15	16	16	16	15	15	15	16	16	16	16	16	16	16	16	15	16	16	16	16	16	16	16	16	16	15	16	16	16	15
CD630_11830|ID:2832212|acpP|	CD630_11830|ID:2832212|acpP|	>CD630_11830|ID:2832212|acpP| Acyl carrier protein (ACP) [Clostridium difficile 630]	CD630_11830	50	8.3654	74	0	283.53	1	5	5	4	4	4	4	4	4	4	4	4	4	4	4	4	4	4	3	4	4	4	4	4	4	4	4	3	4	4	4	4	4	4	4	4	4	4	4	4	4
CD630_35520|ID:2834849|lysS|	CD630_35520|ID:2834849|lysS|	>CD630_35520|ID:2834849|lysS| Lysyl-tRNA synthetase (Lysine--tRNA ligase) (LysRS) [Clostridium difficile 630]	CD630_35520	74.1	58.461	509	0	323.31	1	45	45	39	36	37	38	39	37	40	36	37	39	36	37	36	33	33	38	39	39	36	40	39	40	37	38	36	39	36	37	38	39	37	40	36	37	39	36	37	36
CD630_01980|ID:2831395|guaA|	CD630_01980|ID:2831395|guaA|	>CD630_01980|ID:2831395|guaA| Glutamine amidotransferase [Clostridium difficile 630]	CD630_01980	82.8	57.324	511	0	323.31	1	46	46	41	37	39	41	40	40	35	39	40	39	36	34	35	35	31	41	37	39	41	39	42	37	36	39	40	41	37	39	41	40	40	35	39	40	39	36	34	35
CD630_17960|ID:2833462|	CD630_17960|ID:2833462|	>CD630_17960|ID:2833462| Putative nitrite and sulfite reductase subunit [Clostridium difficile 630]	CD630_17960	87.3	34.432	315	0	323.31	1	37	37	25	25	27	25	27	25	26	25	27	28	28	25	27	25	27	27	27	26	27	27	26	27	26	27	26	25	25	27	25	27	25	26	25	27	28	28	25	27
CD630_33940|ID:2834694|pyk|	CD630_33940|ID:2834694|pyk|	>CD630_33940|ID:2834694|pyk| Pyruvate kinase (PK) [Clostridium difficile 630]	CD630_33940	88.1	63.109	586	0	323.31	1	43	43	36	36	37	35	36	35	36	37	35	34	32	35	35	35	31	36	37	36	35	34	34	35	36	36	33	36	36	37	35	36	35	36	37	35	34	32	35	35
CD630_26460|ID:2834061|ftsZ|	CD630_26460|ID:2834061|ftsZ|	>CD630_26460|ID:2834061|ftsZ| Cell division protein FtsZ [Clostridium difficile 630]	CD630_26460	95.3	40.92	386	0	323.31	1	33	33	26	23	24	25	24	22	25	26	25	25	22	23	22	23	22	25	24	23	23	27	25	24	24	26	26	26	23	24	25	24	22	25	26	25	25	22	23	22
CD630_27260|ID:2834127|glyA|	CD630_27260|ID:2834127|glyA|	>CD630_27260|ID:2834127|glyA| Serine hydroxymethyltransferase [Clostridium difficile 630]	CD630_27260	74.4	45.795	414	0	323.31	1	36	36	30	29	29	28	28	30	30	31	27	29	26	29	27	29	30	28	27	31	31	28	29	29	31	31	30	30	29	29	28	28	30	30	31	27	29	26	29	27
CD630_01200|ID:2831327|glmS|	CD630_01200|ID:2831327|glmS|	>CD630_01200|ID:2831327|glmS| Glucosamine--fructose-6-phosphate aminotransferase [isomerizing] [Clostridium difficile 630]	CD630_01200	79	67.426	610	0	323.31	1	49	49	41	40	41	41	39	42	42	39	42	40	40	42	40	38	37	41	41	43	41	39	42	42	42	43	38	41	40	41	41	39	42	42	39	42	40	40	42	40
CD630_01710|ID:2831372|rex|	CD630_01710|ID:2831372|rex|	>CD630_01710|ID:2831372|rex| Transcriptional regulator, Redox-sensing repressor Rex [Clostridium difficile 630]	CD630_01710	87.1	23.303	210	0	323.31	1	16	16	12	15	13	14	13	13	15	14	14	13	12	12	13	12	13	13	13	14	14	13	14	13	14	14	13	12	15	13	14	13	13	15	14	14	13	12	12	13
CD630_34720|ID:2834766|atpF|	CD630_34720|ID:2834766|atpF|	>CD630_34720|ID:2834766|atpF| ATP synthase subunit b [Clostridium difficile 630]	CD630_34720	78.2	18.884	165	0	323.31	1	27	27	17	18	17	18	18	19	17	18	17	17	18	14	15	16	13	19	17	17	18	17	17	17	18	16	18	17	18	17	18	18	19	17	18	17	17	18	14	15
CD630_07950|ID:2831869|	CD630_07950|ID:2831869|	>CD630_07950|ID:2831869| Conserved hypothetical protein, UPF0082 family [Clostridium difficile 630]	CD630_07950	59.4	26.045	239	0	309.24	1	13	13	11	9	9	10	9	9	9	9	10	10	11	10	10	10	10	10	9	9	10	9	10	9	9	10	9	11	9	9	10	9	9	9	9	10	10	11	10	10
CD630_11250|ID:2832155|	CD630_11250|ID:2832155|	>CD630_11250|ID:2832155| Nitroreductase-family protein [Clostridium difficile 630]	CD630_11250	82.7	32.729	289	0	323.31	1	35	35	26	26	28	26	26	24	27	26	27	26	27	26	26	26	27	27	28	29	25	27	28	28	24	28	23	26	26	28	26	26	24	27	26	27	26	27	26	26
CD630_22450|ID:2833735|asnC|	CD630_22450|ID:2833735|asnC|	>CD630_22450|ID:2833735|asnC| Asparaginyl-tRNA synthetase (Asparagine--tRNA ligase) (AsnRS) [Clostridium difficile 630]	CD630_22450	81.3	53.819	465	0	323.31	1	39	39	35	31	34	34	34	34	34	33	33	33	28	31	29	30	28	35	34	34	33	34	33	34	34	33	33	35	31	34	34	34	34	34	33	33	33	28	31	29
CD630_24340|ID:2833880|	CD630_24340|ID:2833880|	>CD630_24340|ID:2833880| Conserved hypothetical protein [Clostridium difficile 630]	CD630_24340	73.5	22.231	200	0	323.31	1	23	23	13	13	12	12	11	13	12	13	13	13	14	14	16	14	14	13	13	13	13	11	14	14	12	13	13	13	13	12	12	11	13	12	13	13	13	14	14	16
CD630_01300|ID:2831336|metK|	CD630_01300|ID:2831336|metK|	>CD630_01300|ID:2831336|metK| S-adenosylmethionine synthetase [Clostridium difficile 630]	CD630_01300	87.7	43.53	397	0	323.31	1	40	40	31	31	33	33	34	33	34	33	31	33	30	29	32	30	31	32	35	32	30	34	33	35	32	32	33	31	31	33	33	34	33	34	33	31	33	30	29	32
CD630_24620|ID:2833906|grpE|	CD630_24620|ID:2833906|grpE|	>CD630_24620|ID:2833906|grpE| Protein grpE (HSP-70 cofactor) [Clostridium difficile 630]	CD630_24620	90.8	23.706	206	0	323.31	1	20	20	17	15	14	16	16	15	15	15	16	16	15	15	16	17	16	16	17	16	16	17	17	17	15	17	16	17	15	14	16	16	15	15	15	16	16	15	15	16
CD630_26180|ID:2834034|ileS|	CD630_26180|ID:2834034|ileS|	>CD630_26180|ID:2834034|ileS| Isoleucyl-tRNA synthetase [Clostridium difficile 630]	CD630_26180	83.5	119.7	1035	0	323.31	1	98	98	85	79	80	84	86	81	83	75	84	82	76	79	78	77	76	82	83	79	78	83	85	83	73	84	84	85	79	80	84	86	81	83	75	84	82	76	79	78
CD630_02730|ID:2831465|htpG|	CD630_02730|ID:2831465|htpG|	>CD630_02730|ID:2831465|htpG| Heat shock protein 90 (Heat shock protein HtpG)(High temperature protein G) [Clostridium difficile 630]	CD630_02730	78.1	74.922	645	0	323.31	1	70	70	57	54	54	53	53	53	53	54	52	56	54	51	52	53	50	55	57	52	53	54	56	54	55	55	54	57	54	54	53	53	53	53	54	52	56	54	51	52
CD630_13180|ID:2832330|pnp|	CD630_13180|ID:2832330|pnp|	>CD630_13180|ID:2832330|pnp| Polyribonucleotide nucleotidyltransferase [Clostridium difficile 630]	CD630_13180	72.7	77.833	703	0	323.31	1	62	62	49	50	50	49	48	49	48	51	49	50	47	45	48	48	45	49	50	50	50	48	48	52	48	51	49	49	50	50	49	48	49	48	51	49	50	47	45	48
CD630_35530|ID:2834850|greA|	CD630_35530|ID:2834850|greA|	>CD630_35530|ID:2834850|greA| Transcription elongation factor greA (Transcript cleavage factor GreA) [Clostridium difficile 630]	CD630_35530	81.1	18.013	159	0	323.31	1	17	17	15	12	13	16	16	15	14	14	17	16	11	15	14	14	14	15	16	13	14	15	15	16	12	16	14	15	12	13	16	16	15	14	14	17	16	11	15	14
CD630_22630|ID:2833748|prsA|	CD630_22630|ID:2833748|prsA|	>CD630_22630|ID:2833748|prsA| Peptidyl-prolyl cis-trans isomerase, PpiC-type [Clostridium difficile 630]	CD630_22630	75.8	42.881	380	0	323.31	1	51	51	33	35	33	30	34	34	34	33	32	34	37	38	36	33	38	32	33	33	32	35	32	33	33	34	34	33	35	33	30	34	34	34	33	32	34	37	38	36
CD630_30890|ID:2834445|	CD630_30890|ID:2834445|	>CD630_30890|ID:2834445| PTS system, glucose-like IIBC component [Clostridium difficile 630]	CD630_30890	39.4	52.209	475	0	323.31	1	24	24	18	18	18	18	18	18	18	18	18	17	17	18	18	16	17	18	18	18	17	18	18	18	18	18	17	18	18	18	18	18	18	18	18	18	17	17	18	18
CD630_22610|ID:2833746|	CD630_22610|ID:2833746|	>CD630_22610|ID:2833746| Putative peptidase, M24 family [Clostridium difficile 630]	CD630_22610	78.2	68.192	597	0	323.31	1	48	48	36	39	38	40	36	37	36	33	38	36	35	38	36	37	35	38	38	36	39	37	36	34	39	40	36	36	39	38	40	36	37	36	33	38	36	35	38	36
CD630_24320|ID:2833878|glyS|	CD630_24320|ID:2833878|glyS|	>CD630_24320|ID:2833878|glyS| Glycyl-tRNA synthetase beta subunit (Glycine--tRNA ligase beta subunit) (GlyRS) [Clostridium difficile 630]	CD630_24320	74.3	78.469	688	0	323.31	1	58	58	46	49	49	47	50	52	47	51	45	47	47	47	42	41	44	49	48	48	48	50	45	45	50	48	53	46	49	49	47	50	52	47	51	45	47	47	47	42
CD630_07040|ID:2831787|	CD630_07040|ID:2831787|	>CD630_07040|ID:2831787| Putative metal-dependent phosphohydrolase [Clostridium difficile 630]	CD630_07040	84.4	21.8	192	0	323.31	1	19	19	16	14	16	16	16	15	16	16	16	16	16	14	16	16	16	16	16	16	16	16	16	16	16	16	16	16	14	16	16	16	15	16	16	16	16	16	14	16
CD630_24440|ID:2833891|	CD630_24440|ID:2833891|	>CD630_24440|ID:2833891| Putative ribosome-associated sigma 54 modulation protein [Clostridium difficile 630]	CD630_24440	55.6	21.803	187	0	323.31	1	12	12	10	11	11	10	10	10	9	10	9	9	10	10	10	9	10	10	11	10	9	10	10	10	9	10	10	10	11	11	10	10	10	9	10	9	9	10	10	10
CD630_32850|ID:2834598|pgi|	CD630_32850|ID:2834598|pgi|	>CD630_32850|ID:2834598|pgi| Glucose-6-phosphate isomerase (GPI) (Phosphoglucose isomerase) (PGI) (Phosphohexose isomerase) (PHI) [Clostridium difficile 630]	CD630_32850	87.5	50.537	449	0	323.31	1	40	40	27	31	30	28	28	27	28	32	28	27	29	30	31	31	29	27	27	31	31	27	27	30	30	29	30	27	31	30	28	28	27	28	32	28	27	29	30	31
CD630_13090|ID:2832322|infB|	CD630_13090|ID:2832322|infB|	>CD630_13090|ID:2832322|infB| Translation initiation factor IF-2 [Clostridium difficile 630]	CD630_13090	78.3	69.678	646	0	323.31	1	44	44	32	35	34	35	34	34	35	33	34	34	30	33	34	31	34	33	34	34	33	34	34	32	34	33	34	32	35	34	35	34	34	35	33	34	34	30	33	34
CD630_07270|ID:2831810|	CD630_07270|ID:2831810|	>CD630_07270|ID:2831810| Bifunctional carbon monoxide dehydrogenase/acetyl-CoA synthase, methyltransferase subunit [Clostridium difficile 630]	CD630_07270	95.9	29.382	268	0	323.31	1	28	28	23	21	22	21	22	22	21	23	21	20	18	21	19	21	17	21	21	23	21	19	21	22	22	22	21	23	21	22	21	22	22	21	23	21	20	18	21	19
CD630_12860|ID:2832303|	CD630_12860|ID:2832303|	>CD630_12860|ID:2832303| Conserved hypothetical protein [Clostridium difficile 630]	CD630_12860	21.1	10.848	95	0	61.298	1	1	1	1	1	1	1	1	1	1	1	1	1	1	1	1	1	1	1	1	1	1	1	1	1	1	1	1	1	1	1	1	1	1	1	1	1	1	1	1	1
CD630_19530|ID:2832814|	CD630_19530|ID:2832814|	>CD630_19530|ID:2832814| Conserved hypothetical protein [Clostridium difficile 630]	CD630_19530	90	44.099	399	0	323.31	1	37	37	30	28	29	30	29	29	29	27	29	29	26	28	25	25	26	27	29	29	28	27	29	30	27	29	28	30	28	29	30	29	29	29	27	29	29	26	28	25
CD630_07150|ID:2831798|ptb|	CD630_07150|ID:2831798|ptb|	>CD630_07150|ID:2831798|ptb| Phosphate butyryltransferase (Phosphotransbutyrylase) [Clostridium difficile 630]	CD630_07150	81.5	32.681	303	0	323.31	1	27	27	24	23	24	22	24	24	24	21	23	23	20	22	19	22	22	24	24	23	24	22	22	23	22	23	20	24	23	24	22	24	24	24	21	23	23	20	22	19
CD630_07190|ID:2831802|fchA|	CD630_07190|ID:2831802|fchA|	>CD630_07190|ID:2831802|fchA| Methenyltetrahydrofolate cyclohydrolase (5,10-methenyltetrahydrofolate 5-hydrolase) [Clostridium difficile 630]	CD630_07190	83.8	22.706	210	0	273.7	1	21	21	16	15	15	16	13	17	15	15	13	13	15	16	16	15	14	16	15	14	17	13	14	15	16	17	14	16	15	15	16	13	17	15	15	13	13	15	16	16
CD630_15940|ID:2832538|cysK|	CD630_15940|ID:2832538|cysK|	>CD630_15940|ID:2832538|cysK| O-acetyl-serine thiol-lyase A (O-acetyl-sulfhydrylase)(OAS-TL) [Clostridium difficile 630]	CD630_15940	92.7	32.665	302	0	323.31	1	33	33	16	19	18	18	20	18	19	20	18	18	19	19	18	16	18	18	23	20	19	18	19	24	20	20	18	16	19	18	18	20	18	19	20	18	18	19	19	18
CD630_11840|ID:2832213|fabF|	CD630_11840|ID:2832213|fabF|	>CD630_11840|ID:2832213|fabF| 3-oxoacyl-[acyl-carrier-protein] synthase 2 [Clostridium difficile 630]	CD630_11840	70.1	44.044	412	0	323.31	1	24	24	21	20	21	21	20	21	18	20	21	20	20	18	18	20	19	22	20	21	21	20	21	21	20	21	22	21	20	21	21	20	21	18	20	21	20	20	18	18
CD630_16580|ID:2832590|gcvPB|	CD630_16580|ID:2832590|gcvPB|	>CD630_16580|ID:2832590|gcvPB| Glycine decarboxylase [Clostridium difficile 630]	CD630_16580	82.5	53.798	485	0	323.31	1	38	38	32	27	33	34	34	33	31	30	33	31	30	27	27	29	29	34	30	33	32	32	32	31	32	34	29	32	27	33	34	34	33	31	30	33	31	30	27	27
CD630_30140|ID:2834381|	CD630_30140|ID:2834381|	>CD630_30140|ID:2834381| PTS system, mannose-specfic IIB component [Clostridium difficile 630]	CD630_30140	78.3	11.489	106	0	261.14	1	8	8	6	6	6	6	7	7	7	6	6	7	7	7	7	7	7	6	6	6	7	7	6	6	7	6	7	6	6	6	6	7	7	7	6	6	7	7	7	7
CD630_12800|ID:2832297|	CD630_12800|ID:2832297|	>CD630_12800|ID:2832297| Putative NifU-like protein [Clostridium difficile 630]	CD630_12800	93.2	15.871	146	0	323.31	1	11	11	9	10	10	10	10	11	10	11	10	9	10	9	11	9	10	11	10	10	10	11	10	10	11	10	10	9	10	10	10	10	11	10	11	10	9	10	9	11
CD630_30180|ID:2834384|	CD630_30180|ID:2834384|	>CD630_30180|ID:2834384| Putative redox-active protein [Clostridium difficile 630]	CD630_30180	88.4	17.392	155	0	323.31	1	17	17	14	14	14	15	12	14	14	12	15	12	11	14	13	13	12	14	13	13	12	12	13	13	14	14	9	14	14	14	15	12	14	14	12	15	12	11	14	13
CD630_32820|ID:2834595|pflD|	CD630_32820|ID:2834595|pflD|	>CD630_32820|ID:2834595|pflD| Pyruvate formate-lyase [Clostridium difficile 630]	CD630_32820	84.9	89.202	789	0	323.31	1	76	76	60	60	59	56	63	60	63	57	56	56	50	58	54	52	57	58	61	59	58	61	60	60	58	59	59	60	60	59	56	63	60	63	57	56	56	50	58	54
CD630_16570|ID:2832589|gcvTPA|	CD630_16570|ID:2832589|gcvTPA|	>CD630_16570|ID:2832589|gcvTPA| Bi-functional glycine dehydrogenase/aminomethyl transferase protein [Clostridium difficile 630]	CD630_16570	76.7	91.909	824	0	323.31	1	60	60	48	52	47	52	51	49	49	47	49	47	50	49	46	50	47	48	52	49	51	48	49	52	50	53	47	48	52	47	52	51	49	49	47	49	47	50	49	46
CD630_34861|ID:2834781|rpmE|	CD630_34861|ID:2834781|rpmE|	>CD630_34861|ID:2834781|rpmE| 50S ribosomal protein L31 [Clostridium difficile 630]	CD630_34861	57.6	7.6288	66	0	199.51	1	5	5	5	4	5	5	5	5	4	5	5	5	4	4	3	3	4	5	4	5	5	4	5	5	5	5	5	5	4	5	5	5	5	4	5	5	5	4	4	3
CD630_12460|ID:2832268|efp|	CD630_12460|ID:2832268|efp|	>CD630_12460|ID:2832268|efp| Elongation factor P (EF-P) [Clostridium difficile 630]	CD630_12460	89.2	20.882	185	0	323.31	1	19	19	15	14	15	15	14	15	15	14	15	13	13	13	15	14	14	15	16	15	14	15	14	16	14	14	15	15	14	15	15	14	15	15	14	15	13	13	13	15
CD630_00670|ID:2831225|rpoC|	CD630_00670|ID:2831225|rpoC|	>CD630_00670|ID:2831225|rpoC| DNA-directed RNA polymerase subunit beta [Clostridium difficile 630]	CD630_00670	83.4	129.71	1161	0	323.31	1	109	109	89	84	91	88	89	82	92	85	89	90	84	88	83	81	86	87	90	92	84	93	88	88	87	89	81	89	84	91	88	89	82	92	85	89	90	84	88	83
CD630_00660|ID:2831224|rpoB|	CD630_00660|ID:2831224|rpoB|	>CD630_00660|ID:2831224|rpoB| DNA-directed RNA polymerase subunit beta [Clostridium difficile 630]	CD630_00660	73.7	139.32	1238	0	323.31	1	91	91	77	73	77	74	79	77	74	77	74	79	72	73	73	69	69	73	80	75	74	77	76	75	73	75	74	77	73	77	74	79	77	74	77	74	79	72	73	73
CD630_23690|ID:2833826|	CD630_23690|ID:2833826|	>CD630_23690|ID:2833826| Conserved hypothetical protein [Clostridium difficile 630]	CD630_23690	63.6	12.07	110	0	78.36	1	5	5	4	4	4	4	4	4	4	4	4	4	4	4	4	4	4	4	4	4	4	4	4	4	4	4	4	4	4	4	4	4	4	4	4	4	4	4	4	4
CD630_08650|ID:2831926|	CD630_08650|ID:2831926|	>CD630_08650|ID:2831926| Putative ADP-ribose binding protein [Clostridium difficile 630]	CD630_08650	91.2	32.624	284	0	323.31	1	33	33	23	24	23	23	24	24	24	24	22	24	25	22	24	24	23	24	24	23	22	24	23	23	24	23	23	23	24	23	23	24	24	24	24	22	24	25	22	24
CD630_25750|ID:2833998|rpe|	CD630_25750|ID:2833998|rpe|	>CD630_25750|ID:2833998|rpe| Ribulose-phosphate 3-epimerase (Pentose-5-phosphate 3-epimerase) (PPE) (R5P3E) [Clostridium difficile 630]	CD630_25750	76.2	24.198	223	0	323.31	1	11	11	9	9	9	8	11	10	9	9	7	10	7	9	9	7	9	10	11	9	9	10	8	10	9	8	11	9	9	9	8	11	10	9	9	7	10	7	9	9
CD630_08100|ID:2831881|	CD630_08100|ID:2831881|	>CD630_08100|ID:2831881| Putative flavodoxin/nitric oxide synthase [Clostridium difficile 630]	CD630_08100	69.1	17.725	162	0	323.31	1	17	17	12	12	13	12	12	14	13	14	12	12	12	13	13	12	9	12	13	12	13	11	12	12	13	14	12	12	12	13	12	12	14	13	14	12	12	12	13	13
CD630_16350|ID:2832570|terD|	CD630_16350|ID:2832570|terD|	>CD630_16350|ID:2832570|terD| Tellurium resistance protein [Clostridium difficile 630]	CD630_16350	63.5	21.532	192	0	323.31	1	11	11	8	8	9	8	8	8	8	9	8	8	8	8	8	8	8	8	8	8	8	8	8	8	8	8	8	6	6	7	6	6	6	6	7	6	6	6	6	6
CD630_25620|ID:2833990|	CD630_25620|ID:2833990|	>CD630_25620|ID:2833990| Conserved hypothetical protein [Clostridium difficile 630]	CD630_25620	49.1	12.864	116	0	145.7	1	5	5	5	5	4	5	5	5	5	4	5	5	5	5	4	5	5	5	5	4	5	5	5	5	4	5	5	5	5	4	5	5	5	5	4	5	5	5	5	4
CD630_34060|ID:2833086|	CD630_34060|ID:2833086|	>CD630_34060|ID:2833086| Putative iron-only hydrogenase,electron-transferring subunit HymB-like [Clostridium difficile 630]	CD630_34060	79.5	67.904	628	0	323.31	1	53	53	37	37	38	37	36	35	35	38	36	36	37	35	36	36	37	35	37	36	36	37	37	38	36	37	35	37	37	38	37	36	35	35	38	36	36	37	35	36
CD630_12750|ID:2832292|codY|	CD630_12750|ID:2832292|codY|	>CD630_12750|ID:2832292|codY| Transcriptional regulator, GTP-sensing pleiotropic repressor codY [Clostridium difficile 630]	CD630_12750	85.1	28.744	261	0	323.31	1	20	20	19	18	19	19	20	18	19	19	18	20	14	18	17	17	17	18	19	19	18	19	19	18	17	18	18	19	18	19	19	20	18	19	19	18	20	14	18	17
CD630_11420|ID:2832173|rnfB|	CD630_11420|ID:2832173|rnfB|	>CD630_11420|ID:2832173|rnfB| Electron transport complex protein [Clostridium difficile 630]	CD630_11420	78.2	34.021	325	0	323.31	1	32	32	23	23	23	23	20	21	23	22	22	23	21	19	21	20	23	22	21	20	23	22	21	23	22	20	22	23	23	23	23	20	21	23	22	22	23	21	19	21
CD630_32250|ID:2833057|dapA3|	CD630_32250|ID:2833057|dapA3|	>CD630_32250|ID:2833057|dapA3| Dihydrodipicolinate synthase 3 [Clostridium difficile 630]	CD630_32250	65.1	31.595	295	0	323.31	1	18	18	16	15	16	16	15	16	15	16	15	15	14	14	16	14	13	15	17	16	16	17	16	16	15	15	16	14	13	14	14	13	14	13	14	13	13	12	13	14
CD630_35210|ID:2834815|	CD630_35210|ID:2834815|	>CD630_35210|ID:2834815| Putative peptidase T, M20B family [Clostridium difficile 630]	CD630_35210	88.4	39.506	371	0	323.31	1	29	29	24	24	24	24	25	24	23	22	24	26	22	25	24	25	24	25	26	24	24	25	23	27	25	25	22	24	24	24	24	25	24	23	22	24	26	22	25	24
CD630_06720|ID:2831761|	CD630_06720|ID:2831761|	>CD630_06720|ID:2831761| Conserved hypothetical protein [Clostridium difficile 630]	CD630_06720	89.7	29.753	261	0	323.31	1	20	20	14	13	15	15	16	13	15	15	15	16	15	16	16	15	16	13	17	16	14	16	16	17	16	16	16	14	13	15	15	16	13	15	15	15	16	15	16	16
CD630_00940|ID:2831255|infA|	CD630_00940|ID:2831255|infA|	>CD630_00940|ID:2831255|infA| Translation initiation factor IF-1 [Clostridium difficile 630]	CD630_00940	75	8.2817	72	0	323.31	1	6	6	6	6	6	6	6	6	6	6	6	6	6	6	6	6	5	6	6	6	6	6	6	6	6	6	6	6	6	6	6	6	6	6	6	6	6	6	6	6
CD630_08070|ID:2833257|	CD630_08070|ID:2833257|	>CD630_08070|ID:2833257| Conserved hypothetical protein [Clostridium difficile 630]	CD630_08070	84.2	13.77	114	0	323.31	1	15	15	12	12	14	14	14	13	14	14	14	14	13	13	14	12	14	13	14	14	14	14	13	14	13	14	14	12	12	14	14	14	13	14	14	14	14	13	13	14
CD630_07260|ID:2831809|	CD630_07260|ID:2831809|	>CD630_07260|ID:2831809| Bifunctional carbon monoxide dehydrogenase/acetyl-CoA synthase, delta subunit [Clostridium difficile 630]	CD630_07260	77.8	49.938	455	0	323.31	1	35	35	31	30	30	29	30	31	30	31	28	29	32	28	28	29	26	30	30	31	30	29	30	29	30	29	29	31	30	30	29	30	31	30	31	28	29	32	28	28
CD630_01230|ID:2831330|murA|	CD630_01230|ID:2831330|murA|	>CD630_01230|ID:2831330|murA| UDP-N-acetylglucosamine 1-carboxyvinyltransferase [Clostridium difficile 630]	CD630_01230	64.1	45.367	423	0	323.31	1	27	27	20	22	21	22	25	22	23	22	23	22	20	19	21	22	21	22	22	21	22	20	21	21	21	20	24	20	22	21	22	25	22	23	22	23	22	20	19	21
CD630_11761|ID:2832205|rpmF|	CD630_11761|ID:2832205|rpmF|	>CD630_11761|ID:2832205|rpmF| 50S ribosomal protein L32 [Clostridium difficile 630]	CD630_11761	55.2	6.4976	58	0	50.079	1	3	3	2	2	2	2	2	2	2	2	2	2	3	3	2	3	3	2	2	2	2	2	2	2	2	2	2	2	2	2	2	2	2	2	2	2	2	3	3	2
CD630_09860|ID:2832040|rpsA|	CD630_09860|ID:2832040|rpsA|	>CD630_09860|ID:2832040|rpsA| 30S ribosomal protein S1 [Clostridium difficile 630]	CD630_09860	73.1	48.484	424	0	323.31	1	28	28	20	19	23	21	21	21	20	21	20	22	19	16	20	17	19	20	21	22	22	23	20	22	21	20	21	20	19	23	21	21	21	20	21	20	22	19	16	20
CD630_01150|ID:2831322|	CD630_01150|ID:2831322|	>CD630_01150|ID:2831322| Putative 4Fe-4S ferredoxin, iron-sulfur binding domain protein, delta subunit [Clostridium difficile 630]	CD630_01150	93	7.689	71	0	156.93	1	8	8	6	6	6	6	7	6	6	6	6	7	6	6	6	5	7	6	6	6	6	7	6	6	6	6	6	6	6	6	6	7	6	6	6	6	7	6	6	6
CD630_32470|ID:2834565|prdC|	CD630_32470|ID:2834565|prdC|	>CD630_32470|ID:2834565|prdC| Putative electron transfer protein [Clostridium difficile 630]	CD630_32470	89.5	46.829	437	0	323.31	1	32	32	28	28	28	28	28	28	28	27	28	28	25	26	25	24	24	27	28	28	27	28	28	28	26	27	27	28	28	28	28	28	28	28	27	28	28	25	26	25
CD630_21810|ID:2833686|	CD630_21810|ID:2833686|	>CD630_21810|ID:2833686| Putative alpha/beta hydrolase [Clostridium difficile 630]	CD630_21810	67.3	28.973	254	0	323.31	1	13	13	12	11	12	12	12	12	12	11	12	12	12	12	12	12	12	12	12	12	12	12	12	12	12	12	12	12	11	12	12	12	12	12	11	12	12	12	12	12
CD630_34630|ID:2834757|alr2|	CD630_34630|ID:2834757|alr2|	>CD630_34630|ID:2834757|alr2| Alanine racemase 2 [Clostridium difficile 630]	CD630_34630	82.6	43.31	385	0	323.31	1	29	29	24	23	21	22	22	20	23	21	21	22	22	25	22	24	20	23	25	21	22	21	24	24	20	23	20	24	23	21	22	22	20	23	21	21	22	22	25	22
CD630_08370|ID:2831904|	CD630_08370|ID:2831904|	>CD630_08370|ID:2831904| Putative nitroreductase [Clostridium difficile 630]	CD630_08370	88.4	19.942	173	0	323.31	1	29	29	19	20	20	19	18	17	22	18	20	19	18	20	17	19	15	19	22	20	19	18	18	23	20	20	18	19	20	20	19	18	17	22	18	20	19	18	20	17
CD630_32560|ID:2834571|valS|	CD630_32560|ID:2834571|valS|	>CD630_32560|ID:2834571|valS| valyl-tRNA synthetase [Clostridium difficile 630]	CD630_32560	72.2	103	888	0	323.31	1	80	80	60	58	61	61	62	57	61	62	59	61	57	55	54	50	53	61	65	60	58	58	60	65	56	62	62	60	58	61	61	62	57	61	62	59	61	57	55	54
CD630_35400|ID:2834834|metG|	CD630_35400|ID:2834834|metG|	>CD630_35400|ID:2834834|metG| Methionyl-tRNA synthetase (Methionine--tRNA ligase) (MetRS) [Clostridium difficile 630]	CD630_35400	79.4	74.099	645	0	323.31	1	56	56	46	46	50	48	45	44	50	44	47	47	48	48	45	44	45	46	50	48	43	45	43	49	49	46	44	46	46	50	48	45	44	50	44	47	47	48	48	45
CD630_07790|ID:2831858|	CD630_07790|ID:2831858|	>CD630_07790|ID:2831858| Putative amidohydrolase, M20D peptidase family [Clostridium difficile 630]	CD630_07790	80.3	41.43	381	0	323.31	1	22	22	20	19	21	21	21	18	20	21	21	21	18	18	20	21	17	21	20	20	20	20	20	19	21	21	20	20	19	21	21	21	18	20	21	21	21	18	18	20
CD630_16820|ID:2832605|iunH|	CD630_16820|ID:2832605|iunH|	>CD630_16820|ID:2832605|iunH| Putative nucleoside hydrolase, IUNH family [Clostridium difficile 630]	CD630_16820	65.5	36.05	322	0	323.31	1	22	22	21	18	18	20	20	19	19	18	19	19	19	20	17	18	19	19	19	19	18	20	20	18	19	19	20	21	18	18	20	20	19	19	18	19	19	19	20	17
CD630_19740|ID:2833517|hfq|	CD630_19740|ID:2833517|hfq|	>CD630_19740|ID:2833517|hfq| Hfq RNA chaperone [Clostridium difficile 630]	CD630_19740	93	9.9032	86	0	323.31	1	9	9	5	5	5	6	6	5	4	6	5	6	6	5	5	6	5	5	4	5	6	4	4	5	6	6	6	5	5	5	6	6	5	4	6	5	6	6	5	5
CD630_17110|ID:2832629|	CD630_17110|ID:2832629|	>CD630_17110|ID:2832629| Conserved hypothetical protein, UPF0145 family [Clostridium difficile 630]	CD630_17110	75.9	11.854	112	0	323.31	1	8	8	8	7	6	7	7	7	6	7	7	7	6	6	6	6	6	7	7	8	7	7	7	7	7	7	7	8	7	6	7	7	7	6	7	7	7	6	6	6
CD630_35710|ID:2834869|	CD630_35710|ID:2834869|	>CD630_35710|ID:2834869| Conserved hypothetical protein [Clostridium difficile 630]	CD630_35710	80	19.133	165	0	323.31	1	12	12	10	11	9	10	10	9	9	8	11	9	8	11	10	10	10	9	11	9	11	10	11	11	6	11	10	10	11	9	10	10	9	9	8	11	9	8	11	10
CD630_07250|ID:2831808|	CD630_07250|ID:2831808|	>CD630_07250|ID:2831808| Bifunctional carbon monoxide dehydrogenase/acetyl-CoA synthase, subunit delta [Clostridium difficile 630]	CD630_07250	90.1	33.72	314	0	323.31	1	25	25	21	19	22	21	20	23	22	22	22	21	20	19	18	20	20	22	20	22	20	21	21	19	20	21	18	21	19	22	21	20	23	22	22	22	21	20	19	18
CD630_25720|ID:2833995|	CD630_25720|ID:2833995|	>CD630_25720|ID:2833995| Putative nitroreductase [Clostridium difficile 630]	CD630_25720	61.9	24.758	218	0	323.31	1	19	19	14	14	15	15	15	13	15	13	15	14	14	14	14	14	14	14	15	14	14	14	14	15	14	14	13	14	14	15	15	15	13	15	13	15	14	14	14	14
CD630_34580|ID:2834752|	CD630_34580|ID:2834752|	>CD630_34580|ID:2834752| Putative membrane protein [Clostridium difficile 630]	CD630_34580	16.2	38.746	364	0	69.794	1	8	8	7	7	7	7	7	7	7	7	7	7	7	6	7	7	6	7	7	7	7	7	7	6	6	7	7	7	7	7	7	7	7	7	7	7	7	7	6	7
CD630_25500|ID:2833977|	CD630_25500|ID:2833977|	>CD630_25500|ID:2833977| ABC-type transport system, sugar-family extracellular solute-binding protein [Clostridium difficile 630]	CD630_25500	76.5	47.705	425	0	323.31	1	35	35	27	28	31	27	25	28	25	29	26	26	27	28	29	27	26	29	29	27	27	26	28	30	24	27	25	25	26	29	25	23	26	23	27	24	24	25	26	27
CD630_27890|ID:2834180|cwp66|	CD630_27890|ID:2834180|cwp66|	>CD630_27890|ID:2834180|cwp66| Cell surface protein [Clostridium difficile 630]	CD630_27890	73.3	66.778	610	0	323.31	1	47	47	41	37	39	41	40	42	39	41	41	39	37	37	36	38	34	41	38	38	42	38	39	37	39	42	38	41	37	39	41	40	42	39	41	41	39	37	37	36
CD630_11820|ID:2832211|fabG|	CD630_11820|ID:2832211|fabG|	>CD630_11820|ID:2832211|fabG| 3-oxoacyl-[acyl-carrier protein] reductase (3-ketoacyl-acyl carrier protein reductase) [Clostridium difficile 630]	CD630_11820	71.5	26.761	249	0	323.31	1	19	19	18	17	18	18	18	16	18	17	18	17	16	16	15	18	18	17	18	17	17	17	18	19	18	18	18	18	17	18	18	18	16	18	17	18	17	16	16	15
CD630_05280|ID:2833203|	CD630_05280|ID:2833203|	>CD630_05280|ID:2833203| Putative amidohydrolase [Clostridium difficile 630]	CD630_05280	86.9	47.879	436	0	323.31	1	32	32	29	24	28	27	29	26	25	27	27	28	26	24	22	24	19	26	25	29	26	27	27	27	25	28	26	29	24	28	27	29	26	25	27	27	28	26	24	22
CD630_21520|ID:2832857|	CD630_21520|ID:2832857|	>CD630_21520|ID:2832857| Putative glutamyl-aminopeptidase, M42 family [Clostridium difficile 630]	CD630_21520	87	38.508	346	0	323.31	1	25	25	22	23	23	23	24	22	21	23	23	24	23	19	21	20	24	24	21	23	23	24	23	22	22	22	23	22	23	23	23	24	22	21	23	23	24	23	19	21
CD630_08810|ID:2831935|	CD630_08810|ID:2831935|	>CD630_08810|ID:2831935| Putative protein modulating protease activity [Clostridium difficile 630]	CD630_08810	75.8	38.511	347	0	323.31	1	30	30	24	24	26	25	25	25	26	23	25	25	22	25	23	24	22	24	25	25	24	25	24	26	25	25	26	23	23	25	24	24	24	25	22	24	24	21	24	23
CD630_32810|ID:2834594|proC|	CD630_32810|ID:2834594|proC|	>CD630_32810|ID:2834594|proC| Pyrroline-5-carboxylate reductase [Clostridium difficile 630]	CD630_32810	71.5	28.171	267	0	323.31	1	18	18	15	16	16	17	17	16	17	16	17	17	13	16	13	14	15	14	17	15	15	17	17	15	16	16	17	11	12	12	13	13	12	13	12	13	13	11	12	9
CD630_01760|ID:2831377|	CD630_01760|ID:2831377|	>CD630_01760|ID:2831377| Putative oxidoreductase, NAD/FAD binding subunit [Clostridium difficile 630]	CD630_01760	77.9	45.69	408	0	323.31	1	31	31	26	28	27	28	27	28	26	27	28	27	26	26	25	23	23	28	28	28	29	25	28	27	27	27	27	26	28	27	28	27	28	26	27	28	27	26	26	25
CD630_06850|ID:2831771|infC|	CD630_06850|ID:2831771|infC|	>CD630_06850|ID:2831771|infC| Translation initiation factor IF-3 [Clostridium difficile 630]	CD630_06850	75.1	19.184	169	0	209.9	1	15	15	8	6	6	6	9	6	6	5	6	8	8	8	7	7	9	6	8	7	5	9	8	8	5	7	5	8	6	6	6	9	6	6	5	6	8	8	8	7
CD630_30880|ID:2834444|	CD630_30880|ID:2834444|	>CD630_30880|ID:2834444| Putative cellobiose-phosphate degrading protein [Clostridium difficile 630]	CD630_30880	79.7	29.44	256	0	323.31	1	21	21	16	17	17	17	18	18	17	18	18	18	18	15	16	16	16	16	18	17	16	19	17	17	17	18	16	16	17	17	17	18	18	17	18	18	18	18	15	16
CD630_01770|ID:2833118|cfa|	CD630_01770|ID:2833118|cfa|	>CD630_01770|ID:2833118|cfa| Cyclopropane-fatty-acyl-phospholipid synthase [Clostridium difficile 630]	CD630_01770	75.2	46.146	395	0	323.31	1	34	34	30	30	31	31	31	30	30	32	32	31	31	27	30	29	29	32	31	32	31	28	31	31	29	31	31	30	30	31	31	31	30	30	32	32	31	31	27	30
CD630_07710|ID:2831850|spoIIAB|	CD630_07710|ID:2831850|spoIIAB|	>CD630_07710|ID:2831850|spoIIAB| Anti-sigma F factor (Stage II sporulation protein AB) [Clostridium difficile 630]	CD630_07710	88.7	15.774	142	0	323.31	1	12	12	11	8	8	8	9	10	8	10	9	8	10	6	10	9	8	10	8	9	9	9	10	8	9	9	9	11	8	8	8	9	10	8	10	9	8	10	6	10
CD630_25910|ID:2834017|ltaE|	CD630_25910|ID:2834017|ltaE|	>CD630_25910|ID:2834017|ltaE| Low specificity L-threonine aldolase [Clostridium difficile 630]	CD630_25910	82	37.898	344	0	323.31	1	29	29	26	24	25	26	24	23	25	22	26	26	23	23	23	25	21	24	26	24	24	25	25	26	23	22	19	26	24	25	26	24	23	25	22	26	26	23	23	23
CD630_02350|ID:2831426|fliS1|	CD630_02350|ID:2831426|fliS1|	>CD630_02350|ID:2831426|fliS1| Flagellar protein FliS1 [Clostridium difficile 630]	CD630_02350	67.9	15.591	131	0	323.31	1	12	12	9	9	9	8	9	9	9	9	8	8	9	9	8	9	9	9	9	10	9	8	9	9	8	8	9	9	9	9	8	9	9	9	9	8	8	9	9	8
CD630_01930|ID:2831392|groS|	CD630_01930|ID:2831392|groS|	>CD630_01930|ID:2831392|groS| 10 kDa chaperonin (Protein Cpn10) (GroES protein) [Clostridium difficile 630]	CD630_01930	85.1	10.22	94	0	113.42	1	9	9	7	7	6	7	6	7	7	6	7	6	6	6	7	7	6	7	7	7	7	6	7	7	6	7	5	7	7	6	7	6	7	7	6	7	6	6	6	7
CD630_00910|ID:2831252|adk|	CD630_00910|ID:2831252|adk|	>CD630_00910|ID:2831252|adk| Adenylate kinase [Clostridium difficile 630]	CD630_00910	92.6	23.7	216	0	323.31	1	27	27	20	19	21	21	21	19	23	20	22	21	19	20	22	18	20	20	23	22	21	21	20	20	21	22	20	20	19	21	21	21	19	23	20	22	21	19	20	22
CD630_30910|ID:2833023|treA|	CD630_30910|ID:2833023|treA|	>CD630_30910|ID:2833023|treA| Trehalose-6-phosphate hydrolase [Clostridium difficile 630]	CD630_30910	73	66.122	555	0	323.31	1	39	39	33	34	37	34	36	35	34	37	32	37	35	35	35	35	33	33	37	37	34	35	32	37	33	33	33	33	34	37	34	36	35	34	37	32	37	35	35	35
CD630_24100|ID:2833856|ppdK|	CD630_24100|ID:2833856|ppdK|	>CD630_24100|ID:2833856|ppdK| Pyruvate phosphate dikinase (ATP:pyruvate, phosphate phosphotransferase) [Clostridium difficile 630]	CD630_24100	85.7	96.928	875	0	323.31	1	67	67	52	47	52	53	49	54	50	52	48	53	52	55	56	54	47	53	51	56	52	51	54	53	55	55	53	52	47	52	53	49	54	50	52	48	53	52	55	56
CD630_01140|ID:2831321|	CD630_01140|ID:2831321|	>CD630_01140|ID:2831321| Conserved hypothetical protein [Clostridium difficile 630]	CD630_01140	60.4	25.498	225	0	317.08	1	15	15	12	13	12	11	12	13	12	13	12	14	13	12	12	12	11	13	12	12	12	13	12	12	13	12	13	12	13	12	11	12	13	12	13	12	14	13	12	12
CD630_23820|ID:2833836|	CD630_23820|ID:2833836|	>CD630_23820|ID:2833836| Putative pyridoxal phosphate-dependent transferase [Clostridium difficile 630]	CD630_23820	80.2	47.309	419	0	323.31	1	38	38	30	32	32	27	29	30	32	29	31	30	28	29	28	28	24	31	32	30	31	29	30	32	29	29	32	30	32	32	27	29	30	32	29	31	30	28	29	28
CD630_32230|ID:2833055|dapA2|	CD630_32230|ID:2833055|dapA2|	>CD630_32230|ID:2833055|dapA2| Dihydrodipicolinate synthase 2 [Clostridium difficile 630]	CD630_32230	66.9	31.784	293	0	323.31	1	19	19	17	16	16	18	17	18	16	17	15	16	13	15	16	17	15	16	15	17	17	18	15	16	16	15	17	15	14	14	16	15	16	14	15	13	14	11	14	14
CD630_25150|ID:2832935|	CD630_25150|ID:2832935|	>CD630_25150|ID:2832935| Putative L-aspartate-beta-decarboxylase [Clostridium difficile 630]	CD630_25150	78.8	62.016	542	0	323.31	1	36	36	33	29	32	33	33	31	32	30	33	32	32	30	29	30	30	31	31	32	31	33	32	32	30	32	32	33	29	32	33	33	31	32	30	33	32	32	30	29
CD630_20610|ID:2833591|	CD630_20610|ID:2833591|	>CD630_20610|ID:2833591| Conserved hypothetical protein, DUF1121 family [Clostridium difficile 630]	CD630_20610	92.5	23.861	212	0	323.31	1	25	25	17	17	17	17	19	16	15	18	15	19	13	16	16	17	17	17	17	18	18	18	17	19	18	18	16	17	17	17	17	19	16	15	18	15	19	13	16	16
CD630_23810|ID:2833835|iorA|	CD630_23810|ID:2833835|iorA|	>CD630_23810|ID:2833835|iorA| Indole pyruvate ferredoxin/flavodoxin oxidoreductase [Clostridium difficile 630]	CD630_23810	86.4	65.802	595	0	323.31	1	48	48	42	39	40	40	39	41	41	43	40	41	38	39	40	39	37	43	41	40	39	41	43	39	40	40	38	42	39	40	40	39	41	41	43	40	41	38	39	40
CD630_24330|ID:2833879|glyQ|	CD630_24330|ID:2833879|glyQ|	>CD630_24330|ID:2833879|glyQ| Glycyl-tRNA synthetase alpha subunit (Glycine--tRNA ligase alpha subunit) (GlyRS) [Clostridium difficile 630]	CD630_24330	62	33.858	292	0	323.31	1	19	19	17	15	16	16	15	16	15	16	16	15	16	14	15	16	16	17	15	14	15	15	14	15	15	15	15	17	15	16	16	15	16	15	16	16	15	16	14	15
CD630_07200|ID:2831803|folD|	CD630_07200|ID:2831803|folD|	>CD630_07200|ID:2831803|folD| Bifunctional protein folD [Includes: Methylenetetrahydrofolate dehydrogenase ; Methenyltetrahydrofolate cyclohydrolase] [Clostridium difficile 630]	CD630_07200	72.8	30.913	287	0	323.31	1	26	26	17	16	17	15	18	18	16	18	16	18	15	15	16	15	13	17	18	18	16	17	17	18	19	18	16	17	16	17	15	18	18	16	18	16	18	15	15	16
CD630_06630|ID:2831755|tcdA|	CD630_06630|ID:2831755|tcdA|	>CD630_06630|ID:2831755|tcdA| Toxin A [Clostridium difficile 630]	CD630_06630	78.7	308.21	2710	0	323.31	1	197	197	168	165	155	154	175	156	162	151	156	177	153	167	152	150	171	156	167	156	151	167	160	169	145	157	162	168	165	155	154	175	156	162	151	156	177	153	167	152
CD630_27390|ID:2834134|aspS|	CD630_27390|ID:2834134|aspS|	>CD630_27390|ID:2834134|aspS| Aspartyl-tRNA synthetase (Aspartate--tRNA ligase) (AspRS) [Clostridium difficile 630]	CD630_27390	72.3	67.476	595	0	323.31	1	44	44	34	32	34	31	33	32	32	32	30	34	32	31	34	34	35	35	33	34	33	34	35	34	29	31	31	34	32	34	31	33	32	32	32	30	34	32	31	34
CD630_28420|ID:2832994|	CD630_28420|ID:2832994|	>CD630_28420|ID:2832994| Nitrilase (carbon-nitrogen hydrolase) [Clostridium difficile 630]	CD630_28420	83.8	34.356	308	0	323.31	1	23	23	20	18	21	20	21	19	19	19	18	20	20	20	21	22	20	20	17	19	19	21	18	17	21	18	19	20	18	21	20	21	19	19	19	18	20	20	20	21
CD630_12470|ID:2832269|	CD630_12470|ID:2832269|	>CD630_12470|ID:2832269| Conserved hypothetical protein [Clostridium difficile 630]	CD630_12470	33.8	17.049	151	0	56.393	1	4	4	2	2	3	2	2	2	2	3	2	3	2	2	2	2	2	2	2	2	2	2	2	2	2	2	2	2	2	3	2	2	2	2	3	2	3	2	2	2
CD630_13290|ID:2832341|	CD630_13290|ID:2832341|	>CD630_13290|ID:2832341| RNase Y [Clostridium difficile 630]	CD630_13290	77.4	58.117	513	0	323.31	1	53	53	36	34	35	34	33	34	32	34	37	32	35	31	31	31	36	34	34	38	36	32	36	33	36	36	32	36	34	35	34	33	34	32	34	37	32	35	31	31
CD630_30130|ID:2834380|	CD630_30130|ID:2834380|	>CD630_30130|ID:2834380| PTS system, mannose-specfic IIC component [Clostridium difficile 630]	CD630_30130	19.1	38.64	371	0	146.45	1	7	7	7	7	7	4	6	6	7	7	4	7	6	4	5	5	5	7	7	7	5	6	7	7	7	6	5	7	7	7	4	6	6	7	7	4	7	6	4	5
CD630_23800|ID:2833834|iorB|	CD630_23800|ID:2833834|iorB|	>CD630_23800|ID:2833834|iorB| Indole pyruvate ferredoxin/flavodoxin oxidoreductase [Clostridium difficile 630]	CD630_23800	93.7	20.919	191	0	323.31	1	16	16	16	13	15	13	15	15	15	14	14	15	16	15	16	14	15	15	14	14	15	15	16	15	14	13	14	16	13	15	13	15	15	15	14	14	15	16	15	16
CD630_00260|ID:2831184|clpC|	CD630_00260|ID:2831184|clpC|	>CD630_00260|ID:2831184|clpC| class III stress response-related ATPase, AAA+ superfamily [Clostridium difficile 630]	CD630_00260	84.3	91.258	815	0	323.31	1	81	81	60	53	55	58	56	59	57	55	60	57	58	56	53	53	53	59	58	55	56	57	58	56	56	59	58	58	51	53	56	54	57	55	53	58	55	56	54	51
CD630_11500|ID:2832182|minD|	CD630_11500|ID:2832182|minD|	>CD630_11500|ID:2832182|minD| Septum site-determining protein MinD (Cell division inhibitor MinD) [Clostridium difficile 630]	CD630_11500	80.8	29.146	265	0	323.31	1	30	30	19	19	20	21	19	18	20	20	21	20	19	19	19	18	19	20	20	20	19	20	20	18	22	21	19	19	19	20	21	19	18	20	20	21	20	19	19	19
CD630_11800|ID:2832209|fabK|	CD630_11800|ID:2832209|fabK|	>CD630_11800|ID:2832209|fabK| Enoyl-(Acyl-carrier-protein) reductase II [Clostridium difficile 630]	CD630_11800	60.5	32.527	309	0	282.93	1	17	17	12	12	11	11	12	11	13	13	12	11	10	11	11	10	13	11	13	12	11	13	10	13	11	12	12	12	12	11	11	12	11	13	13	12	11	10	11	11
CD630_26120|ID:2834030|	CD630_26120|ID:2834030|	>CD630_26120|ID:2834030| Putative amino acid permease [Clostridium difficile 630]	CD630_26120	16.1	50.674	467	0	279.93	1	11	11	10	8	10	11	7	10	9	10	11	7	9	8	8	8	8	10	9	10	10	7	10	9	10	11	8	10	8	10	11	7	10	9	10	11	7	9	8	8
CD630_07940|ID:2831868|nadE|	CD630_07940|ID:2831868|nadE|	>CD630_07940|ID:2831868|nadE| NH3-dependent NAD(+) synthetase [Clostridium difficile 630]	CD630_07940	94	28.012	251	0	323.31	1	23	23	16	15	16	18	17	16	17	17	17	17	15	17	17	15	17	16	17	17	18	17	17	17	17	17	16	16	15	16	18	17	16	17	17	17	17	15	17	17
CD630_31710|ID:2834508|gpmI|	CD630_31710|ID:2834508|gpmI|	>CD630_31710|ID:2834508|gpmI| 2,3-bisphosphoglycerate-independent phosphoglycerate mutase (Phosphoglyceromutase) (BPG-independent PGAM) (iPGM) [Clostridium difficile 630]	CD630_31710	78.2	56.373	510	0	323.31	1	31	31	24	24	25	25	25	25	24	24	26	26	23	26	25	26	24	26	26	24	24	24	25	26	25	25	23	24	24	25	25	25	25	24	24	26	26	23	26	25
CD630_36690|ID:2833107|	CD630_36690|ID:2833107|	>CD630_36690|ID:2833107| Putative lipoprotein [Clostridium difficile 630]	CD630_36690	69.1	21.172	191	0	323.31	1	15	15	15	14	15	13	13	14	14	13	13	13	13	13	15	15	12	15	14	15	12	13	15	14	14	13	11	15	14	15	13	13	14	14	13	13	13	13	13	15
CD630_24470|ID:2833893|	CD630_24470|ID:2833893|	>CD630_24470|ID:2833893| Putative histidine triad (HIT) protein [Clostridium difficile 630]	CD630_24470	97.4	13.057	116	0	323.31	1	13	13	11	9	9	9	11	10	10	10	9	10	10	10	10	8	8	10	12	10	10	11	11	12	10	9	10	11	9	9	9	11	10	10	10	9	10	10	10	10
CD630_27840|ID:2834176|cwp6|	CD630_27840|ID:2834176|cwp6|	>CD630_27840|ID:2834176|cwp6| Putative N-acetylmuramoyl-L-alanine amidase, autolysin [Clostridium difficile 630]	CD630_27840	66.5	73.042	675	0	323.31	1	43	43	36	36	35	35	36	36	34	35	35	36	35	31	36	34	33	35	34	35	35	35	36	34	34	34	34	35	35	34	33	34	34	33	33	33	34	33	29	34
CD630_34710|ID:2834765|atpH|	CD630_34710|ID:2834765|atpH|	>CD630_34710|ID:2834765|atpH| ATP synthase subunit delta [Clostridium difficile 630]	CD630_34710	74.6	20.56	181	0	323.31	1	17	17	11	13	10	11	12	13	11	13	13	10	13	12	12	13	11	13	12	14	13	12	12	12	14	13	11	11	13	10	11	12	13	11	13	13	10	13	12	12
CD630_01070|ID:2833110|aspC|	CD630_01070|ID:2833110|aspC|	>CD630_01070|ID:2833110|aspC| Aspartate aminotransferase [Clostridium difficile 630]	CD630_01070	84.3	44.105	394	0	323.31	1	37	37	25	26	26	29	28	29	26	30	28	26	28	25	27	28	27	28	25	27	29	28	25	26	29	28	29	25	26	26	29	28	29	26	30	28	26	28	25	27
CD630_07160|ID:2831799|cooS|	CD630_07160|ID:2831799|cooS|	>CD630_07160|ID:2831799|cooS| Bifunctional carbon monoxide dehydrogenase/acetyl-CoA synthase (CODH) [Clostridium difficile 630]	CD630_07160	82.5	68.727	639	0	323.31	1	51	51	44	41	43	45	43	44	43	43	45	44	42	42	43	43	39	44	42	41	44	43	44	41	42	42	40	44	41	43	45	43	44	43	43	45	44	42	42	43
CD630_21720|ID:2833678|	CD630_21720|ID:2833678|	>CD630_21720|ID:2833678| ABC-type transport system, cystine/aminoacid-family ATP-binding protein [Clostridium difficile 630]	CD630_21720	72.3	27.757	249	0	323.31	1	17	17	12	12	13	10	12	11	12	12	10	12	10	11	11	10	11	10	13	12	9	11	11	10	10	10	10	11	11	12	9	11	11	11	12	9	11	9	10	10
CD630_35000|ID:2834795|prsA|	CD630_35000|ID:2834795|prsA|	>CD630_35000|ID:2834795|prsA| Peptidylprolyl isomerase PrsA-like [Clostridium difficile 630]	CD630_35000	75.5	37.954	331	0	323.31	1	40	40	32	30	31	31	32	27	30	30	30	30	31	30	34	31	32	29	28	31	28	30	31	30	29	31	28	32	30	31	31	32	27	30	30	30	30	31	30	34
CD630_30410|ID:2834402|pepI|	CD630_30410|ID:2834402|pepI|	>CD630_30410|ID:2834402|pepI| Proline iminopeptidase (Proline aminopeptidase) (PIP), peptidase S33 family [Clostridium difficile 630]	CD630_30410	63.5	33.663	293	0	323.31	1	16	16	15	15	15	15	15	15	16	13	14	14	13	14	13	12	11	14	15	15	15	15	15	15	14	15	14	15	15	15	15	15	15	16	13	14	14	13	14	13
CD630_24460|ID:2835061|	CD630_24460|ID:2835061|	>CD630_24460|ID:2835061| Putative aspartyl/glutamyl-tRNA amidotransferase subunit B-related [Clostridium difficile 630]	CD630_24460	78.9	16.757	147	0	323.31	1	18	18	11	12	13	14	13	12	12	13	14	13	9	8	13	12	11	12	11	12	13	13	11	12	12	14	13	11	12	13	14	13	12	12	13	14	13	9	8	13
CD630_10720|ID:2832124|	CD630_10720|ID:2832124|	>CD630_10720|ID:2832124| Putative aminopeptidase I, M18 family [Clostridium difficile 630]	CD630_10720	83.2	51.386	464	0	323.31	1	30	30	25	24	26	25	24	27	25	25	25	25	26	24	25	25	26	25	25	25	23	24	26	25	25	23	23	25	24	26	25	24	27	25	25	25	25	26	24	25
CD630_36580|ID:2834949|rplI|	CD630_36580|ID:2834949|rplI|	>CD630_36580|ID:2834949|rplI| 50S ribosomal protein L9 [Clostridium difficile 630]	CD630_36580	65.1	16.924	149	0	112.13	1	19	19	13	12	13	13	12	14	12	14	13	12	14	15	15	15	15	14	13	13	14	12	13	13	15	14	14	13	12	13	13	12	14	12	14	13	12	14	15	15
CD630_32240|ID:2833056|asd|	CD630_32240|ID:2833056|asd|	>CD630_32240|ID:2833056|asd| Aspartate-semialdehyde dehydrogenase [Clostridium difficile 630]	CD630_32240	79	36.757	333	0	323.31	1	25	25	23	23	22	23	23	22	23	23	23	23	18	21	20	19	20	22	23	22	22	23	22	23	23	20	23	23	23	22	23	23	22	23	23	23	23	18	21	20
CD630_13280|ID:2832340|recA|	CD630_13280|ID:2832340|recA|	>CD630_13280|ID:2832340|recA| Protein RecA (Recombinase A) [Clostridium difficile 630]	CD630_13280	71	37.377	348	0	323.31	1	23	23	15	16	15	15	18	15	16	14	16	18	16	17	14	17	14	16	16	15	15	19	17	17	15	16	17	15	16	15	15	18	15	16	14	16	18	16	17	14
CD630_16360|ID:2832571|terD|	CD630_16360|ID:2832571|terD|	>CD630_16360|ID:2832571|terD| Tellurium resistance protein [Clostridium difficile 630]	CD630_16360	95.7	22.919	209	0	323.31	1	26	26	17	14	17	18	19	14	18	16	18	19	15	16	14	15	16	14	18	17	17	16	19	19	17	16	17	17	14	17	18	19	14	18	16	18	19	15	16	14
CD630_27130|ID:2834112|ldtcd2|	CD630_27130|ID:2834112|ldtcd2|	>CD630_27130|ID:2834112|ldtcd2| L,D-transpeptidases [Clostridium difficile 630]	CD630_27130	66	70.96	644	0	323.31	1	41	41	34	32	31	33	32	34	33	31	33	34	32	35	35	33	33	34	34	32	32	31	34	33	33	33	30	34	32	31	33	32	34	33	31	33	34	32	35	35
CD630_34070|ID:2833087|	CD630_34070|ID:2833087|	>CD630_34070|ID:2833087| Putative iron-only hydrogenase, catalytic subunit HymC-like [Clostridium difficile 630]	CD630_34070	70.7	64.853	593	0	323.31	1	44	44	33	33	34	33	33	34	32	34	32	34	29	32	34	33	33	34	33	34	33	34	34	33	33	35	32	33	33	34	33	33	34	32	34	32	34	29	32	34
CD630_21560|ID:2832861|thiH|	CD630_21560|ID:2832861|thiH|	>CD630_21560|ID:2832861|thiH| Thiamine biosynthesis protein ThiH [Clostridium difficile 630]	CD630_21560	87.6	52.172	458	0	323.31	1	47	47	26	28	28	28	28	25	30	27	27	28	24	27	29	27	26	28	29	27	28	27	28	29	28	27	27	26	28	28	28	28	25	30	27	27	28	24	27	29
CD630_01870|ID:2831387|pyrE|	CD630_01870|ID:2831387|pyrE|	>CD630_01870|ID:2831387|pyrE| Orotate phosphoribosyltransferase (OPRT) (OPRTase) [Clostridium difficile 630]	CD630_01870	70.1	21.301	194	0	323.31	1	18	18	17	17	17	17	16	17	17	17	17	17	16	15	16	14	15	17	16	17	17	16	17	16	16	16	16	17	17	17	17	16	17	17	17	17	17	16	15	16
CD630_12820|ID:2832299|alaS|	CD630_12820|ID:2832299|alaS|	>CD630_12820|ID:2832299|alaS| Alanyl-tRNA synthetase [Clostridium difficile 630]	CD630_12820	77.7	98.396	879	0	323.31	1	69	69	53	55	52	52	55	56	50	57	52	55	56	54	52	54	50	56	53	52	52	55	53	51	50	51	56	53	55	52	52	55	56	50	57	52	55	56	54	52
CD630_27140|ID:2834113|galE|	CD630_27140|ID:2834113|galE|	>CD630_27140|ID:2834113|galE| UDP-glucose 4-epimerase [Clostridium difficile 630]	CD630_27140	70.9	37.474	337	0	323.31	1	21	21	17	17	17	18	18	19	17	18	19	17	18	17	16	18	18	16	18	18	18	18	18	18	16	19	18	17	17	17	18	18	19	17	18	19	17	18	17	16
CD630_08930|ID:2831946|	CD630_08930|ID:2831946|	>CD630_08930|ID:2831946| Putative iron-dependent hydrogenase [Clostridium difficile 630]	CD630_08930	72	54.173	496	0	323.31	1	41	41	31	31	31	29	34	28	31	30	29	32	30	29	32	29	30	31	32	33	31	32	29	31	31	29	31	30	30	30	28	33	27	30	29	28	31	29	28	31
CD630_07000|ID:2831783|pheT|	CD630_07000|ID:2831783|pheT|	>CD630_07000|ID:2831783|pheT| Phenylalanyl-tRNA synthetase subunit beta (Phenylalanine--tRNA ligase beta chain) (PheRS) [Clostridium difficile 630]	CD630_07000	85.8	89.233	797	0	323.31	1	66	66	54	52	54	52	54	52	53	53	53	52	51	50	52	50	51	51	53	54	51	49	54	55	53	53	50	54	52	54	52	54	52	53	53	53	52	51	50	52
CD630_00060|ID:2831114|gyrA|	CD630_00060|ID:2831114|gyrA|	>CD630_00060|ID:2831114|gyrA| DNA gyrase subunit A [Clostridium difficile 630]	CD630_00060	70.2	91.094	808	0	323.31	1	65	65	53	53	50	53	49	52	55	53	54	48	49	52	50	49	49	54	51	51	51	48	50	53	54	53	53	53	53	50	53	49	52	55	53	54	48	49	52	50
CD630_07240|ID:2831807|	CD630_07240|ID:2831807|	>CD630_07240|ID:2831807| Bifunctional carbon monoxide dehydrogenase/acetyl-CoA synthase,nickel-inserting subunit [Clostridium difficile 630]	CD630_07240	69.9	28.265	256	0	323.31	1	17	17	14	12	13	13	13	13	13	14	12	13	12	12	12	11	14	13	13	14	13	13	14	12	14	12	13	14	12	13	13	13	13	13	14	12	13	12	12	12
CD630_35440|ID:2833095|	CD630_35440|ID:2833095|	>CD630_35440|ID:2833095| Transcriptional regulator, AsnC/Lrp family [Clostridium difficile 630]	CD630_35440	80.3	15.697	142	0	264.68	1	11	11	11	11	11	11	11	11	10	11	11	11	10	8	9	9	9	11	11	11	11	11	10	10	11	10	11	11	11	11	11	11	11	10	11	11	11	10	8	9
CD630_21380|ID:2833654|pyrH|	CD630_21380|ID:2833654|pyrH|	>CD630_21380|ID:2833654|pyrH| Uridylate kinase (UK) (Uridine monophosphate kinase) (UMP kinase) (UMPK) [Clostridium difficile 630]	CD630_21380	82.5	25.828	234	0	323.31	1	20	20	15	15	13	15	14	14	13	15	14	14	10	12	13	12	13	12	14	13	16	14	15	14	14	15	14	15	15	13	15	14	14	13	15	14	14	10	12	13
CD630_15100|ID:2833394|	CD630_15100|ID:2833394|	>CD630_15100|ID:2833394| Conserved hypothetical protein, DUF1121 family [Clostridium difficile 630]	CD630_15100	68.4	24.039	215	0	323.31	1	15	15	13	13	12	12	11	12	13	10	13	10	12	11	11	12	9	12	12	11	11	11	11	11	12	11	10	13	13	12	12	11	12	13	10	13	10	12	11	11
CD630_26300|ID:2834045|gpsA|	CD630_26300|ID:2834045|gpsA|	>CD630_26300|ID:2834045|gpsA| Glycerol-3-phosphate dehydrogenase (NAD(P)+) (NAD(P)H-dependent glycerol-3-phosphate dehydrogenase) [Clostridium difficile 630]	CD630_26300	71.4	36.928	343	0	323.31	1	22	22	20	20	19	21	22	19	21	19	21	21	19	20	18	21	22	20	21	18	21	21	20	21	19	20	20	20	20	19	21	22	19	21	19	21	21	19	20	18
CD630_34050|ID:2833085|	CD630_34050|ID:2833085|	>CD630_34050|ID:2833085| Putative iron-only hydrogenase,electron-transferring subunit HymA-like [Clostridium difficile 630]	CD630_34050	90.3	18.135	165	0	292.84	1	14	14	8	10	9	7	9	10	10	9	7	9	9	8	7	7	8	11	10	9	8	9	8	10	9	8	9	8	10	9	7	9	10	10	9	7	9	9	8	7
CD630_00510|ID:2831208|gltX|	CD630_00510|ID:2831208|gltX|	>CD630_00510|ID:2831208|gltX| Glutamyl-tRNA synthetase [Clostridium difficile 630]	CD630_00510	80.9	56.611	493	0	323.31	1	42	42	38	34	41	36	39	33	38	35	36	41	35	29	32	31	33	38	38	39	33	38	37	38	33	35	36	38	34	41	36	39	33	38	35	36	41	35	29	32
CD630_26950|ID:2834098|asnA|	CD630_26950|ID:2834098|asnA|	>CD630_26950|ID:2834098|asnA| Aspartate--ammonia ligase (Asparagine synthetase A) [Clostridium difficile 630]	CD630_26950	78.4	38.147	333	0	323.31	1	23	23	21	19	19	21	21	21	20	18	21	21	19	18	19	19	21	22	21	19	22	21	22	20	20	22	21	21	19	19	21	21	21	20	18	21	21	19	18	19
CD630_07280|ID:2831811|	CD630_07280|ID:2831811|	>CD630_07280|ID:2831811| Bifunctional carbon monoxide dehydrogenase/acetyl-CoA synthase, subunit alpha/beta [Clostridium difficile 630]	CD630_07280	73	76.587	708	0	323.31	1	41	41	36	32	34	36	31	34	31	34	33	31	30	30	30	34	31	35	31	29	32	32	33	33	32	35	35	36	32	34	36	31	34	31	34	33	31	30	30	30
CD630_32220|ID:2834547|sdaB|	CD630_32220|ID:2834547|sdaB|	>CD630_32220|ID:2834547|sdaB| L-serine dehydratase [Clostridium difficile 630]	CD630_32220	68.5	43.411	397	0	323.31	1	22	22	17	16	18	17	17	17	18	16	18	17	15	14	17	18	15	17	17	18	16	17	17	18	17	17	16	17	16	18	17	17	17	18	16	18	17	15	14	17
CD630_07230|ID:2831806|	CD630_07230|ID:2831806|	>CD630_07230|ID:2831806| Bifunctional carbon monoxide dehydrogenase/acetyl-CoA synthase, dihydrolipoyl dehydrogenase subunit [Clostridium difficile 630]	CD630_07230	69.8	49.134	461	0	323.31	1	29	29	25	27	27	23	24	26	26	24	26	23	24	23	23	26	25	26	27	24	26	24	25	24	24	25	25	25	27	27	23	24	26	26	24	26	23	24	23	23
CD630_23790|ID:2833833|buk|	CD630_23790|ID:2833833|buk|	>CD630_23790|ID:2833833|buk| Butyrate kinase (Branched-chain carboxylic acid kinase) (BK) [Clostridium difficile 630]	CD630_23790	69.7	38.779	356	0	323.31	1	24	24	22	23	22	23	23	22	23	22	23	24	21	24	23	21	24	22	24	22	23	23	24	24	22	23	24	22	23	22	23	23	22	23	22	23	24	21	24	23
CD630_05080|ID:2831638|tetM|	CD630_05080|ID:2831638|tetM|	>CD630_05080|ID:2831638|tetM| Tetracycline resistance protein Tn5397 [Clostridium difficile 630]	CD630_05080	75	72.705	639	0	323.31	1	48	48	37	43	40	40	39	39	41	40	37	38	38	38	39	39	40	38	41	39	38	39	39	42	41	37	40	37	43	40	40	39	39	41	40	37	38	38	38	39
CD630_03310|ID:2831515|ppiB|	CD630_03310|ID:2831515|ppiB|	>CD630_03310|ID:2831515|ppiB| Peptidyl-prolyl cis-trans isomerase B (PPIase B) (Rotamase B) [Clostridium difficile 630]	CD630_03310	98.3	18.972	174	0	323.31	1	13	13	12	11	12	10	12	12	12	12	10	11	11	11	11	10	10	12	13	12	12	11	11	12	11	12	12	12	11	12	10	12	12	12	12	10	11	11	11	11
CD630_10480|ID:2833282|	CD630_10480|ID:2833282|	>CD630_10480|ID:2833282| Putative phosphodiesterase [Clostridium difficile 630]	CD630_10480	97.9	21.049	189	0	323.31	1	16	16	13	12	13	13	12	13	12	9	13	13	11	12	13	11	13	13	12	12	12	13	14	14	13	12	13	13	12	13	13	12	13	12	9	13	13	11	12	13
CD630_35590|ID:2834856|ftsH2|	CD630_35590|ID:2834856|ftsH2|	>CD630_35590|ID:2834856|ftsH2| Cell division protease FtsH2 [Clostridium difficile 630]	CD630_35590	66	74.017	664	0	323.31	1	54	54	41	36	41	40	41	40	40	40	43	41	36	38	38	44	38	39	39	38	44	40	45	38	40	43	42	41	36	41	40	41	40	40	40	43	41	36	38	38
CD630_20680|ID:2833596|	CD630_20680|ID:2833596|	>CD630_20680|ID:2833596| ABC-type transport system, ATP-binding protein [Clostridium difficile 630]	CD630_20680	73.6	61.771	541	0	323.31	1	37	37	29	26	29	27	30	26	29	28	27	29	29	25	28	28	22	29	28	29	28	30	30	29	29	28	24	29	26	29	27	30	26	29	28	27	29	29	25	28
CD630_00590|ID:2831217|secE|	CD630_00590|ID:2831217|secE|	>CD630_00590|ID:2831217|secE| Preprotein translocase SecE subunit [Clostridium difficile 630]	CD630_00590	21.9	8.1977	73	0.00040816	2.8909	1	3	3	2	2	2	2	2	1	2	1	2	2	3	1	2	2	1	1	2	2	1	2	2	2	2	2	1	2	2	2	2	2	1	2	1	2	2	3	1	2
CD630_16390|ID:2832574|	CD630_16390|ID:2832574|	>CD630_16390|ID:2832574| Putative tellurite associated resistance protein [Clostridium difficile 630]	CD630_16390	88.4	43.616	378	0	323.31	1	40	40	33	33	34	32	32	32	32	30	32	31	32	31	34	32	31	31	33	33	31	31	32	32	31	33	33	33	33	34	32	32	32	32	30	32	31	32	31	34
CD630_12630|ID:2832286|	CD630_12630|ID:2832286|	>CD630_12630|ID:2832286| Putative FMN-dependent dehydrogenase [Clostridium difficile 630]	CD630_12630	74.9	35.529	338	0	323.31	1	21	21	17	15	16	17	18	17	15	17	17	17	15	16	16	18	15	16	16	18	17	19	13	16	18	18	17	17	15	16	17	18	17	15	17	17	17	15	16	16
CD630_22400|ID:2833731|nanA|	CD630_22400|ID:2833731|nanA|	>CD630_22400|ID:2833731|nanA| Acetylneuraminate lyase [Clostridium difficile 630]	CD630_22400	86	33.356	293	0	323.31	1	22	22	20	17	19	18	18	16	18	18	18	16	17	17	16	17	15	20	19	19	17	18	18	18	17	17	16	20	17	19	18	18	16	18	18	18	16	17	17	16
CD630_02410|ID:2831432|	CD630_02410|ID:2831432|	>CD630_02410|ID:2831432| Phosphate-threonine kinase [Clostridium difficile 630]	CD630_02410	83	22.831	200	0	323.31	1	17	17	12	13	12	11	13	13	13	13	12	13	13	13	12	12	13	13	12	12	11	12	12	13	13	12	12	12	13	12	11	13	13	13	13	12	13	13	13	12
CD630_29590|ID:2834330|ntpK|	CD630_29590|ID:2834330|ntpK|	>CD630_29590|ID:2834330|ntpK| V-type sodium ATPase subunit K [Clostridium difficile 630]	CD630_29590	22.7	16.056	163	0	62.909	1	3	3	3	3	3	3	3	3	3	3	3	3	3	3	3	3	3	3	3	3	3	3	3	3	3	3	3	3	3	3	3	3	3	3	3	3	3	3	3	3
CD630_14170|ID:2832402|	CD630_14170|ID:2832402|	>CD630_14170|ID:2832402| Putative ATP-binding protein [Clostridium difficile 630]	CD630_14170	82.4	25.003	222	0	323.31	1	18	18	15	16	17	16	15	16	16	16	15	15	13	14	15	14	13	15	15	15	15	16	16	14	16	16	15	15	16	17	16	15	16	16	16	15	15	13	14	15
CD630_17680|ID:2832673|	CD630_17680|ID:2832673|	>CD630_17680|ID:2832673| Putative membrane protein [Clostridium difficile 630]	CD630_17680	14.9	39.776	375	0	90.283	1	10	10	8	9	9	8	8	8	8	8	7	9	7	5	8	9	8	8	8	7	7	7	8	8	8	7	9	5	6	6	5	5	5	5	5	5	6	4	2	5
CD630_34590|ID:2834753|tkt'|	CD630_34590|ID:2834753|tkt'|	>CD630_34590|ID:2834753|tkt| Transketolase, pyridine binding subunit [Clostridium difficile 630]	CD630_34590	80.8	33.846	313	0	323.31	1	22	22	17	15	18	17	16	15	13	16	16	16	15	15	15	16	16	17	14	16	17	19	17	15	17	18	18	17	15	18	17	16	15	13	16	16	16	15	15	15
CD630_26230|ID:2834039|	CD630_26230|ID:2834039|	>CD630_26230|ID:2834039| Putative pyridoxal 5-phosphate-dependent enzyme [Clostridium difficile 630]	CD630_26230	74.3	26.948	237	0	323.31	1	19	19	14	13	17	16	15	16	13	15	17	15	15	13	16	15	15	16	14	16	16	15	15	14	15	16	15	14	13	17	16	15	16	13	15	17	15	15	13	16
CD630_24810|ID:2833923|ung|	CD630_24810|ID:2833923|ung|	>CD630_24810|ID:2833923|ung| Uracil-DNA glycosylase (UDG) [Clostridium difficile 630]	CD630_24810	87.5	25.94	224	0	323.31	1	22	22	19	19	19	19	19	18	18	19	18	19	18	15	17	18	20	19	17	19	18	20	17	18	19	19	20	19	19	19	19	19	18	18	19	18	19	18	15	17
CD630_34690|ID:2834763|atpG|	CD630_34690|ID:2834763|atpG|	>CD630_34690|ID:2834763|atpG| ATP synthase gamma chain [Clostridium difficile 630]	CD630_34690	70.9	32.43	292	0	323.31	1	24	24	18	18	22	21	21	19	18	18	20	21	20	22	18	20	17	21	21	20	19	20	19	20	21	20	19	18	18	22	21	21	19	18	18	20	21	20	22	18
CD630_13340|ID:2832344|purB|	CD630_13340|ID:2832344|purB|	>CD630_13340|ID:2832344|purB| Adenylosuccinate lyase [Clostridium difficile 630]	CD630_13340	67.4	55.038	481	0	323.31	1	37	37	29	25	27	28	28	28	29	27	27	26	28	27	26	29	27	26	26	28	29	28	28	28	26	28	28	29	25	27	28	28	28	29	27	27	26	28	27	26
CD630_27560|ID:2834151|ptsH|	CD630_27560|ID:2834151|ptsH|	>CD630_27560|ID:2834151|ptsH| PTS system, HPr protein [Clostridium difficile 630]	CD630_27560	87.2	9.0645	86	0	161.97	1	8	8	5	6	7	4	6	5	6	6	5	6	4	5	4	4	4	6	6	7	4	6	5	6	6	5	6	5	6	7	4	6	5	6	6	5	6	4	5	4
CD630_32210|ID:2834546|	CD630_32210|ID:2834546|	>CD630_32210|ID:2834546| Putative peptidase, M20D family [Clostridium difficile 630]	CD630_32210	59.7	42.101	372	0	323.31	1	20	20	16	16	19	19	18	17	19	17	19	17	17	17	18	18	17	17	18	19	18	17	18	19	19	19	17	16	16	19	19	18	17	19	17	19	17	17	17	18
CD630_36670|ID:2834959|	CD630_36670|ID:2834959|	>CD630_36670|ID:2834959| Conserved hypothetical protein, TusA family [Clostridium difficile 630]	CD630_36670	92.5	22.166	200	0	323.31	1	20	20	16	15	15	15	14	15	16	14	15	17	11	13	13	13	14	14	17	15	15	17	16	17	14	17	14	16	15	15	15	14	15	16	14	15	17	11	13	13
CD630_17640|ID:2832669|	CD630_17640|ID:2832669|	>CD630_17640|ID:2832669| Putative phenylalanyl-tRNA synthetase beta chain [Clostridium difficile 630]	CD630_17640	74.7	26.911	233	0	323.31	1	18	18	15	14	15	14	16	16	15	14	14	17	14	15	14	14	13	16	14	14	14	17	14	14	16	14	14	15	14	15	14	16	16	15	14	14	17	14	15	14
CD630_16900|ID:2832613|trxA|	CD630_16900|ID:2832613|trxA|	>CD630_16900|ID:2832613|trxA| Thioredoxin [Clostridium difficile 630]	CD630_16900	61	11.727	105	0	90.499	1	6	6	5	6	5	5	5	4	5	5	5	5	6	5	5	5	5	5	5	5	5	5	5	5	5	5	4	5	6	5	5	5	4	5	5	5	5	6	5	5
CD630_08360|ID:2831903|	CD630_08360|ID:2831903|	>CD630_08360|ID:2831903| Putative acetyltransferase [Clostridium difficile 630]	CD630_08360	65.2	19.066	164	0	153.7	1	15	15	12	12	12	10	12	12	12	13	9	12	12	10	12	12	12	12	14	13	11	12	12	14	12	11	11	12	12	12	10	12	12	12	13	9	12	12	10	12
CD630_01270|ID:2831334|mreB1|	CD630_01270|ID:2831334|mreB1|	>CD630_01270|ID:2831334|mreB1| Rod shape-determining protein MreB [Clostridium difficile 630]	CD630_01270	66.7	36.062	339	0	323.31	1	23	23	18	20	21	20	19	18	19	21	20	19	18	16	19	17	16	19	21	22	18	20	20	21	21	19	18	17	19	20	19	18	17	18	20	19	18	17	15	18
CD630_25210|ID:2833954|leuS|	CD630_25210|ID:2833954|leuS|	>CD630_25210|ID:2833954|leuS| Leucyl-tRNA synthetase [Clostridium difficile 630]	CD630_25210	79.2	92.432	806	0	323.31	1	70	70	54	57	54	58	56	46	53	50	55	50	50	53	50	50	53	49	56	55	54	52	54	58	49	56	47	54	57	54	58	56	46	53	50	55	50	50	53	50
CD630_32270|ID:2833059|dapH|	CD630_32270|ID:2833059|dapH|	>CD630_32270|ID:2833059|dapH| 2,3,4,5-tetrahydropyridine-2,6-dicarboxylate N-acetyltransferase [Clostridium difficile 630]	CD630_32270	56.7	25.33	238	0	323.31	1	14	14	10	7	10	10	10	10	10	8	10	10	10	10	10	10	9	9	10	10	8	10	10	11	10	10	7	10	7	10	10	10	10	10	8	10	10	10	10	10
CD630_30120|ID:2834379|	CD630_30120|ID:2834379|	>CD630_30120|ID:2834379| Putative alpha-mannosidase [Clostridium difficile 630]	CD630_30120	75.3	99.828	866	0	323.31	1	57	57	49	43	51	49	49	47	45	48	48	47	45	45	46	48	46	46	46	49	47	47	48	47	44	49	45	49	43	51	49	49	47	45	48	48	47	45	45	46
CD630_12540|ID:2832277|	CD630_12540|ID:2832277|	>CD630_12540|ID:2832277| Putative RNA-binding protein [Clostridium difficile 630]	CD630_12540	57.3	8.2175	75	0	113.52	1	4	4	2	3	4	2	3	3	3	4	1	3	3	3	3	3	3	3	3	4	3	3	3	3	4	2	3	2	3	4	2	3	3	3	4	1	3	3	3	3
CD630_11790|ID:2832208|fabH|	CD630_11790|ID:2832208|fabH|	>CD630_11790|ID:2832208|fabH| 3-oxoacyl-[acyl-carrier-protein] synthase 3 [Clostridium difficile 630]	CD630_11790	61.6	35.112	328	0	323.31	1	18	18	15	13	13	13	13	12	14	13	13	13	13	12	12	12	12	14	14	14	12	13	12	13	14	15	11	15	13	13	13	13	12	14	13	13	13	13	12	12
CD630_11810|ID:2832210|fabD|	CD630_11810|ID:2832210|fabD|	>CD630_11810|ID:2832210|fabD| Malonyl CoA-acyl carrier protein transacylase (MCT) [Clostridium difficile 630]	CD630_11810	76.9	34.205	316	0	323.31	1	21	21	19	15	18	21	17	18	19	17	21	20	16	16	15	17	16	18	19	18	15	20	20	18	16	19	18	19	15	18	21	17	18	19	17	21	20	16	16	15
CD630_01430|ID:2831349|secA1|	CD630_01430|ID:2831349|secA1|	>CD630_01430|ID:2831349|secA1| Protein translocase subunit SecA1 [Clostridium difficile 630]	CD630_01430	86.3	101.56	891	0	323.31	1	84	84	65	60	61	63	67	63	58	65	65	67	61	64	63	63	63	67	62	64	67	67	66	62	61	65	64	63	58	59	61	65	61	56	63	63	65	59	62	61
CD630_19930|ID:2833533|	CD630_19930|ID:2833533|	>CD630_19930|ID:2833533| Putative decarboxylase [Clostridium difficile 630]	CD630_19930	65.5	12.431	110	0	175.7	1	11	11	10	10	10	10	11	9	11	9	10	11	10	8	9	7	9	11	11	10	9	11	11	11	10	10	11	10	10	10	10	11	9	11	9	10	11	10	8	9
CD630_26620|ID:2832955|	CD630_26620|ID:2832955|	>CD630_26620|ID:2832955| Putative GTP-binding protein [Clostridium difficile 630]	CD630_26620	77.3	40.027	365	0	323.31	1	23	23	14	14	13	14	14	15	15	14	15	14	13	13	12	12	16	13	15	14	14	14	14	14	14	16	14	14	14	13	14	14	15	15	14	15	14	13	13	12
CD630_16220|ID:2832560|	CD630_16220|ID:2832560|	>CD630_16220|ID:2832560| Putative lipoprotein [Clostridium difficile 630]	CD630_16220	80.5	23.361	205	0	323.31	1	29	29	17	12	17	20	14	18	16	18	22	13	17	16	16	18	16	18	15	17	22	16	20	14	18	21	17	17	12	17	20	14	18	16	18	22	13	17	16	16
CD630_26100|ID:2834028|trpS|	CD630_26100|ID:2834028|trpS|	>CD630_26100|ID:2834028|trpS| Tryptophanyl-tRNA synthetase (Tryptophan--tRNA ligase) (TrpRS) [Clostridium difficile 630]	CD630_26100	84.4	38.021	333	0	323.31	1	29	29	24	20	26	24	24	23	23	23	23	25	19	23	20	18	21	23	24	24	23	25	23	24	21	23	22	24	20	26	24	24	23	23	23	23	25	19	23	20
CD630_25470|ID:2833974|	CD630_25470|ID:2833974|	>CD630_25470|ID:2833974| Conserved hypothetical protein [Clostridium difficile 630]	CD630_25470	78.7	68.067	582	0	323.31	1	50	50	37	41	39	38	39	36	40	37	38	34	37	36	35	37	34	41	36	38	38	32	39	39	37	40	37	37	41	39	38	39	36	40	37	38	34	37	36	35
CD630_27050|ID:2832970|	CD630_27050|ID:2832970|	>CD630_27050|ID:2832970| Putative amidohydrolase [Clostridium difficile 630]	CD630_27050	81.5	50.671	454	0	323.31	1	29	29	25	25	25	24	25	24	23	24	24	25	25	24	24	23	22	25	26	25	24	25	24	26	24	23	24	25	25	25	24	25	24	23	24	24	25	25	24	24
CD630_01190|ID:2831326|glmM|	CD630_01190|ID:2831326|glmM|	>CD630_01190|ID:2831326|glmM| Phosphoglucosamine mutase [Clostridium difficile 630]	CD630_01190	74.3	48.825	448	0	323.31	1	31	31	24	25	25	25	26	26	25	24	25	25	24	28	25	26	25	28	23	23	27	24	24	24	25	24	27	24	25	25	25	26	26	25	24	25	25	24	28	25
CD630_13070|ID:2832319|nusA|	CD630_13070|ID:2832319|nusA|	>CD630_13070|ID:2832319|nusA| Transcription elongation protein [Clostridium difficile 630]	CD630_13070	83.6	43.511	384	0	323.31	1	35	35	27	23	24	27	25	28	22	27	26	26	23	22	22	26	22	27	24	26	28	25	27	24	25	28	26	27	23	24	27	25	28	22	27	26	26	23	22	22
CD630_23730|ID:2832913|	CD630_23730|ID:2832913|	>CD630_23730|ID:2832913| Putative CstA-like carbon starvation protein [Clostridium difficile 630]	CD630_23730	17.1	53.003	485	0	273.4	1	12	12	11	10	10	11	10	11	11	9	11	11	11	9	10	11	11	11	10	10	11	11	11	8	9	11	11	11	10	10	11	10	11	11	9	11	11	11	9	10
CD630_11340|ID:2832165|gloA|	CD630_11340|ID:2832165|gloA|	>CD630_11340|ID:2832165|gloA| Lactoylglutathione lyase [Clostridium difficile 630]	CD630_11340	65.9	14.566	123	0	323.31	1	6	6	2	2	3	2	3	3	2	3	2	3	4	4	3	4	4	4	3	4	4	3	2	4	3	3	4	2	2	3	2	3	3	2	3	2	3	4	4	3
CD630_25610|ID:2833989|	CD630_25610|ID:2833989|	>CD630_25610|ID:2833989| Putative phosphatase [Clostridium difficile 630]	CD630_25610	84.8	60.058	547	0	323.31	1	42	42	38	32	37	37	36	36	35	34	34	34	30	28	35	31	30	37	33	36	35	35	36	32	36	35	33	38	32	37	37	36	36	35	34	34	34	30	28	35
CD630_19700|ID:2833513|	CD630_19700|ID:2833513|	>CD630_19700|ID:2833513| Putative enzyme, cyclase family [Clostridium difficile 630]	CD630_19700	88.6	24.234	210	0	323.31	1	20	20	12	10	15	15	14	14	13	12	14	14	14	12	11	11	11	14	12	15	14	15	15	12	13	14	12	12	10	15	15	14	14	13	12	14	14	14	12	11
CD630_19340|ID:2833484|	CD630_19340|ID:2833484|	>CD630_19340|ID:2833484| Conserved hypothetical protein [Clostridium difficile 630]	CD630_19340	79.7	14.04	123	0	167.06	1	10	10	7	8	8	9	7	7	8	7	9	8	8	7	9	9	9	8	7	7	9	8	7	7	8	7	7	7	8	8	9	7	7	8	7	9	8	8	7	9
CD630_06990|ID:2831782|pheS|	CD630_06990|ID:2831782|pheS|	>CD630_06990|ID:2831782|pheS| Phenylalanyl-tRNA synthetase alpha chain (Phenylalanine--tRNA ligase alpha chain) (PheRS) [Clostridium difficile 630]	CD630_06990	68.7	37.971	339	0	323.31	1	25	25	20	19	23	19	19	20	17	20	21	19	17	19	20	18	17	22	19	22	21	19	20	21	21	20	19	20	19	23	19	19	20	17	20	21	19	17	19	20
CD630_26700|ID:2834083|appF|	CD630_26700|ID:2834083|appF|	>CD630_26700|ID:2834083|appF| ABC-type transport system, ATP-binding protein [Clostridium difficile 630]	CD630_26700	70.3	36.41	323	0	323.31	1	24	24	16	14	17	15	15	16	14	18	14	15	17	15	17	16	15	16	14	15	15	16	15	13	17	14	15	15	13	16	13	14	15	13	17	12	14	16	14	16
CD630_00070|ID:2831115|	CD630_00070|ID:2831115|	>CD630_00070|ID:2831115| Conserved hypothetical protein [Clostridium difficile 630]	CD630_00070	59.2	11.215	98	0	301.77	1	10	10	7	4	7	6	6	7	5	8	5	6	5	6	6	6	5	8	4	8	8	7	7	5	8	6	7	7	4	7	6	6	7	5	8	5	6	5	6	6
CD630_14590|ID:2833384|	CD630_14590|ID:2833384|	>CD630_14590|ID:2833384| Putative FMN-binding protein [Clostridium difficile 630]	CD630_14590	57.4	17.71	155	0	129.73	1	17	17	12	11	10	10	13	15	11	12	12	12	11	11	12	10	10	12	12	15	12	12	14	12	13	11	12	12	11	10	10	13	15	11	12	12	12	11	11	12
CD630_36700|ID:2834961|	CD630_36700|ID:2834961|	>CD630_36700|ID:2834961| Putative cysteine desulfurase family protein [Clostridium difficile 630]	CD630_36700	65.8	42.065	380	0	323.31	1	26	26	20	19	20	22	20	19	21	20	21	21	21	19	20	22	21	22	22	22	22	19	20	18	22	21	21	20	19	20	22	20	19	21	20	21	21	21	19	20
CD630_35880|ID:2834882|carB1|	CD630_35880|ID:2834882|carB1|	>CD630_35880|ID:2834882|carB1| Carbamoyl-phosphate synthase large chain 1 [Clostridium difficile 630]	CD630_35880	70.4	119.19	1068	0	323.31	1	79	79	65	61	64	64	65	64	61	59	62	63	65	58	59	61	56	66	61	61	61	65	63	58	61	65	64	31	31	30	32	31	33	28	27	29	30	34	27	30
CD630_24110|ID:2833857|	CD630_24110|ID:2833857|	>CD630_24110|ID:2833857| Putative positive regulator of gluconeogenesis; putative phosphotransferase [Clostridium difficile 630]	CD630_24110	86.1	31.741	280	0	323.31	1	30	30	23	22	24	25	23	21	23	23	24	24	21	24	24	23	22	19	24	24	25	22	25	24	23	25	21	23	22	24	25	23	21	23	23	24	24	21	24	24
CD630_05440|ID:2831666|	CD630_05440|ID:2831666|	>CD630_05440|ID:2831666| Putative ornithine cyclodeaminase [Clostridium difficile 630]	CD630_05440	72	35.56	329	0	323.31	1	17	17	15	14	14	16	15	15	16	14	16	14	15	15	17	17	14	14	16	16	14	16	16	16	16	17	13	15	14	14	16	15	15	16	14	16	14	15	15	17
CD630_05140|ID:2831645|cwpV|	CD630_05140|ID:2831645|cwpV|	>CD630_05140|ID:2831645|cwpV| Cell surface protein [Clostridium difficile 630]	CD630_05140	70.4	166.66	1622	0	323.31	1	60	60	54	41	42	47	41	52	46	37	46	40	52	32	34	33	34	53	37	37	43	32	52	31	42	40	43	54	41	42	47	41	52	46	37	46	40	52	32	34
CD630_30430|ID:2834403|	CD630_30430|ID:2834403|	>CD630_30430|ID:2834403| Conserved hypothetical protein [Clostridium difficile 630]	CD630_30430	68.8	38.788	353	0	323.31	1	25	25	19	19	16	21	20	18	20	14	21	22	17	21	15	24	24	18	20	17	21	21	19	20	18	22	20	16	16	14	18	17	15	17	11	18	18	15	17	14
CD630_34800|ID:2834774|rpiB2|	CD630_34800|ID:2834774|rpiB2|	>CD630_34800|ID:2834774|rpiB2| Ribose-5-phosphate isomerase 2 [Clostridium difficile 630]	CD630_34800	80	16.265	150	0	299.66	1	10	10	9	7	6	9	9	6	6	8	8	7	7	5	6	7	6	7	8	6	6	8	8	9	9	7	7	9	7	6	9	9	6	6	8	8	7	7	5	6
CD630_07220|ID:2831805|metF|	CD630_07220|ID:2831805|metF|	>CD630_07220|ID:2831805|metF| 5,10-methylenetetrahydrofolate reductase [Clostridium difficile 630]	CD630_07220	89.1	31.568	293	0	323.31	1	21	21	16	15	16	15	15	16	16	17	16	15	15	14	14	16	15	16	14	16	16	16	16	13	17	16	15	16	15	16	15	15	16	16	17	16	15	15	14	14
CD630_03290|ID:2831513|	CD630_03290|ID:2831513|	>CD630_03290|ID:2831513| Putative aminopeptidase I, M18 family [Clostridium difficile 630]	CD630_03290	78.7	48.173	432	0	323.31	1	25	25	24	22	20	22	21	20	21	22	21	21	21	22	19	21	19	22	22	23	22	22	23	21	21	22	19	24	22	20	22	21	20	21	22	21	21	21	22	19
CD630_35250|ID:2834819|	CD630_35250|ID:2834819|	>CD630_35250|ID:2834819| ABC-type transport system, iron-family extracellular solute-binding protein [Clostridium difficile 630]	CD630_35250	75.8	39.172	355	0	323.31	1	24	24	16	18	20	18	19	17	17	16	17	19	17	18	19	19	19	16	20	20	17	20	17	20	16	17	20	12	14	15	13	14	12	12	13	12	14	13	14	14
CD630_23180|ID:2833781|	CD630_23180|ID:2833781|	>CD630_23180|ID:2833781| Putative phosphohexomutase [Clostridium difficile 630]	CD630_23180	71.8	55.589	500	0	323.31	1	34	34	32	31	32	33	31	29	33	30	31	31	26	29	26	27	24	27	32	32	28	29	32	32	31	33	28	32	31	32	33	31	29	33	30	31	31	26	29	26
CD630_10460|ID:2832101|pepT|	CD630_10460|ID:2832101|pepT|	>CD630_10460|ID:2832101|pepT| Peptidase T [Clostridium difficile 630]	CD630_10460	65.9	45.432	408	0	323.31	1	22	22	19	19	17	19	18	19	18	19	20	18	19	18	16	19	19	19	18	18	19	18	19	19	19	18	19	19	19	17	19	18	19	18	19	20	18	19	18	16
CD630_18950|ID:2832785|	CD630_18950|ID:2832785|	>CD630_18950|ID:2832785| Conserved hypothetical protein [Clostridium difficile 630]	CD630_18950	59.8	13.983	127	0	323.31	1	9	9	6	6	7	6	7	5	7	6	6	7	1	5	6	6	5	6	7	7	6	7	7	7	6	5	7	6	6	7	6	7	5	7	6	6	7	1	5	6
CD630_00050|ID:2831113|gyrB|	CD630_00050|ID:2831113|gyrB|	>CD630_00050|ID:2831113|gyrB| DNA gyrase subunit B [Clostridium difficile 630]	CD630_00050	71.6	71.115	633	0	323.31	1	51	51	40	40	39	41	37	37	38	37	39	36	39	38	36	39	36	40	40	40	40	39	39	40	35	41	37	40	40	39	41	37	37	38	37	39	36	39	38	36
CD630_27160|ID:2834116|mldB|	CD630_27160|ID:2834116|mldB|	>CD630_27160|ID:2834116|mldB| Midcell localizing division proteins [Clostridium difficile 630]	CD630_27160	76.6	78.234	663	0	323.31	1	54	54	47	48	42	45	44	45	47	44	46	47	43	48	45	43	45	46	51	44	47	49	46	48	42	47	45	47	48	42	45	44	45	47	44	46	47	43	48	45
CD630_20200|ID:2833563|clpB|	CD630_20200|ID:2833563|clpB|	>CD630_20200|ID:2833563|clpB| Chaperone protein [Clostridium difficile 630]	CD630_20200	80.7	97.668	864	0	323.31	1	76	76	63	59	59	61	56	59	61	58	59	59	58	62	50	53	52	58	57	57	58	55	60	61	60	57	57	61	57	57	59	54	57	59	56	57	57	56	60	48
CD630_19380|ID:2833488|accC|	CD630_19380|ID:2833488|accC|	>CD630_19380|ID:2833488|accC| Acetyl-CoA carboxylase subunit [Clostridium difficile 630]	CD630_19380	86.1	51.308	453	0	323.31	1	40	40	27	27	31	31	30	32	30	26	33	29	32	29	28	29	26	35	29	31	32	30	30	30	29	33	30	27	27	31	31	30	32	30	26	33	29	32	29	28
CD630_05190|ID:2831648|	CD630_05190|ID:2831648|	>CD630_05190|ID:2831648| Conserved hypothetical protein [Clostridium difficile 630]	CD630_05190	21.7	41.688	392	0	63.209	1	10	10	7	9	7	8	7	8	8	8	7	7	8	9	7	7	6	8	7	6	6	7	7	8	7	7	8	4	6	4	5	4	5	5	5	5	4	5	6	4
CD630_21370|ID:2833653|frr|	CD630_21370|ID:2833653|frr|	>CD630_21370|ID:2833653|frr| Ribosome-recycling factor [Clostridium difficile 630]	CD630_21370	75.1	21.108	185	0	294.6	1	18	18	12	11	12	13	12	11	12	10	12	12	14	14	14	14	12	12	12	12	12	12	13	13	14	11	9	12	11	12	13	12	11	12	10	12	12	14	14	14
CD630_02180|ID:2831409|purE|	CD630_02180|ID:2831409|purE|	>CD630_02180|ID:2831409|purE| Phosphoribosylaminoimidazole carboxylase catalytic subunit [Clostridium difficile 630]	CD630_02180	70.3	17.122	158	0	158.95	1	10	10	5	6	8	7	9	7	8	8	8	8	6	8	6	7	6	7	7	8	7	7	8	9	8	7	6	5	6	8	7	9	7	8	8	8	8	6	8	6
CD630_33010|ID:2834613|lon|	CD630_33010|ID:2834613|lon|	>CD630_33010|ID:2834613|lon| ATP-dependent protease La, S16 peptidase family [Clostridium difficile 630]	CD630_33010	65.1	89.253	787	0	323.31	1	53	53	46	43	43	42	44	44	46	44	48	45	44	42	46	40	46	47	45	43	44	42	46	46	40	47	43	46	43	43	42	44	44	46	44	48	45	44	42	46
CD630_08400|ID:2831907|	CD630_08400|ID:2831907|	>CD630_08400|ID:2831907| Putative isomerase/hydrolase [Clostridium difficile 630]	CD630_08400	91.2	33.043	294	0	323.31	1	26	26	20	19	20	20	21	19	19	19	21	22	17	18	19	17	19	20	19	19	20	21	19	20	18	19	22	20	19	20	20	21	19	19	19	21	22	17	18	19
CD630_34220|ID:2834721|cbiK|	CD630_34220|ID:2834721|cbiK|	>CD630_34220|ID:2834721|cbiK| Sirohydrochlorin cobaltochelatase [Clostridium difficile 630]	CD630_34220	81.3	55.698	492	0	323.31	1	33	33	25	25	25	27	25	26	26	26	25	24	25	25	25	23	25	27	27	26	26	26	26	27	23	26	25	25	25	25	27	25	26	26	26	25	24	25	25	25
CD630_05870|ID:2831701|	CD630_05870|ID:2831701|	>CD630_05870|ID:2831701| Conserved hypothetical protein [Clostridium difficile 630]	CD630_05870	53.8	10.072	91	0	87.957	1	5	5	4	3	5	4	4	4	5	4	4	4	4	4	4	4	4	3	4	4	3	4	4	4	3	4	4	4	3	5	4	4	4	5	4	4	4	4	4	4
CD630_31360|ID:2834486|bglA|	CD630_31360|ID:2834486|bglA|	>CD630_31360|ID:2834486|bglA| 6-phospho-beta-glucosidase [Clostridium difficile 630]	CD630_31360	71.9	55.296	477	0	323.31	1	36	36	30	28	28	30	28	29	26	28	29	26	27	25	25	24	24	31	31	30	28	28	31	29	29	28	27	27	26	25	28	26	27	23	26	27	25	25	24	24
CD630_20590|ID:2832841|glnS|	CD630_20590|ID:2832841|glnS|	>CD630_20590|ID:2832841|glnS| Glutaminyl-tRNA synthetase [Clostridium difficile 630]	CD630_20590	76.4	64.28	554	0	323.31	1	52	52	34	31	34	28	31	36	33	38	38	30	33	34	32	32	33	31	35	37	32	30	32	36	33	31	29	34	31	34	28	31	36	33	38	38	30	33	34	32
CD630_00600|ID:2831218|nusG|	CD630_00600|ID:2831218|nusG|	>CD630_00600|ID:2831218|nusG| transcription antitermination protein [Clostridium difficile 630]	CD630_00600	85.6	20.126	180	0	323.31	1	16	16	13	13	11	13	12	13	13	13	13	12	13	13	13	12	12	14	13	13	14	14	14	13	13	13	13	13	13	11	13	12	13	13	13	13	12	13	13	13
CD630_13770|ID:2833352|	CD630_13770|ID:2833352|	>CD630_13770|ID:2833352| Conserved hypothetical protein [Clostridium difficile 630]	CD630_13770	55.6	16.927	151	0	270.06	1	15	15	13	14	14	13	12	14	15	14	13	12	15	12	13	12	11	13	12	14	14	13	14	11	14	14	13	13	14	14	13	12	14	15	14	13	12	15	12	13
CD630_35180|ID:2833093|murC|;REV__CON__P01966	CD630_35180|ID:2833093|murC|	>CD630_35180|ID:2833093|murC| UDP-N-acetylmuramate--L-alanine ligase (UDP-N-acetylmuramoyl-L-alanine synthetase) [Clostridium difficile 630]	CD630_35180	71.8	50.239	450;142	0	323.31	2	25;1	25	21	22	21	21	23	23	23	22	23	22	20	21	22	19	22	22	23	21	19	22	21	22	23	23	23	21	22	21	21	23	23	23	22	23	22	20	21	22
CD630_07110|ID:2831793|argS|	CD630_07110|ID:2831793|argS|	>CD630_07110|ID:2831793|argS| Arginyl-tRNA synthetase (Arginine--tRNA ligase) (ArgRS) [Clostridium difficile 630]	CD630_07110	89.2	64.99	566	0	323.31	1	59	59	43	45	47	46	48	46	46	43	48	49	40	41	42	42	43	42	45	45	45	48	45	48	46	45	46	43	45	47	46	48	46	46	43	48	49	40	41	42
CD630_18930|ID:2833473|	CD630_18930|ID:2833473|	>CD630_18930|ID:2833473| Putative oligonucleotide binding regulator [Clostridium difficile 630]	CD630_18930	77.9	18.959	163	0	323.31	1	13	13	10	11	11	9	11	10	11	10	9	11	10	11	11	9	10	11	11	10	8	11	11	11	11	9	11	10	11	11	9	11	10	11	10	9	11	10	11	11
CD630_02430|ID:2831434|	CD630_02430|ID:2831434|	>CD630_02430|ID:2831434| Methyltransferase [Clostridium difficile 630]	CD630_02430	80.1	28.669	246	0	323.31	1	21	21	13	15	16	15	16	15	15	15	16	15	15	16	14	14	17	15	15	15	15	14	13	15	14	14	17	13	15	16	15	16	15	15	15	16	15	15	16	14
CD630_02420|ID:2831433|	CD630_02420|ID:2831433|	>CD630_02420|ID:2831433| Phosphothreonine N-acetylglucosamine catalysis [Clostridium difficile 630]	CD630_02420	87.9	24.51	214	0	323.31	1	18	18	15	14	14	13	14	16	12	12	15	13	11	14	12	13	12	12	14	13	14	15	15	14	13	13	15	15	14	14	13	14	16	12	12	15	13	11	14	12
CD630_26190|ID:2834035|	CD630_26190|ID:2834035|	>CD630_26190|ID:2834035| Putative cell-division initiation protein DivIVA [Clostridium difficile 630]	CD630_26190	81.7	20.328	175	0	323.31	1	17	17	14	13	14	13	13	11	12	13	14	13	14	13	14	15	13	12	14	14	12	12	14	15	13	15	12	13	13	13	12	12	11	11	13	13	12	13	13	13
CD630_24500|ID:2833896|prmA|	CD630_24500|ID:2833896|prmA|	>CD630_24500|ID:2833896|prmA| Ribosomal protein L11 methyltransferase (L11 Mtase) [Clostridium difficile 630]	CD630_24500	77.1	35.175	315	0	323.31	1	25	25	20	17	19	19	17	21	18	21	19	18	17	18	17	19	19	20	18	19	21	18	20	19	20	22	22	20	17	19	19	17	21	18	21	19	18	17	18	17
CD630_16840|ID:2832607|	CD630_16840|ID:2832607|	>CD630_16840|ID:2832607| Putative radical SAM superfamily protein [Clostridium difficile 630]	CD630_16840	73.4	26.854	229	0	323.31	1	19	19	10	11	13	12	13	11	12	11	12	13	12	11	11	11	12	11	12	12	11	12	11	12	12	12	12	10	11	13	12	13	11	12	11	12	13	12	11	11
CD630_14550|ID:2832431|sigA1|	CD630_14550|ID:2832431|sigA1|	>CD630_14550|ID:2832431|sigA1| RNA polymerase sigma factor SigA1 (sigma-43) [Clostridium difficile 630]	CD630_14550	53.1	44.408	390	0	323.31	1	22	22	18	19	18	17	18	18	19	17	18	18	17	19	13	14	14	18	19	18	16	16	17	20	18	18	16	17	18	17	16	17	17	18	16	17	17	16	18	13
CD630_27450|ID:2834140|apt|	CD630_27450|ID:2834140|apt|	>CD630_27450|ID:2834140|apt| Adenine phosphoribosyltransferase (APRT) [Clostridium difficile 630]	CD630_27450	70	18.768	170	0	323.31	1	12	12	10	9	10	10	12	10	10	9	10	12	9	10	9	7	11	8	10	10	8	12	10	9	10	10	9	10	9	10	10	12	10	10	9	10	12	9	10	9
CD630_13071|ID:2832320|	CD630_13071|ID:2832320|	>CD630_13071|ID:2832320| Conserved hypothetical protein [Clostridium difficile 630]	CD630_13071	46.2	10.689	93	0	85.011	1	5	5	3	3	4	4	3	4	3	4	4	3	4	3	3	3	3	4	3	3	3	2	4	3	3	4	3	3	3	4	4	3	4	3	4	4	3	4	3	3
CD630_16370|ID:2832572|	CD630_16370|ID:2832572|	>CD630_16370|ID:2832572| Putative calcium-transporting ATPase [Clostridium difficile 630]	CD630_16370	58.9	100.58	919	0	323.31	1	57	57	49	45	48	46	51	48	45	47	46	49	45	43	44	45	41	48	48	49	48	46	47	49	46	48	46	43	39	42	40	45	42	39	41	40	43	40	38	40
CD630_19670|ID:2833510|	CD630_19670|ID:2833510|	>CD630_19670|ID:2833510| Conserved hypothetical protein [Clostridium difficile 630]	CD630_19670	79	34.019	291	0	323.31	1	31	31	22	17	20	23	20	25	19	22	22	20	19	18	20	22	17	23	17	20	24	20	22	16	19	24	21	22	17	20	23	20	25	19	22	22	20	19	18	20
CD630_04890|ID:2833196|	CD630_04890|ID:2833196|	>CD630_04890|ID:2833196| Putative phosphoribosylaminoimidazole-succinocarboxamide synthetase [Clostridium difficile 630]	CD630_04890	78.3	25.19	226	0	323.31	1	19	19	18	16	18	14	18	15	18	16	16	14	16	18	17	14	14	17	18	17	14	18	17	17	16	15	15	18	16	18	14	18	15	18	16	16	14	16	18	17
CD630_23470|ID:2833808|	CD630_23470|ID:2833808|	>CD630_23470|ID:2833808| Putative Xaa-Pro dipeptidase [Clostridium difficile 630]	CD630_23470	76.3	40.507	359	0	323.31	1	30	30	25	24	28	26	27	25	27	27	28	26	25	26	23	25	22	26	27	28	26	26	24	26	24	28	27	25	24	28	26	27	25	27	27	28	26	25	26	23
CD630_34840|ID:2834778|prfA|	CD630_34840|ID:2834778|prfA|	>CD630_34840|ID:2834778|prfA| Peptide chain release factor 1 (RF-1) [Clostridium difficile 630]	CD630_34840	75.4	40.022	354	0	323.31	1	35	35	25	21	23	25	26	24	25	23	25	24	23	24	21	23	25	24	23	25	25	24	25	23	23	26	24	25	21	23	25	26	24	25	23	25	24	23	24	21
CD630_34600|ID:2834754|tkt|	CD630_34600|ID:2834754|tkt|	>CD630_34600|ID:2834754|tkt| Transketolase, thiamine diphosphate binding subunit [Clostridium difficile 630]	CD630_34600	66.9	29.897	275	0	323.31	1	14	14	11	10	13	13	12	12	12	12	12	11	11	10	10	11	12	13	12	13	11	11	12	11	11	13	12	10	9	12	12	11	11	11	11	11	10	10	9	9
CD630_23440|ID:2833806|	CD630_23440|ID:2833806|	>CD630_23440|ID:2833806| Putative membrane protein [Clostridium difficile 630]	CD630_23440	19	48.174	452	0	315.45	1	8	8	7	7	7	7	7	7	7	7	7	7	7	6	6	6	5	7	7	7	7	7	7	7	7	7	7	7	7	7	7	7	7	7	7	7	7	7	6	6
CD630_14910|ID:2832459|metQ|	CD630_14910|ID:2832459|metQ|	>CD630_14910|ID:2832459|metQ| ABC-type transport system, methionine-specific substrate-binding lipoprotein [Clostridium difficile 630]	CD630_14910	70.7	28.895	263	0	323.31	1	18	18	13	14	14	14	16	15	15	16	15	16	11	15	14	15	14	15	13	16	16	16	14	14	15	15	15	13	14	14	14	16	15	15	16	15	16	11	15	14
CD630_02330|ID:2831424|fliW|	CD630_02330|ID:2831424|fliW|	>CD630_02330|ID:2831424|fliW| Flagellar assembly factor FliW [Clostridium difficile 630]	CD630_02330	87.7	14.891	130	0	323.31	1	9	9	8	8	7	9	7	9	9	8	8	7	8	8	8	7	8	9	9	9	9	9	8	9	7	9	8	8	8	7	9	7	9	9	8	8	7	8	8	8
CD630_25230|ID:2833956|	CD630_25230|ID:2833956|	>CD630_25230|ID:2833956| Putative hydrolase [Clostridium difficile 630]	CD630_25230	88.4	21.993	190	0	323.31	1	21	21	16	15	13	13	13	13	12	13	11	12	15	14	12	13	15	13	13	11	13	14	13	14	13	14	15	16	15	13	13	13	13	12	13	11	12	15	14	12
CD630_36190|ID:2834908|	CD630_36190|ID:2834908|	>CD630_36190|ID:2834908| Putative acyl-CoA N-acyltransferase [Clostridium difficile 630]	CD630_36190	79.2	17.229	149	0	323.31	1	15	15	14	15	14	14	15	15	14	14	15	15	13	14	14	14	14	15	15	15	15	15	15	15	14	14	14	14	15	14	14	15	15	14	14	15	15	13	14	14
CD630_02400|ID:2831431|	CD630_02400|ID:2831431|	>CD630_02400|ID:2831431| Glycosyltransferase [Clostridium difficile 630]	CD630_02400	75.6	85.107	713	0	323.31	1	67	67	51	51	49	51	54	52	54	50	55	53	47	42	42	41	49	53	53	49	51	49	52	53	52	51	51	51	51	49	51	54	52	54	50	55	53	47	42	42
CD630_25850|ID:2834009|def2|	CD630_25850|ID:2834009|def2|	>CD630_25850|ID:2834009|def2| Peptide deformylase 2 (PDF 2) (Polypeptide deformylase 2 ) [Clostridium difficile 630]	CD630_25850	51.4	16.275	146	0	231.24	1	5	5	5	5	5	5	5	5	5	5	5	5	5	5	5	5	5	5	5	5	5	5	5	5	5	5	5	5	5	5	5	5	5	5	5	5	5	5	5	5
CD630_33040|ID:2834614|clpX|	CD630_33040|ID:2834614|clpX|	>CD630_33040|ID:2834614|clpX| ATP-dependent Clp protease ATP-binding subunit clpX [Clostridium difficile 630]	CD630_33040	68.3	46.47	416	0	323.31	1	28	28	22	18	21	22	24	22	20	22	24	22	20	20	21	19	22	23	21	20	24	24	22	20	22	23	23	22	18	21	22	24	22	20	22	24	22	20	20	21
CD630_08410|ID:2831908|	CD630_08410|ID:2831908|	>CD630_08410|ID:2831908| 5-aminoimidazole-4-carboxamide ribonucleotide transformylase [Clostridium difficile 630]	CD630_08410	79.3	43.569	391	0	323.31	1	35	35	27	26	25	22	25	25	26	25	22	24	22	23	23	22	21	26	25	24	23	23	26	27	26	23	26	27	26	25	22	25	25	26	25	22	24	22	23	23
CD630_07560|ID:2831837|	CD630_07560|ID:2831837|	>CD630_07560|ID:2831837| Putative nitroreductase [Clostridium difficile 630]	CD630_07560	67.6	23.743	213	0	323.31	1	13	13	10	9	11	10	10	10	10	10	9	9	10	10	10	9	9	10	10	11	10	9	10	11	11	9	9	10	9	11	10	10	10	10	10	9	9	10	10	10
CD630_24950|ID:2833934|selA|	CD630_24950|ID:2833934|selA|	>CD630_24950|ID:2833934|selA| L-seryl-tRNA(Sec) selenium transferase (Selenocysteine synthase) (Sec synthase) (Selenocysteinyl-tRNA(Sec) synthase ) [Clostridium difficile 630]	CD630_24950	85.2	52.065	467	0	323.31	1	34	34	29	26	31	30	29	28	31	26	27	27	28	29	25	25	27	27	29	27	31	29	29	28	29	29	30	29	26	31	30	29	28	31	26	27	27	28	29	25
CD630_36680|ID:2834960|rstA|	CD630_36680|ID:2834960|rstA|	>CD630_36680|ID:2834960|rstA| Regulator of sporulation and toxins [Clostridium difficile 630]	CD630_36680	85.8	50.908	430	0	323.31	1	49	49	38	42	40	39	39	39	40	41	36	40	35	40	37	33	38	39	41	38	37	37	37	43	40	37	39	38	42	40	39	39	39	40	41	36	40	35	40	37
CD630_14840|ID:2832454|ssuA|	CD630_14840|ID:2832454|ssuA|	>CD630_14840|ID:2832454|ssuA| ABC-type transport system, alkanesulfonates-family extracellular solute-binding protein [Clostridium difficile 630]	CD630_14840	77.9	36.347	330	0	323.31	1	24	24	15	14	16	17	12	17	15	16	15	12	19	15	18	16	17	19	13	16	19	14	15	13	16	17	14	15	14	16	17	12	17	15	16	15	12	19	15	18
CD630_19720|ID:2833515|	CD630_19720|ID:2833515|	>CD630_19720|ID:2833515| Putative peptidase, M20A family [Clostridium difficile 630]	CD630_19720	86.6	49.881	448	0	323.31	1	34	34	30	29	27	31	28	28	30	28	31	28	26	28	27	29	27	29	29	29	30	29	31	30	28	30	28	30	29	27	31	28	28	30	28	31	28	26	28	27
CD630_11400|ID:2832171|rnfE|	CD630_11400|ID:2832171|rnfE|	>CD630_11400|ID:2832171|rnfE| Electron transport complex protein [Clostridium difficile 630]	CD630_11400	11.2	20.73	197	0.0004075	2.8428	1	3	3	2	3	2	2	2	2	2	3	2	2	2	2	3	0	2	2	2	2	2	2	2	3	3	2	2	2	3	2	2	2	2	2	3	2	2	2	2	3
CD630_11380|ID:2832169|rnfD|	CD630_11380|ID:2832169|rnfD|	>CD630_11380|ID:2832169|rnfD| Electron transport complex protein [Clostridium difficile 630]	CD630_11380	34.8	34.908	325	0	323.31	1	8	8	5	5	6	6	6	5	6	4	6	6	6	6	4	5	5	6	6	6	4	6	6	6	4	6	4	5	5	6	6	6	5	6	4	6	6	6	6	4
CD630_00020|ID:2831110|dnaN|	CD630_00020|ID:2831110|dnaN|	>CD630_00020|ID:2831110|dnaN| DNA polymerase III subunit beta [Clostridium difficile 630]	CD630_00020	63.3	41.579	368	0	323.31	1	23	23	16	18	18	18	17	18	16	19	17	17	19	16	15	17	16	17	18	19	18	18	17	18	18	17	18	16	18	18	18	17	18	16	19	17	17	19	16	15
CD630_26270|ID:2834042|	CD630_26270|ID:2834042|	>CD630_26270|ID:2834042| Conserved hypothetical protein [Clostridium difficile 630]	CD630_26270	79.8	10.184	89	0	59.223	1	10	10	8	8	8	8	8	9	8	8	8	8	8	6	8	8	8	9	8	8	8	8	9	9	8	8	8	8	8	8	8	8	9	8	8	8	8	8	6	8
CD630_36620|ID:2834954|ssb|	CD630_36620|ID:2834954|ssb|	>CD630_36620|ID:2834954|ssb| Single-stranded DNA-binding protein (Helix-destabilizing protein) [Clostridium difficile 630]	CD630_36620	92.4	16.003	144	0	146.62	1	14	14	9	10	8	9	9	11	9	9	8	9	10	10	10	11	10	11	10	8	10	10	10	10	10	9	11	9	10	8	9	9	11	9	9	8	9	10	10	10
CD630_27870|ID:2834179|cwp84|	CD630_27870|ID:2834179|cwp84|	>CD630_27870|ID:2834179|cwp84| Cell surface protein [Clostridium difficile 630]	CD630_27870	79.1	87.28	803	0	323.31	1	52	52	41	38	42	41	42	41	42	42	39	41	41	40	43	39	40	42	41	42	38	39	40	42	40	43	41	41	38	42	41	42	41	42	42	39	41	41	40	43
CD630_02360|ID:2831427|fliS2|	CD630_02360|ID:2831427|fliS2|	>CD630_02360|ID:2831427|fliS2| Flagellar protein FliS2 [Clostridium difficile 630]	CD630_02360	75.2	13.751	117	0	220.4	1	10	10	5	7	8	7	8	6	6	7	7	7	5	7	6	6	7	6	6	7	6	7	5	7	7	5	8	5	7	8	7	8	6	6	7	7	7	5	7	6
CD630_23550|ID:2833814|trxA2|	CD630_23550|ID:2833814|trxA2|	>CD630_23550|ID:2833814|trxA2| Thioredoxin 2 (Trx2) [Clostridium difficile 630]	CD630_23550	49.5	11.966	105	0	216.49	1	8	8	5	3	4	6	2	3	4	2	6	2	5	4	4	5	3	4	4	4	4	2	5	4	4	6	2	5	3	4	6	2	3	4	2	6	2	5	4	4
CD630_25020|ID:2832932|	CD630_25020|ID:2832932|	>CD630_25020|ID:2832932| Putative pyridoxal phosphate-dependent transferase [Clostridium difficile 630]	CD630_25020	86.6	41.956	367	0	323.31	1	33	33	22	24	23	23	25	21	23	19	22	25	24	20	21	23	24	23	23	23	23	23	22	22	24	25	25	22	24	23	23	25	21	23	19	22	25	24	20	21
CD630_07700|ID:2831849|spoIIAA|	CD630_07700|ID:2831849|spoIIAA|	>CD630_07700|ID:2831849|spoIIAA| Anti-sigma F factor antagonist [Clostridium difficile 630]	CD630_07700	96.4	12.645	111	0	184.05	1	11	11	7	6	6	7	7	7	6	7	7	7	9	8	8	9	9	7	7	7	7	7	7	7	6	7	7	7	6	6	7	7	7	6	7	7	7	9	8	8
CD630_12000|ID:2832229|	CD630_12000|ID:2832229|	>CD630_12000|ID:2832229| Conserved hypothetical protein, DUF322 familly [Clostridium difficile 630]	CD630_12000	83.3	13.195	120	0	262.97	1	8	8	5	5	4	5	5	6	5	5	5	4	7	5	7	5	6	6	5	5	6	4	6	5	6	6	6	5	5	4	5	5	6	5	5	5	4	7	5	7
CD630_04400|ID:2831580|cwp27|	CD630_04400|ID:2831580|cwp27|	>CD630_04400|ID:2831580|cwp27| Putative cell wall binding protein [Clostridium difficile 630]	CD630_04400	61.9	41.02	386	0	323.31	1	25	25	19	19	20	21	19	21	19	19	22	20	15	16	17	19	16	17	18	19	22	20	21	20	19	22	18	18	18	19	20	18	20	18	18	21	19	14	15	16
CD630_25871|ID:2834012|rpoZ|	CD630_25871|ID:2834012|rpoZ|	>CD630_25871|ID:2834012|rpoZ| DNA-directed RNA polymerase subunit omega (RNAP omega subunit) (Transcriptase subunit omega) (RNA polymerase omega subunit) [Clostridium difficile 630]	CD630_25871	78.4	10.197	88	0	195.86	1	7	7	7	6	7	6	7	7	7	7	6	7	5	6	5	6	6	7	7	7	6	7	7	7	6	5	5	7	6	7	6	7	7	7	7	6	7	5	6	5
CD630_27150|ID:2834114|gtaB|	CD630_27150|ID:2834114|gtaB|	>CD630_27150|ID:2834114|gtaB| UTP--glucose-1-phosphate uridylyltransferase [Clostridium difficile 630]	CD630_27150	76.6	32.932	291	0	323.31	1	24	24	18	17	16	18	19	19	16	18	17	18	19	19	17	18	19	18	18	18	16	18	17	17	16	19	18	16	15	14	15	17	17	14	16	15	16	17	17	15
CD630_27400|ID:2834135|hisS|	CD630_27400|ID:2834135|hisS|	>CD630_27400|ID:2834135|hisS| Histidyl-tRNA synthetase (Histidine--tRNA ligase) (HisRS) [Clostridium difficile 630]	CD630_27400	56	47.737	420	0	323.31	1	26	26	17	17	16	15	16	17	18	15	16	18	17	15	18	17	18	18	21	18	20	18	19	21	18	19	18	17	17	16	15	16	17	18	15	16	18	17	15	18
CD630_30730|ID:2833020|	CD630_30730|ID:2833020|	>CD630_30730|ID:2833020| Putative membrane protein [Clostridium difficile 630]	CD630_30730	4.8	19.84	188	0	3.5517	1	1	1	1	1	1	1	1	1	1	1	1	1	1	1	1	1	1	1	1	1	1	1	1	1	1	1	1	1	1	1	1	1	1	1	1	1	1	1	1	1
CD630_35890|ID:2834883|carA|	CD630_35890|ID:2834883|carA|	>CD630_35890|ID:2834883|carA| Carbamoyl-phosphate synthase small chain [Clostridium difficile 630]	CD630_35890	45.6	38.764	349	0	323.31	1	18	18	11	13	13	13	14	14	14	13	13	15	12	10	12	11	12	13	15	14	13	14	13	15	12	14	13	10	12	12	12	13	13	13	12	12	14	11	9	11
CD630_17990|ID:2833464|terD|	CD630_17990|ID:2833464|terD|	>CD630_17990|ID:2833464|terD| Tellurium resistance protein [Clostridium difficile 630]	CD630_17990	79.3	21.164	193	0	323.31	1	15	15	9	11	12	9	10	10	9	11	9	10	10	11	11	10	10	11	11	12	10	10	10	12	11	9	11	9	11	12	9	10	10	9	11	9	10	10	11	11
CD630_24530|ID:2833899|	CD630_24530|ID:2833899|	>CD630_24530|ID:2833899| Putative CRISPR-associated negative autoregulator [Clostridium difficile 630]	CD630_24530	58.6	38.827	338	0	323.31	1	24	24	18	16	21	17	18	16	17	15	17	17	16	17	16	14	16	16	15	18	16	17	16	15	17	17	18	18	16	21	17	18	16	17	15	17	17	16	17	16
CD630_28190|ID:2832990|	CD630_28190|ID:2832990|	>CD630_28190|ID:2832990| Putative amino acid racemase [Clostridium difficile 630]	CD630_28190	76.2	40.105	370	0	323.31	1	23	23	18	17	15	18	15	17	16	15	18	15	11	16	14	16	13	16	17	17	18	15	17	17	15	18	16	18	17	15	18	15	17	16	15	18	15	11	16	14
CD630_12160|ID:2832243|	CD630_12160|ID:2832243|	>CD630_12160|ID:2832243| Conserved hypothetical protein [Clostridium difficile 630]	CD630_12160	69.8	32.295	291	0	323.31	1	20	20	17	16	18	19	18	18	17	14	19	18	17	19	17	18	16	18	16	17	17	19	17	16	17	18	16	17	16	18	19	18	18	17	14	19	18	17	19	17
CD630_12640|ID:2832287|	CD630_12640|ID:2832287|	>CD630_12640|ID:2832287| Conserved hypothetical protein [Clostridium difficile 630]	CD630_12640	41.5	9.7529	82	0	82.181	1	6	6	6	6	6	6	6	6	6	6	6	6	6	6	6	6	5	6	5	6	4	5	5	5	6	4	6	6	6	6	6	6	6	6	6	6	6	6	6	6
CD630_02190|ID:2831410|purC|	CD630_02190|ID:2831410|purC|	>CD630_02190|ID:2831410|purC| Phosphoribosylaminoimidazole-succinocarboxamide synthase [Clostridium difficile 630]	CD630_02190	76.3	26.702	232	0	323.31	1	19	19	10	14	11	11	13	11	11	12	12	13	15	13	13	12	14	11	13	12	12	12	12	13	12	13	13	10	14	11	11	13	11	11	12	12	13	15	13	13
CD630_26530|ID:2834068|murD|	CD630_26530|ID:2834068|murD|	>CD630_26530|ID:2834068|murD| UDP-N-acetylmuramoylalanine--D-glutamate ligase (UDP-N- acetylmuramoyl-L-alanyl-D-glutamate synthetase) (D-glutamic acid- adding enzyme) [Clostridium difficile 630]	CD630_26530	71.2	50.208	451	0	323.31	1	31	31	24	23	24	24	26	26	25	24	24	25	23	21	21	24	24	27	24	24	26	25	24	26	21	25	24	24	23	24	24	26	26	25	24	24	25	23	21	21
CD630_26320|ID:2834047|	CD630_26320|ID:2834047|	>CD630_26320|ID:2834047| Putative GTP-binding protein EngA [Clostridium difficile 630]	CD630_26320	71.7	49.654	441	0	323.31	1	36	36	29	28	31	30	31	31	29	31	29	29	28	30	32	32	30	32	30	32	31	30	30	30	30	29	31	29	28	31	30	31	31	29	31	29	29	28	30	32
CD630_27920|ID:2834183|secA2|	CD630_27920|ID:2834183|secA2|	>CD630_27920|ID:2834183|secA2| Protein translocase secA 2 [Clostridium difficile 630]	CD630_27920	80.4	89.115	781	0	323.31	1	74	74	61	61	64	64	65	61	63	63	63	65	60	61	62	59	58	60	65	62	64	62	60	63	64	64	65	59	59	62	62	63	59	61	61	61	63	58	59	60
CD630_05590|ID:2831680|	CD630_05590|ID:2831680|	>CD630_05590|ID:2831680| Transcriptional regulator, ArsR family [Clostridium difficile 630]	CD630_05590	85	21.627	187	0	323.31	1	16	16	10	13	12	11	13	12	12	12	12	12	11	10	10	9	10	12	13	13	11	11	12	12	12	12	13	10	13	12	11	13	12	12	12	12	12	11	10	10
CD630_02440|ID:2831435|	CD630_02440|ID:2831435|	>CD630_02440|ID:2831435| Putative CDP-glycerol:Poly(glycerophosphate) glycerophosphotransferase [Clostridium difficile 630]	CD630_02440	71.1	57.566	494	0	323.31	1	27	27	22	22	22	22	22	20	23	20	23	21	18	19	21	22	23	21	20	22	21	22	21	22	20	21	20	22	22	22	22	22	20	23	20	23	21	18	19	21
CD630_25870|ID:2834011|coaBC|	CD630_25870|ID:2834011|coaBC|	>CD630_25870|ID:2834011|coaBC| Coenzyme A biosynthesis bifunctional protein CoaBC; phosphopantothenoylcysteine synthetase/decarboxylase [Clostridium difficile 630]	CD630_25870	84	43.864	399	0	323.31	1	33	33	25	22	26	27	24	27	22	23	28	25	22	25	21	23	21	26	24	25	26	25	25	25	24	27	27	25	22	26	27	24	27	22	23	28	25	22	25	21
CD630_32360|ID:2834555|	CD630_32360|ID:2834555|	>CD630_32360|ID:2834555| Putative membrane protein [Clostridium difficile 630]	CD630_32360	25.6	30.619	293	0	67.619	1	8	8	5	4	4	5	4	5	4	6	5	4	4	5	6	7	4	5	5	5	5	4	6	4	6	4	5	5	4	4	5	4	5	4	6	5	4	4	5	6
CD630_12890|ID:2832305|	CD630_12890|ID:2832305|	>CD630_12890|ID:2832305| Ribonuclease J family protein [Clostridium difficile 630]	CD630_12890	74.2	62.374	558	0	323.31	1	39	39	33	30	31	33	29	29	31	28	33	31	29	30	31	31	31	28	33	32	29	31	33	32	28	33	29	33	30	31	33	29	29	31	28	33	31	29	30	31
CD630_23340|ID:2833797|mtlA|	CD630_23340|ID:2833797|mtlA|	>CD630_23340|ID:2833797|mtlA| PTS system, mannitol-specific, IICB component [Clostridium difficile 630]	CD630_23340	38.4	49.921	474	0	323.31	1	14	14	11	11	11	12	11	13	11	12	11	12	11	10	10	9	9	12	11	11	14	10	12	11	12	11	11	11	11	11	12	11	13	11	12	11	12	11	10	10
CD630_03120|ID:2831499|	CD630_03120|ID:2831499|	>CD630_03120|ID:2831499| Transcriptional regulator, ArsR family [Clostridium difficile 630]	CD630_03120	57	14.08	121	0	231.76	1	4	4	4	3	4	4	4	3	4	4	4	4	4	4	4	4	4	4	3	4	4	4	4	4	4	4	3	4	3	4	4	4	3	4	4	4	4	4	4	4
CD630_17500|ID:2832654|	CD630_17500|ID:2832654|	>CD630_17500|ID:2832654| Putative CoA enzyme activase [Clostridium difficile 630]	CD630_17500	90.4	26.941	251	0	323.31	1	24	24	20	20	21	20	21	20	19	19	20	21	17	20	20	20	20	18	19	19	20	20	18	19	20	20	19	20	20	21	20	21	20	19	19	20	21	16	19	19
CD630_07170|ID:2831800|	CD630_07170|ID:2831800|	>CD630_07170|ID:2831800| Bifunctional carbon monoxide dehydrogenase/acetyl-CoA synthase, accessory protein [Clostridium difficile 630]	CD630_07170	71.4	28.517	259	0	323.31	1	21	21	14	13	13	12	14	13	16	14	14	14	14	13	14	12	14	14	14	12	15	13	13	14	14	13	14	14	13	13	12	14	13	16	14	14	14	14	13	14
CD630_11900|ID:2832219|	CD630_11900|ID:2832219|	>CD630_11900|ID:2832219| Putative acyl-CoA N-acyltransferase [Clostridium difficile 630]	CD630_11900	64.2	19.876	179	0	323.31	1	16	16	14	13	13	14	15	14	13	14	13	15	13	12	12	9	12	15	14	15	12	14	14	14	13	14	14	14	13	13	14	15	14	13	14	13	15	13	12	12
CD630_23200|ID:2833783|rpiB1|	CD630_23200|ID:2833783|rpiB1|	>CD630_23200|ID:2833783|rpiB1| Ribose-5-phosphate isomerase B1 (Phosphoriboisomerase B) [Clostridium difficile 630]	CD630_23200	85.1	16.367	148	0	323.31	1	14	14	9	9	9	10	10	10	9	10	10	9	8	11	10	10	11	10	10	10	9	8	10	10	9	10	10	9	9	9	10	10	10	9	10	10	9	8	11	10
CD630_24600|ID:2833904|dnaJ|	CD630_24600|ID:2833904|dnaJ|	>CD630_24600|ID:2833904|dnaJ| Chaperone protein DnaJ [Clostridium difficile 630]	CD630_24600	53.1	42.053	384	0	323.31	1	25	25	18	16	17	18	17	17	18	15	19	17	17	21	18	17	19	16	18	18	18	18	18	18	15	20	17	18	16	17	18	17	17	18	15	19	17	17	21	18
CD630_08820|ID:2831936|glgC|	CD630_08820|ID:2831936|glgC|	>CD630_08820|ID:2831936|glgC| Glucose-1-phosphate adenylyltransferase [Clostridium difficile 630]	CD630_08820	83.7	43.411	386	0	323.31	1	21	21	17	17	17	18	15	18	17	17	17	15	19	17	17	18	15	19	14	16	18	14	16	16	16	15	17	17	17	17	18	15	18	17	17	17	15	19	17	17
CD630_12200|ID:2832247|nudF|	CD630_12200|ID:2832247|nudF|	>CD630_12200|ID:2832247|nudF| Putative hydrolase, NUDIX family [Clostridium difficile 630]	CD630_12200	36	19.968	178	0	58.543	1	8	8	5	4	4	5	4	5	4	4	5	5	6	6	6	6	6	5	5	4	6	4	5	5	5	6	4	5	4	4	5	4	5	4	4	5	5	6	6	6
CD630_34390|ID:2834738|cobT|	CD630_34390|ID:2834738|cobT|	>CD630_34390|ID:2834738|cobT| Nicotinate-nucleotide--dimethylbenzimidazole phosphoribosyltransferase (NN:DBI PRT) (N(1)-alpha-phosphoribosyltransferase) [Clostridium difficile 630]	CD630_34390	82.5	37.354	348	0	323.31	1	24	24	18	18	19	18	18	19	20	16	18	19	19	20	18	18	18	19	19	18	19	19	20	19	18	18	17	18	18	19	18	18	19	20	16	18	19	19	20	18
CD630_35670|ID:2834864|SipL|	CD630_35670|ID:2834864|SipL|	>CD630_35670|ID:2834864|SipL| SpoIVA-Interacting protein, coat localization [Clostridium difficile 630]	CD630_35670	74	58.726	516	0	323.31	1	51	51	30	14	16	42	41	34	23	21	43	41	26	26	21	30	43	35	19	20	44	46	39	20	31	42	45	30	14	16	42	41	34	23	21	43	41	26	26	21
CD630_17820|ID:2832687|	CD630_17820|ID:2832687|	>CD630_17820|ID:2832687| Two-component response regulator [Clostridium difficile 630]	CD630_17820	68.9	28.294	244	0	323.31	1	17	17	12	13	13	13	10	12	12	13	14	10	14	12	14	14	13	13	11	13	13	12	12	13	14	13	12	12	13	13	13	10	12	12	13	14	10	14	12	14
CD630_33300|ID:2833072|	CD630_33300|ID:2833072|	>CD630_33300|ID:2833072| Transcriptional regulator, HTH-type Tn916-like, CTn6-Orf6 [Clostridium difficile 630]	CD630_33300	40.7	13.429	118	0	106.67	1	4	4	3	3	3	3	3	3	3	3	3	3	2	3	3	2	3	3	3	3	3	3	3	3	3	3	3	2	2	2	2	2	2	2	2	2	2	2	2	2
CD630_21200|ID:2832851|	CD630_21200|ID:2832851|	>CD630_21200|ID:2832851| Putative 2-nitropropane dioxygenase [Clostridium difficile 630]	CD630_21200	80.7	37.978	352	0	323.31	1	27	27	23	17	22	23	20	21	20	20	23	21	21	18	18	20	18	21	19	24	22	21	22	20	22	23	19	23	17	22	23	20	21	20	20	23	21	21	18	18
CD630_21540|ID:2832859|	CD630_21540|ID:2832859|	>CD630_21540|ID:2832859| Putative ATP/GTP-binding protein [Clostridium difficile 630]	CD630_21540	76.4	44.082	402	0	323.31	1	25	25	25	19	21	20	21	24	20	22	20	19	19	18	20	15	20	24	20	23	22	20	25	20	23	22	21	25	19	21	20	21	24	20	22	20	19	19	18	20
CD630_03920|ID:2833176|	CD630_03920|ID:2833176|	>CD630_03920|ID:2833176| Putative radical SAM-family protein [Clostridium difficile 630]	CD630_03920	62.6	22.722	198	0	323.31	1	11	11	9	8	10	10	8	9	8	8	10	9	7	9	9	8	8	8	8	8	8	7	8	8	6	9	9	9	8	10	10	8	9	8	8	10	9	7	9	9
CD630_11410|ID:2832172|rnfA|	CD630_11410|ID:2832172|rnfA|	>CD630_11410|ID:2832172|rnfA| Electron transport complex protein [Clostridium difficile 630]	CD630_11410	5.8	20.38	191	0	6.2265	1	1	1	1	1	1	1	1	1	1	1	1	1	1	1	1	1	1	1	1	1	1	1	1	1	1	1	1	1	1	1	1	1	1	1	1	1	1	1	1	1
CD630_27670|ID:2834159|cwp19|	CD630_27670|ID:2834159|cwp19|	>CD630_27670|ID:2834159|cwp19| Putative cell surface protein [Clostridium difficile 630]	CD630_27670	83.4	77.829	703	0	323.31	1	55	55	41	34	45	42	40	43	38	47	42	41	39	37	42	41	39	42	36	45	46	41	44	39	46	42	36	41	34	45	42	40	43	38	47	42	41	39	37	42
CD630_14010|ID:2833364|	CD630_14010|ID:2833364|	>CD630_14010|ID:2833364| Putative isochorismatase [Clostridium difficile 630]	CD630_14010	57.3	24.033	211	0	262.06	1	12	12	8	10	9	10	10	10	10	10	9	10	7	8	10	8	7	11	9	9	11	9	8	10	8	11	8	8	10	9	10	10	10	10	10	9	10	7	8	10
CD630_11590|ID:2832190|	CD630_11590|ID:2832190|	>CD630_11590|ID:2832190| Conserved hypothetical protein [Clostridium difficile 630]	CD630_11590	57.5	26.918	233	0	323.31	1	13	13	11	11	10	12	12	9	12	10	13	12	9	11	9	10	8	9	12	11	11	10	11	11	8	11	10	11	11	10	12	12	9	12	10	13	12	9	11	9
CD630_08830|ID:2831937|glgD|	CD630_08830|ID:2831937|glgD|	>CD630_08830|ID:2831937|glgD| Glycogen biosynthesis protein [Clostridium difficile 630]	CD630_08830	87.5	42.803	376	0	323.31	1	39	39	26	28	29	27	26	27	27	27	28	25	28	28	28	26	20	26	24	26	28	25	28	24	27	28	22	26	28	29	27	26	27	27	27	28	25	28	28	28
CD630_35700|ID:2834867|	CD630_35700|ID:2834867|	>CD630_35700|ID:2834867| Putative peptidase, M19 family [Clostridium difficile 630]	CD630_35700	84.3	35.5	312	0	323.31	1	26	26	21	19	20	20	20	20	18	22	19	21	20	19	22	20	19	23	19	19	20	20	22	19	21	21	20	21	19	20	20	20	20	18	22	19	21	20	19	22
CD630_07910|ID:2831867|	CD630_07910|ID:2831867|	>CD630_07910|ID:2831867| Conserved hypothetical protein, UPF0029 family [Clostridium difficile 630]	CD630_07910	67.3	24.163	214	0	259.52	1	18	18	14	12	13	13	13	15	13	15	14	14	12	15	11	13	10	13	14	16	14	14	16	14	14	13	13	14	12	13	13	13	15	13	15	14	14	12	15	11
CD630_27170|ID:2834117|mldA|	CD630_27170|ID:2834117|mldA|	>CD630_27170|ID:2834117|mldA| Midcell localizing division proteins [Clostridium difficile 630]	CD630_27170	75.7	98.258	847	0	323.31	1	105	105	58	55	60	58	58	59	54	58	57	58	58	54	52	59	54	58	60	59	56	56	58	61	54	57	56	58	55	60	58	58	59	54	58	57	58	58	54	52
CD630_14970|ID:2832464|	CD630_14970|ID:2832464|	>CD630_14970|ID:2832464| Conserved hypothetical protein [Clostridium difficile 630]	CD630_14970	69	18.288	158	0	323.31	1	6	6	4	4	4	5	4	4	4	4	5	4	4	4	4	4	3	4	4	4	4	4	4	4	3	5	3	4	4	4	5	4	4	4	4	5	4	4	4	4
CD630_00290|ID:2831187|	CD630_00290|ID:2831187|	>CD630_00290|ID:2831187| Putative membrane protein [Clostridium difficile 630]	CD630_00290	47.5	40.222	364	0	323.31	1	23	23	18	16	18	17	15	16	15	19	17	14	16	13	13	16	17	17	15	18	16	15	17	15	17	16	15	18	16	18	17	15	16	15	19	17	14	16	13	13
CD630_29990|ID:2834368|	CD630_29990|ID:2834368|	>CD630_29990|ID:2834368| ABC-type transport system, iron-family extracellular solute-binding protein [Clostridium difficile 630]	CD630_29990	73.4	42.441	379	0	323.31	1	26	26	20	20	19	21	18	21	19	21	19	19	19	21	22	22	18	21	19	20	23	18	20	20	21	21	22	20	20	19	21	18	21	19	21	19	19	19	21	22
CD630_27420|ID:2834137|	CD630_27420|ID:2834137|	>CD630_27420|ID:2834137| Putative hydrolase beta-lactamase-like [Clostridium difficile 630]	CD630_27420	82.8	22.92	204	0	323.31	1	15	15	10	7	11	10	11	10	10	11	7	12	7	11	9	8	10	9	12	11	10	9	10	11	12	10	9	10	7	11	10	11	10	10	11	7	12	7	11	9
CD630_00490|ID:2831206|proS|	CD630_00490|ID:2831206|proS|	>CD630_00490|ID:2831206|proS| Prolyl-tRNA synthetase [Clostridium difficile 630]	CD630_00490	78.1	64.399	571	0	323.31	1	43	43	37	35	36	36	32	37	35	38	38	30	32	35	36	33	29	38	34	36	35	32	36	35	37	36	31	36	34	35	35	31	36	34	37	37	29	31	34	35
CD630_13220|ID:2832334|dapG|	CD630_13220|ID:2832334|dapG|	>CD630_13220|ID:2832334|dapG| Aspartokinase 1 (Aspartokinase I) (1spartate kinase I) [Clostridium difficile 630]	CD630_13220	67.3	44.699	407	0	323.31	1	23	23	18	18	15	17	16	16	14	15	16	17	17	16	17	20	18	17	16	18	17	16	18	16	15	19	17	18	18	15	17	16	16	14	15	16	17	17	16	17
CD630_19390|ID:2833489|accB|	CD630_19390|ID:2833489|accB|	>CD630_19390|ID:2833489|accB| Acetyl-CoA carboxylase subunit [Clostridium difficile 630]	CD630_19390	31.3	16.53	150	0	61.98	1	4	4	4	4	2	2	3	4	4	3	3	3	2	3	2	3	3	4	4	2	3	3	4	4	3	3	3	4	4	2	2	3	4	4	3	3	3	2	3	2
CD630_15020|ID:2832467|deoC|	CD630_15020|ID:2832467|deoC|	>CD630_15020|ID:2832467|deoC| Deoxyribose-phosphate aldolase (Phosphodeoxyriboaldolase) (Deoxyriboaldolase) (DERA) [Clostridium difficile 630]	CD630_15020	80.4	23.995	219	0	323.31	1	18	18	15	14	15	12	16	15	14	16	14	16	14	13	13	14	12	14	14	16	13	16	15	13	16	12	14	15	14	15	12	16	15	14	16	14	16	14	13	13
CD630_36770|ID:2834967|	CD630_36770|ID:2834967|	>CD630_36770|ID:2834967| Putative SpoIIIJ-associated RNA/ssDNA-binding protein Jag [Clostridium difficile 630]	CD630_36770	73.7	23.939	209	0	323.31	1	22	22	15	16	17	17	16	15	18	16	16	18	18	16	16	17	18	17	18	16	15	16	19	18	17	20	16	15	16	17	17	16	15	18	16	16	18	18	16	16
CD630_14960|ID:2833392|	CD630_14960|ID:2833392|	>CD630_14960|ID:2833392| Conserved hypothetical protein [Clostridium difficile 630]	CD630_14960	55	42.047	391	0	323.31	1	22	22	17	15	18	16	17	14	16	15	16	18	16	16	16	14	19	15	16	18	15	18	17	16	16	17	17	17	15	18	16	17	14	16	15	16	18	16	16	16
CD630_13430|ID:2832351|glnA|	CD630_13430|ID:2832351|glnA|	>CD630_13430|ID:2832351|glnA| Glutamine synthetase [Clostridium difficile 630]	CD630_13430	71.4	71.911	632	0	323.31	1	44	44	35	30	32	30	34	31	32	32	31	34	33	30	32	28	31	33	31	32	31	34	34	33	31	32	34	35	30	32	30	34	31	32	32	31	34	33	30	32
CD630_28790|ID:2833003|	CD630_28790|ID:2833003|	>CD630_28790|ID:2833003| Conserved hypothetical protein [Clostridium difficile 630]	CD630_28790	44.8	17.791	154	0	67.116	1	7	7	6	5	4	6	6	6	6	5	5	6	5	5	5	5	6	6	6	4	6	6	6	6	5	6	5	6	5	4	6	6	6	6	5	5	6	5	5	5
CD630_00540|ID:2831211|thyX|	CD630_00540|ID:2831211|thyX|	>CD630_00540|ID:2831211|thyX| Thymidylate synthase [Clostridium difficile 630]	CD630_00540	71.8	29.014	252	0	323.31	1	26	26	21	19	21	21	21	20	18	21	21	22	19	19	20	18	19	18	20	22	19	21	19	22	20	22	18	21	19	21	21	21	20	18	21	21	22	19	19	20
CD630_12520|ID:2832275|ffh|	CD630_12520|ID:2832275|ffh|	>CD630_12520|ID:2832275|ffh| Signal recognition particle protein [Clostridium difficile 630]	CD630_12520	79.8	49.56	450	0	323.31	1	34	34	29	29	30	29	28	30	27	31	29	30	23	24	25	25	25	29	27	31	31	28	29	28	28	31	30	29	29	30	29	28	30	27	31	29	30	23	24	25
CD630_34880|ID:2834783|gtaB|	CD630_34880|ID:2834783|gtaB|	>CD630_34880|ID:2834783|gtaB| UTP--glucose-1-phosphate uridylyltransferase [Clostridium difficile 630]	CD630_34880	72.9	36.367	321	0	323.31	1	30	30	22	20	22	23	22	22	20	19	23	24	23	18	21	23	22	24	21	23	20	22	23	21	21	25	24	20	18	20	20	20	20	18	17	21	22	21	16	19
CD630_02340|ID:2831425|csrA|	CD630_02340|ID:2831425|csrA|	>CD630_02340|ID:2831425|csrA| Carbon storage regulator homolog CsrA [Clostridium difficile 630]	CD630_02340	65.7	7.8002	70	0	63.347	1	5	5	3	2	2	2	2	3	2	2	2	2	2	2	2	2	2	2	2	3	2	2	3	2	2	2	2	3	2	2	2	2	3	2	2	2	2	2	2	2
CD630_22590|ID:2833745|	CD630_22590|ID:2833745|	>CD630_22590|ID:2833745| Conserved hypothetical protein with RmlC-like jelly roll fold [Clostridium difficile 630]	CD630_22590	71.3	12.898	115	0	323.31	1	10	10	7	7	7	7	7	8	7	8	7	7	6	8	7	7	7	9	6	7	8	7	7	7	8	7	8	7	7	7	7	7	8	7	8	7	7	6	8	7
CD630_36550|ID:2834946|purA|	CD630_36550|ID:2834946|purA|	>CD630_36550|ID:2834946|purA| Adenylosuccinate synthetase (IMP--aspartate ligase) (AdSS) (AMPSase) [Clostridium difficile 630]	CD630_36550	71.1	47.263	429	0	323.31	1	28	28	23	17	21	18	20	21	21	21	19	21	20	22	19	19	19	21	22	21	22	21	21	23	21	21	23	23	17	21	18	20	21	21	21	19	21	20	22	19
CD630_22270|ID:2833718|	CD630_22270|ID:2833718|	>CD630_22270|ID:2833718| Putative radical SAM superfamily lipoprotein [Clostridium difficile 630]	CD630_22270	75.1	32.631	285	0	323.31	1	28	28	17	17	20	19	20	23	19	19	19	20	12	16	15	15	15	22	21	21	19	21	21	21	20	20	20	17	17	20	19	20	23	19	19	19	20	12	16	15
CD630_18980|ID:2833475|	CD630_18980|ID:2833475|	>CD630_18980|ID:2833475| Putative phage-related cell wall hydrolase (endolysin) [Clostridium difficile 630]	CD630_18980	67.2	28.557	262	0	298.71	1	20	20	14	15	15	14	17	15	16	15	13	17	16	13	15	16	17	14	17	15	15	17	15	15	14	13	16	14	15	15	14	17	15	16	15	13	17	16	13	15
CD630_14940|ID:2832462|	CD630_14940|ID:2832462|	>CD630_14940|ID:2832462| Transcriptional regulator, HTH-type [Clostridium difficile 630]	CD630_14940	47.9	22.239	194	0	194.28	1	7	7	7	7	7	6	6	7	6	7	6	6	7	7	6	6	7	7	6	6	7	6	6	6	6	6	7	7	7	7	6	6	7	6	7	6	6	7	7	6
CD630_12510|ID:2832273|ftsY|	CD630_12510|ID:2832273|ftsY|	>CD630_12510|ID:2832273|ftsY| signal recognition particle receptor [Clostridium difficile 630]	CD630_12510	69.7	47.425	426	0	323.31	1	31	31	19	19	19	19	19	19	19	21	18	18	17	19	19	20	18	19	19	20	21	18	19	20	23	20	19	19	19	19	19	19	19	19	21	18	18	17	19	19
CD630_29640|ID:2834335|	CD630_29640|ID:2834335|	>CD630_29640|ID:2834335| Putative tRNA-binding protein [Clostridium difficile 630]	CD630_29640	66.8	24.767	220	0	296.05	1	13	13	7	10	10	10	9	9	11	10	10	9	10	8	8	9	9	11	10	9	10	11	10	10	10	10	10	7	10	10	10	9	9	11	10	10	9	10	8	8
CD630_35150|ID:2834810|glmU|	CD630_35150|ID:2834810|glmU|	>CD630_35150|ID:2834810|glmU| Bifunctional protein GlmU [Includes: UDP-N-acetylglucosamine pyrophosphorylase ; Glucosamine-1-phosphate N-acetyltransferase] [Clostridium difficile 630]	CD630_35150	72.1	50.367	459	0	323.31	1	29	29	20	16	20	21	21	18	20	19	21	21	19	22	18	19	16	20	18	20	20	21	21	19	18	21	19	20	16	20	21	21	18	20	19	21	21	19	22	18
CD630_34670|ID:2834761|atpC|	CD630_34670|ID:2834761|atpC|	>CD630_34670|ID:2834761|atpC| ATP synthase epsilon chain [Clostridium difficile 630]	CD630_34670	75.6	9.3738	86	0	57.271	1	6	6	6	3	5	6	5	4	5	5	6	5	5	3	5	4	5	6	6	6	4	5	5	5	6	6	4	6	3	5	6	5	4	5	5	6	5	5	3	5
CD630_23310|ID:2833794|mtlD|	CD630_23310|ID:2833794|mtlD|	>CD630_23310|ID:2833794|mtlD| Mannitol-1-phosphate 5-dehydrogenase [Clostridium difficile 630]	CD630_23310	81.5	42.968	383	0	323.31	1	27	27	22	22	22	21	22	21	22	22	21	21	22	22	21	20	20	22	21	23	20	22	23	21	20	19	20	22	22	22	21	22	21	22	22	21	21	22	22	21
CD630_14490|ID:2832425|folE|	CD630_14490|ID:2832425|folE|	>CD630_14490|ID:2832425|folE| GTP cyclohydrolase 1 (GTP cyclohydrolase I) (GTP-CH-I) [Clostridium difficile 630]	CD630_14490	60	21.468	190	0	323.31	1	14	14	10	10	10	10	9	9	10	9	11	10	7	8	9	9	10	7	11	12	8	10	10	11	9	10	8	10	10	10	10	9	9	10	9	11	10	7	8	9
CD630_27010|ID:2834103|	CD630_27010|ID:2834103|	>CD630_27010|ID:2834103| Putative lipoprotein [Clostridium difficile 630]	CD630_27010	64.3	44.481	395	0	323.31	1	22	22	17	16	17	17	17	15	17	14	17	17	15	18	15	15	13	16	18	17	17	16	17	17	15	17	17	17	16	17	17	17	15	17	14	17	17	15	18	15
CD630_17850|ID:2832690|argG|	CD630_17850|ID:2832690|argG|	>CD630_17850|ID:2832690|argG| Argininosuccinate synthase (Citrulline--aspartate ligase) [Clostridium difficile 630]	CD630_17850	79.7	44.623	399	0	323.31	1	27	27	18	20	21	19	20	20	21	22	22	19	19	20	16	18	18	20	20	18	18	20	20	22	21	17	22	18	20	21	19	20	20	21	22	22	19	19	20	16
CD630_07540|ID:2831835|thiI|	CD630_07540|ID:2831835|thiI|	>CD630_07540|ID:2831835|thiI| Thiamine biosynthesis protein ThiI [Clostridium difficile 630]	CD630_07540	68.8	44.464	391	0	323.31	1	24	24	17	16	16	15	19	18	15	16	18	18	17	13	15	13	15	18	17	17	17	15	16	16	15	15	19	17	16	16	15	19	18	15	16	18	18	17	13	15
CD630_35130|ID:2834808|pilA|	CD630_35130|ID:2834808|pilA|	>CD630_35130|ID:2834808|pilA| Type IV pilus secretion protein [Clostridium difficile 630]	CD630_35130	67.3	18.224	171	0	323.31	1	10	10	8	9	9	9	9	8	9	7	8	9	8	9	8	9	8	8	9	9	8	9	9	8	8	9	7	8	9	9	9	9	8	9	7	8	9	8	9	8
CD630_12010|ID:2832230|nusB|	CD630_12010|ID:2832230|nusB|	>CD630_12010|ID:2832230|nusB| N utilization substance protein B homolog (Protein NusB) [Clostridium difficile 630]	CD630_12010	74	19.723	169	0	323.31	1	15	15	14	10	13	13	14	12	14	13	12	13	12	10	11	10	9	13	14	13	13	14	14	14	11	14	11	14	10	13	13	14	12	14	13	12	13	12	10	11
CD630_26260|ID:2834041|	CD630_26260|ID:2834041|	>CD630_26260|ID:2834041| Conserved hypothetical protein [Clostridium difficile 630]	CD630_26260	63.2	47.133	451	0	323.31	1	30	30	20	23	19	20	18	19	21	18	19	20	21	25	21	21	23	19	19	20	22	20	21	21	22	22	22	20	23	19	20	18	19	21	18	19	20	21	25	21
CD630_36610|ID:2834952|	CD630_36610|ID:2834952|	>CD630_36610|ID:2834952| Conserved hypothetical protein [Clostridium difficile 630]	CD630_36610	36.8	12.396	106	0	21.247	1	6	6	4	5	5	4	4	5	5	5	4	5	4	4	3	4	2	4	5	5	5	5	4	6	5	5	4	4	5	5	4	4	5	5	5	4	5	4	4	3
CD630_13830|ID:2833357|	CD630_13830|ID:2833357|	>CD630_13830|ID:2833357| Transcriptional regulator, GntR family [Clostridium difficile 630]	CD630_13830	69.9	23.591	209	0	222.57	1	17	17	12	13	14	13	13	13	14	15	13	14	10	10	11	13	11	12	13	14	14	14	14	13	14	14	12	12	13	14	13	13	13	14	15	13	14	10	10	11
CD630_07060|ID:2831789|	CD630_07060|ID:2831789|	>CD630_07060|ID:2831789| Putative nitroreductase [Clostridium difficile 630]	CD630_07060	52	30.996	273	0	323.31	1	14	14	10	9	12	12	10	9	11	10	12	10	8	11	10	11	9	9	12	11	8	10	11	12	8	12	7	10	9	12	12	10	9	11	10	12	10	8	11	10
CD630_28510|ID:2834230|dltC|	CD630_28510|ID:2834230|dltC|	>CD630_28510|ID:2834230|dltC| D-alanine--poly(phosphoribitol) ligase subunit 2 (D-alanyl carrier protein) (DCP) [Clostridium difficile 630]	CD630_28510	30.3	8.881	76	0	59.065	1	3	3	2	3	3	2	3	3	3	2	3	3	3	3	3	2	2	3	3	3	3	3	2	2	3	3	3	2	3	3	2	3	3	3	2	3	3	3	3	3
CD630_34020|ID:2834702|murB|	CD630_34020|ID:2834702|murB|	>CD630_34020|ID:2834702|murB| UDP-N-acetylenolpyruvoylglucosamine reductase [Clostridium difficile 630]	CD630_34020	73	33.423	304	0	323.31	1	20	20	16	16	17	16	17	16	17	14	15	17	15	17	14	16	17	15	16	15	17	16	15	16	17	16	14	16	16	17	16	17	16	17	14	15	17	15	17	14
CD630_00170|ID:2831130|	CD630_00170|ID:2831130|	>CD630_00170|ID:2831130| DNA binding protein [Clostridium difficile 630]	CD630_00170	64.7	12.374	116	0	158.74	1	9	9	7	5	8	8	7	8	7	7	7	8	7	7	6	6	7	7	7	8	7	7	7	7	6	7	6	7	5	8	8	7	8	7	7	7	8	7	7	6
CD630_26910|ID:2834095|hpt|	CD630_26910|ID:2834095|hpt|	>CD630_26910|ID:2834095|hpt| Hypoxanthine phosphoribosyltransferase [Clostridium difficile 630]	CD630_26910	70.9	19.573	175	0	323.31	1	15	15	9	9	11	11	11	9	12	9	11	12	9	10	11	9	11	9	11	10	11	13	11	11	8	11	11	9	9	11	11	11	9	12	9	11	12	9	10	11
CD630_24560|ID:2832925|	CD630_24560|ID:2832925|	>CD630_24560|ID:2832925| ABC-type transport system, sugar-family ATP-binding protein [Clostridium difficile 630]	CD630_24560	58	41.935	369	0	323.31	1	19	19	14	15	14	15	14	16	14	16	14	15	15	12	12	11	14	16	13	14	15	14	13	14	14	14	14	14	14	13	14	13	15	13	15	13	14	14	11	11
CD630_28430|ID:2834224|	CD630_28430|ID:2834224|	>CD630_28430|ID:2834224| Putative zinc-binding dehydrogenase [Clostridium difficile 630]	CD630_28430	85.8	36.082	332	0	323.31	1	27	27	19	19	20	23	19	20	20	19	21	17	18	19	20	16	18	18	20	20	20	20	20	20	20	21	21	19	19	20	23	19	20	20	19	21	17	18	19	20
CD630_19360|ID:2833486|accA|	CD630_19360|ID:2833486|accA|	>CD630_19360|ID:2833486|accA| Acetyl-coenzyme A carboxylase carboxyl transferase subunit alpha [Clostridium difficile 630]	CD630_19360	64	35.133	314	0	323.31	1	24	24	19	19	19	17	18	18	19	20	17	18	17	12	16	18	15	18	18	18	16	19	19	18	18	18	18	19	19	19	17	18	18	19	20	17	18	17	12	16
CD630_19370|ID:2833487|accD|	CD630_19370|ID:2833487|accD|	>CD630_19370|ID:2833487|accD| Acetyl-CoA carboxylase subunit beta [Clostridium difficile 630]	CD630_19370	76.8	32.086	284	0	323.31	1	23	23	17	15	16	17	16	14	15	17	16	16	16	14	13	13	14	16	15	15	17	15	16	15	16	18	16	17	15	16	17	16	14	15	17	16	16	16	14	13
CD630_13350|ID:2832345|	CD630_13350|ID:2832345|	>CD630_13350|ID:2832345| Transcriptional regulator, MarR family [Clostridium difficile 630]	CD630_13350	72.7	17.574	150	0	290.18	1	12	12	9	10	9	9	9	8	9	8	8	9	8	8	9	8	8	9	9	9	10	8	10	8	10	9	8	9	10	9	9	9	8	9	8	8	9	8	8	9
CD630_20480|ID:2833580|	CD630_20480|ID:2833580|	>CD630_20480|ID:2833580| Transcriptional regulator, RpiR family [Clostridium difficile 630]	CD630_20480	69	32.906	290	0	323.31	1	21	21	19	19	19	18	19	14	19	17	19	20	14	17	15	16	19	14	19	19	14	20	19	20	15	18	16	19	19	19	18	19	14	19	17	19	20	14	17	15
CD630_02490|ID:2831440|fliG|	CD630_02490|ID:2831440|fliG|	>CD630_02490|ID:2831440|fliG| Flagellar motor switch protein FliG [Clostridium difficile 630]	CD630_02490	70.8	39.397	356	0	323.31	1	27	27	21	21	20	22	22	17	20	19	21	22	19	19	20	19	21	19	20	20	23	20	22	22	19	22	20	21	21	20	22	22	17	20	19	21	22	19	19	20
CD630_02250|ID:2831416|purL|	CD630_02250|ID:2831416|purL|	>CD630_02250|ID:2831416|purL| Phosphoribosylformylglycinamidine synthase [Clostridium difficile 630]	CD630_02250	74.8	140.69	1268	0	323.31	1	90	90	72	67	74	71	73	68	70	73	73	69	66	62	62	63	59	71	67	72	67	68	71	72	71	75	69	72	67	74	71	73	68	70	73	73	69	66	62	62
CD630_27490|ID:2834144|	CD630_27490|ID:2834144|	>CD630_27490|ID:2834144| Putative radical SAM-family protein [Clostridium difficile 630]	CD630_27490	74.7	52.934	459	0	323.31	1	36	36	25	24	22	25	25	23	23	21	23	25	25	23	24	23	27	27	24	23	24	23	25	24	26	27	24	25	24	22	25	25	23	23	21	23	25	25	23	24
CD630_10790|ID:2833288|	CD630_10790|ID:2833288|	>CD630_10790|ID:2833288| Transcriptional regulator, LysR family [Clostridium difficile 630]	CD630_10790	70.4	34.565	301	0	323.31	1	19	19	13	16	15	14	14	13	14	15	15	14	14	14	14	15	14	12	13	12	16	15	12	14	15	16	14	13	16	15	14	14	13	14	15	15	14	14	14	14
CD630_11760|ID:2832204|	CD630_11760|ID:2832204|	>CD630_11760|ID:2832204| Conserved hypothetical protein, DUF177 family [Clostridium difficile 630]	CD630_11760	54	20.155	174	0	128.06	1	9	9	4	4	6	5	5	4	6	5	5	5	6	5	5	4	3	3	5	5	3	5	4	6	5	4	4	4	4	6	5	5	4	6	5	5	5	6	5	5
CD630_00920|ID:2831253|map1|	CD630_00920|ID:2831253|map1|	>CD630_00920|ID:2831253|map1| Methionine aminopeptidase Map1 (MAP) (Peptidase M) [Clostridium difficile 630]	CD630_00920	89.9	27.289	248	0	323.31	1	23	23	16	14	18	15	14	13	15	14	17	15	15	13	15	14	16	15	15	17	14	14	15	14	16	16	14	16	14	18	15	14	13	15	14	17	15	15	13	15
CD630_30950|ID:2834449|bglA|	CD630_30950|ID:2834449|bglA|	>CD630_30950|ID:2834449|bglA| 6-phospho-beta-glucosidase [Clostridium difficile 630]	CD630_30950	76.3	54.906	477	0	323.31	1	34	34	28	30	29	25	27	28	30	30	25	26	25	25	26	25	26	27	30	30	27	28	28	29	27	27	27	25	28	26	23	25	26	27	28	23	25	23	24	25
CD630_26550|ID:2834070|murF|	CD630_26550|ID:2834070|murF|	>CD630_26550|ID:2834070|murF| UDP-N-acetylmuramoyl-tripeptide--D-alanyl-D-alanine ligase (UDP-MurNAc-pentapeptide synthetase) (D-alanyl-D-alanine-adding enzyme) [Clostridium difficile 630]	CD630_26550	65	51.037	457	0	323.31	1	25	25	16	19	17	17	18	16	19	18	18	18	15	18	19	19	14	17	20	18	19	17	16	19	18	17	16	16	19	17	17	18	16	19	18	18	18	15	18	19
CD630_12600|ID:2832283|brnQ-2|	CD630_12600|ID:2832283|brnQ-2|	>CD630_12600|ID:2832283|brnQ-2| Branched chain amino acid transport system carrier protein [Clostridium difficile 630]	CD630_12600	5.8	44.753	430	0	9.1633	1	3	3	1	1	2	2	2	1	1	2	2	2	2	2	2	3	1	1	1	2	2	2	1	1	2	2	2	1	1	2	2	2	1	1	2	2	2	2	2	2
CD630_21100|ID:2833635|	CD630_21100|ID:2833635|	>CD630_21100|ID:2833635| Putative transaldolaseC-like [Clostridium difficile 630]	CD630_21100	84.8	24.984	224	0	323.31	1	15	15	11	10	10	10	9	11	10	10	10	9	11	11	9	11	12	11	11	10	9	9	9	10	10	11	11	11	10	10	10	9	11	10	10	10	9	11	11	9
CD630_20270|ID:2832833|	CD630_20270|ID:2832833|	>CD630_20270|ID:2832833| N-carbamoyl-L-amino acid hydrolase [Clostridium difficile 630]	CD630_20270	75.1	44.436	405	0	323.31	1	28	28	25	22	23	24	23	26	23	25	24	23	22	19	23	21	22	23	22	23	26	23	25	23	23	21	26	25	22	23	24	23	26	23	25	24	23	22	19	23
CD630_13920|ID:2833359|	CD630_13920|ID:2833359|	>CD630_13920|ID:2833359| Putative endoribonuclease [Clostridium difficile 630]	CD630_13920	71.1	12.9	114	0	323.31	1	7	7	6	4	5	5	4	4	4	4	5	4	5	5	5	5	5	5	4	5	4	4	5	4	5	5	5	6	4	5	5	4	4	4	4	5	4	5	5	5
CD630_32290|ID:2833060|dapB2|	CD630_32290|ID:2833060|dapB2|	>CD630_32290|ID:2833060|dapB2| Dihydrodipicolinate reductase 2 (DHPR 2) [Clostridium difficile 630]	CD630_32290	79.3	27.554	251	0	323.31	1	15	15	11	12	12	12	12	12	10	14	11	11	11	12	12	12	12	14	12	12	13	12	11	12	14	12	15	11	12	12	12	12	12	10	14	11	11	11	12	12
CD630_08840|ID:2831938|glgA|	CD630_08840|ID:2831938|glgA|	>CD630_08840|ID:2831938|glgA| Glycogen synthase (Starch [bacterial glycogen] synthase) [Clostridium difficile 630]	CD630_08840	74.6	55.523	480	0	323.31	1	35	35	28	27	24	31	27	29	29	28	30	28	26	25	24	25	23	31	26	28	25	27	30	25	27	29	27	28	27	24	31	27	29	29	28	30	28	26	25	24
CD630_05450|ID:2831667|	CD630_05450|ID:2831667|	>CD630_05450|ID:2831667| Putative lipoprotein [Clostridium difficile 630]	CD630_05450	66	23.009	203	0	301.28	1	16	16	12	11	14	15	13	13	14	15	14	12	14	16	15	12	15	14	14	14	12	13	15	14	13	13	14	12	11	14	15	13	13	14	15	14	12	14	16	15
CD630_34650|ID:2834759|	CD630_34650|ID:2834759|	>CD630_34650|ID:2834759| Conserved hypothetical protein [Clostridium difficile 630]	CD630_34650	58.8	17.24	153	0	140.92	1	10	10	7	8	7	7	9	7	7	9	8	9	6	7	6	8	8	7	7	8	7	8	8	8	6	8	9	7	8	7	7	9	7	7	9	8	9	6	7	6
CD630_34300|ID:2834729|cbiC|	CD630_34300|ID:2834729|cbiC|	>CD630_34300|ID:2834729|cbiC| Cobalt-precorrin-8X methylmutase (Cobalt-precorrin isomerase) (HBA synthase) [Clostridium difficile 630]	CD630_34300	83.3	23.386	210	0	323.31	1	19	19	15	15	14	14	16	15	15	14	14	15	12	14	12	9	13	14	16	16	13	14	15	16	13	14	14	15	15	14	14	16	15	15	14	14	15	12	14	12
CD630_21070|ID:2833634|	CD630_21070|ID:2833634|	>CD630_21070|ID:2833634| Xanthine/uracil/thiamine/ascorbate permease family protein [Clostridium difficile 630]	CD630_21070	21.6	48.222	458	0	135.7	1	8	8	7	8	7	6	7	7	7	8	6	6	7	7	8	6	7	7	6	7	6	5	6	6	7	7	7	7	8	7	6	7	7	7	8	6	6	7	7	8
CD630_10050|ID:2832059|	CD630_10050|ID:2832059|	>CD630_10050|ID:2832059| Putative NAD-dependent malic enzyme [Clostridium difficile 630]	CD630_10050	75.1	42.694	394	0	323.31	1	22	22	17	16	18	18	18	18	16	17	18	18	19	16	17	16	15	17	17	18	16	19	19	17	16	17	15	17	16	18	18	18	18	16	17	18	18	19	16	17
CD630_28400|ID:2834222|serS1|	CD630_28400|ID:2834222|serS1|	>CD630_28400|ID:2834222|serS1| Seryl-tRNA synthetase 1 (Seryl-tRNA(Ser/Sec) synthetase 1) (Serine--tRNA ligase 1) (SerRS 1) [Clostridium difficile 630]	CD630_28400	74.5	48.575	423	0	323.31	1	29	29	12	10	14	12	14	11	14	11	13	15	15	11	12	15	13	12	14	15	14	15	13	15	12	13	16	10	8	12	11	12	10	12	10	12	13	13	8	10
CD630_16910|ID:2832614|trxB|	CD630_16910|ID:2832614|trxB|	>CD630_16910|ID:2832614|trxB| Putative thioredoxin-disulfide reductase [Clostridium difficile 630]	CD630_16910	75.9	32.567	295	0	323.31	1	19	19	15	15	17	15	15	14	15	15	13	16	14	12	18	16	16	14	16	17	15	17	16	14	15	15	15	15	15	17	15	15	14	15	15	13	16	14	12	18
CD630_32260|ID:2833058|dapB1|	CD630_32260|ID:2833058|dapB1|	>CD630_32260|ID:2833058|dapB1| Dihydrodipicolinate reductase 1 (DHPR 1) [Clostridium difficile 630]	CD630_32260	65.9	27.284	249	0	323.31	1	16	16	13	14	14	13	14	13	12	14	11	14	11	12	12	11	13	14	13	13	13	15	13	12	15	12	12	13	14	14	13	14	13	12	14	11	14	11	12	12
CD630_32830|ID:2834596|pflE|	CD630_32830|ID:2834596|pflE|	>CD630_32830|ID:2834596|pflE| Pyruvate formate-lyase (activating enzyme) [Clostridium difficile 630]	CD630_32830	80.5	34.375	302	0	323.31	1	23	23	16	16	17	16	19	14	20	13	16	20	15	19	15	13	15	16	20	16	20	20	19	19	17	18	16	16	16	17	16	19	14	20	13	16	20	15	19	15
CD630_10530|ID:2832106|	CD630_10530|ID:2832106|	>CD630_10530|ID:2832106| Putative aminoacyl-tRNA synthetase-associated domain [Clostridium difficile 630]	CD630_10530	76.1	17.169	155	0	323.31	1	9	9	7	7	8	8	8	9	7	9	6	6	8	7	7	6	8	9	7	7	8	9	8	7	9	6	7	7	7	8	8	8	9	7	9	6	6	8	7	7
CD630_14090|ID:2832398|	CD630_14090|ID:2832398|	>CD630_14090|ID:2832398| Putative competence-damage inducible protein, CinA family [Clostridium difficile 630]	CD630_14090	68.2	45.883	418	0	323.31	1	26	26	15	16	16	15	16	17	17	17	15	16	18	21	17	17	18	17	17	17	16	15	16	17	16	17	16	15	16	16	15	16	17	17	17	15	16	18	21	17
CD630_24670|ID:2833911|lepA|	CD630_24670|ID:2833911|lepA|	>CD630_24670|ID:2833911|lepA| GTP-binding protein LepA [Clostridium difficile 630]	CD630_24670	71	67.305	601	0	323.31	1	38	38	29	33	28	31	31	34	29	33	30	31	28	30	27	31	29	31	30	29	31	29	30	32	29	30	33	29	33	28	31	31	34	29	33	30	31	28	30	27
CD630_08490|ID:2831915|	CD630_08490|ID:2831915|	>CD630_08490|ID:2831915| Putative glutamate carboxypeptidase [Clostridium difficile 630]	CD630_08490	72.3	49.959	455	0	323.31	1	32	32	26	27	28	28	26	26	28	25	25	25	28	26	22	23	22	26	25	25	26	26	28	25	26	26	24	26	27	28	28	26	26	28	25	25	25	28	26	22
CD630_16520|ID:2833424|	CD630_16520|ID:2833424|	>CD630_16520|ID:2833424| Putative tellurium resistance protein [Clostridium difficile 630]	CD630_16520	61.3	22.384	199	0	323.31	1	11	11	9	10	10	10	9	10	8	9	8	9	7	10	11	7	9	11	9	10	9	8	8	7	11	9	10	9	10	10	10	9	10	8	9	8	9	7	10	11
CD630_02230|ID:2831414|purH|	CD630_02230|ID:2831414|purH|	>CD630_02230|ID:2831414|purH| Bifunctional purine biosynthesis protein purH [Includes: Phosphoribosylaminoimidazolecarboxamide formyltransferase ; IMP cyclohydrolase] [Clostridium difficile 630]	CD630_02230	79.2	57.106	510	0	323.31	1	36	36	28	29	33	28	26	29	29	31	29	29	29	33	31	28	29	28	28	31	28	25	29	30	30	31	28	28	29	33	28	26	29	29	31	29	29	29	33	31
CD630_16930|ID:2832616|	CD630_16930|ID:2832616|	>CD630_16930|ID:2832616| Putative dinitrogenase iron-molybdenum cofactor [Clostridium difficile 630]	CD630_16930	89.4	12.924	123	0	309.15	1	8	8	8	5	6	7	6	8	7	7	7	6	6	5	6	6	4	7	7	8	7	6	8	7	7	7	6	8	5	6	7	6	8	7	7	7	6	6	5	6
CD630_23680|ID:2833825|	CD630_23680|ID:2833825|	>CD630_23680|ID:2833825| Conserved hypothetical protein [Clostridium difficile 630]	CD630_23680	60.6	7.757	66	0	8.7913	1	5	5	1	2	2	2	2	2	3	3	3	2	2	3	3	3	3	3	2	2	3	2	1	3	3	3	3	1	2	2	2	2	2	3	3	3	2	2	3	3
CD630_00080|ID:2831116|	CD630_00080|ID:2831116|	>CD630_00080|ID:2831116| Conserved hypothetical protein [Clostridium difficile 630]	CD630_00080	55.8	9.5892	86	0	56.104	1	5	5	4	4	4	4	4	4	4	3	4	4	3	2	3	4	4	4	4	4	4	4	4	4	4	4	4	4	4	4	4	4	4	4	3	4	4	3	2	3
CD630_02210|ID:2831412|purG|	CD630_02210|ID:2831412|purG|	>CD630_02210|ID:2831412|purG| Phosphoribosylformylglycinamidine cyclo-ligase [Clostridium difficile 630]	CD630_02210	81.6	38.917	358	0	323.31	1	26	26	20	18	20	19	17	21	19	19	19	17	19	19	20	20	20	21	21	21	20	18	22	20	20	21	19	20	18	20	19	17	21	19	19	19	17	19	19	20
CD630_02950|ID:2831484|	CD630_02950|ID:2831484|	>CD630_02950|ID:2831484| Putative iron-sulfur-binding protein [Clostridium difficile 630]	CD630_02950	84.9	39.193	357	0	323.31	1	31	31	22	22	25	21	21	23	23	24	21	22	19	21	19	19	18	22	20	21	23	21	23	19	24	20	20	22	22	25	21	21	23	23	24	21	22	19	21	19
CD630_35550|ID:2834852|coaX|	CD630_35550|ID:2834852|coaX|	>CD630_35550|ID:2834852|coaX| Type III pantothenate kinase (Pantothenic acid kinase) (PanK-III) [Clostridium difficile 630]	CD630_35550	58.2	27.939	256	0	209.29	1	16	16	9	11	11	9	11	9	10	12	8	11	11	10	10	9	9	10	12	10	10	11	10	12	11	9	9	9	11	11	9	11	9	10	12	8	11	11	10	10
CD630_12870|ID:2832304|fur|	CD630_12870|ID:2832304|fur|	>CD630_12870|ID:2832304|fur| Transcriptional regulator, Fur family [Clostridium difficile 630]	CD630_12870	77.6	17.586	152	0	271.09	1	15	15	12	10	13	12	12	8	11	13	11	12	9	7	11	10	9	8	11	12	9	11	11	11	10	12	12	12	10	13	12	12	8	11	13	11	12	9	7	11
CD630_30960|ID:2834450|bglA|	CD630_30960|ID:2834450|bglA|	>CD630_30960|ID:2834450|bglA| 6-phospho-beta-glucosidase [Clostridium difficile 630]	CD630_30960	75.5	54.695	474	0	323.31	1	37	37	25	26	27	28	26	30	27	24	29	28	26	23	24	21	26	28	26	30	26	28	29	28	25	30	28	22	24	24	25	23	27	24	22	26	26	23	21	22
CD630_34870|ID:2834782|rho|	CD630_34870|ID:2834782|rho|	>CD630_34870|ID:2834782|rho| Transcription termination factor Rho [Clostridium difficile 630]	CD630_34870	76.6	60.227	529	0	323.31	1	46	46	27	27	30	26	27	30	22	28	27	28	28	27	26	28	27	29	27	27	27	26	28	27	27	29	30	27	27	30	26	27	30	22	28	27	28	28	27	26
CD630_19730|ID:2833516|	CD630_19730|ID:2833516|	>CD630_19730|ID:2833516| Putative pyridoxal phosphate-dependent transferase; putative aluminium resistance [Clostridium difficile 630]	CD630_19730	61.3	47.678	426	0	323.31	1	27	27	23	22	22	23	21	21	21	23	23	22	21	24	21	19	19	23	21	23	25	21	24	21	22	21	20	23	22	22	23	21	21	21	23	23	22	21	24	21
CD630_25730|ID:2833996|	CD630_25730|ID:2833996|	>CD630_25730|ID:2833996| Putative hydrolase, HAD superfamily, subfamily IA [Clostridium difficile 630]	CD630_25730	78.5	24.067	209	0	323.31	1	15	15	12	12	13	14	13	11	13	12	13	12	12	13	10	12	12	13	14	12	13	13	12	14	13	14	11	12	12	13	14	13	11	13	12	13	12	12	13	10
CD630_35930|ID:2834887|	CD630_35930|ID:2834887|	>CD630_35930|ID:2834887| Conserved hypothetical protein [Clostridium difficile 630]	CD630_35930	86.2	22.086	195	0	308.65	1	16	16	12	12	12	12	11	12	12	14	11	11	10	8	8	12	9	11	11	11	11	11	11	12	12	10	11	12	12	12	12	11	12	12	14	11	11	10	8	8
CD630_00090|ID:2831117|rsbV|	CD630_00090|ID:2831117|rsbV|	>CD630_00090|ID:2831117|rsbV| Anti-anti-sigma factor [Clostridium difficile 630]	CD630_00090	73.8	11.676	103	0	111.87	1	9	9	6	5	7	6	7	7	7	7	6	7	5	5	5	6	5	7	7	7	5	7	6	7	7	6	7	6	5	7	6	7	7	7	7	6	7	5	5	5
CD630_11780|ID:2832207|plsX|	CD630_11780|ID:2832207|plsX|	>CD630_11780|ID:2832207|plsX| Fatty acid/phospholipid synthesis protein PlsX [Clostridium difficile 630]	CD630_11780	84.1	36.762	340	0	323.31	1	29	29	21	25	22	22	22	24	22	22	24	23	23	24	23	24	24	22	23	20	24	24	25	23	23	23	23	21	25	22	22	22	24	22	22	24	23	23	24	23
CD630_18220|ID:2832714|bcp|	CD630_18220|ID:2832714|bcp|	>CD630_18220|ID:2832714|bcp| Putative thiol peroxidase [Clostridium difficile 630]	CD630_18220	78.6	17.504	154	0	323.31	1	17	17	15	13	14	15	15	13	15	15	15	14	16	13	17	13	15	15	15	15	14	16	16	15	16	16	14	15	13	14	15	15	13	15	15	15	14	16	13	17
CD630_11580|ID:2832189|	CD630_11580|ID:2832189|	>CD630_11580|ID:2832189| Putative radical SAM-superfamily protein [Clostridium difficile 630]	CD630_11580	67.8	70.812	614	0	323.31	1	36	36	31	29	27	29	30	29	28	27	29	28	22	25	24	23	27	28	30	28	30	26	31	30	29	30	30	31	29	27	29	30	29	28	27	29	28	22	25	24
CD630_25220|ID:2833955|	CD630_25220|ID:2833955|	>CD630_25220|ID:2833955| Conserved hypothetical protein [Clostridium difficile 630]	CD630_25220	65.5	13.089	116	0	75.288	1	7	7	6	7	6	6	6	6	6	5	6	6	5	6	6	6	4	6	6	6	6	6	6	6	6	6	5	6	7	6	6	6	6	6	5	6	6	5	6	6
CD630_10640|ID:2832119|ccpA|	CD630_10640|ID:2832119|ccpA|	>CD630_10640|ID:2832119|ccpA| Transcriptional regulator, LacI family [Clostridium difficile 630]	CD630_10640	68.3	37.873	338	0	323.31	1	16	16	13	15	14	16	14	14	16	15	15	15	15	13	13	14	14	15	15	14	15	15	15	16	14	15	13	13	15	14	16	14	14	16	15	15	15	15	13	13
CD630_21790|ID:2833685|	CD630_21790|ID:2833685|	>CD630_21790|ID:2833685| Putative anaerobic dehydrogenase [Clostridium difficile 630]	CD630_21790	69.7	82.635	725	0	323.31	1	51	51	40	36	35	39	44	38	39	32	40	43	35	27	32	33	33	38	39	36	37	42	41	38	35	41	37	40	36	35	39	44	38	39	32	40	43	35	27	32
CD630_10610|ID:2832114|	CD630_10610|ID:2832114|	>CD630_10610|ID:2832114| Conserved hypothetical protein [Clostridium difficile 630]	CD630_10610	83.4	39.214	337	0	323.31	1	30	30	23	18	23	20	21	23	21	23	23	21	24	23	23	22	19	24	20	23	24	21	23	20	21	25	20	22	17	22	19	20	22	20	22	22	20	23	22	22
CD630_25880|ID:2834013|gmk|	CD630_25880|ID:2834013|gmk|	>CD630_25880|ID:2834013|gmk| Guanylate kinase (GMP kinase) [Clostridium difficile 630]	CD630_25880	77.6	23.372	205	0	218.36	1	16	16	11	14	14	12	15	12	14	15	12	15	11	11	13	10	10	13	14	15	14	15	13	14	15	14	14	11	14	14	12	15	12	14	15	12	15	11	11	13
CD630_12240|ID:2832251|pupG|	CD630_12240|ID:2832251|pupG|	>CD630_12240|ID:2832251|pupG| Purine nucleoside phosphorylase [Clostridium difficile 630]	CD630_12240	58.5	29.318	270	0	321.27	1	13	13	10	10	11	11	10	10	12	8	12	10	11	10	11	12	10	9	12	10	12	10	11	11	11	11	10	10	10	11	11	10	10	12	8	12	10	11	10	11
CD630_00100|ID:2831118|rsbW|	CD630_00100|ID:2831118|rsbW|	>CD630_00100|ID:2831118|rsbW| Serine-protein kinase RsbW [Clostridium difficile 630]	CD630_00100	66.7	14.836	135	0	216.31	1	9	9	7	6	6	7	8	7	7	7	8	8	7	7	6	6	6	7	7	7	7	8	6	8	7	7	7	7	6	6	7	8	7	7	7	8	8	7	7	6
CD630_28280|ID:2832992|	CD630_28280|ID:2832992|	>CD630_28280|ID:2832992| Putative pyridoxal phosphate-dependent transferase [Clostridium difficile 630]	CD630_28280	81.7	44.699	399	0	323.31	1	30	30	24	22	23	23	25	25	24	23	23	26	21	15	22	23	22	25	24	25	26	25	24	25	20	22	26	24	22	23	23	25	25	24	23	23	26	21	15	22
CD630_26210|ID:2834037|	CD630_26210|ID:2834037|	>CD630_26210|ID:2834037| Conserved hypothetical protein [Clostridium difficile 630]	CD630_26210	31.8	9.9069	85	0	58.942	1	2	2	1	1	1	1	1	2	1	2	1	1	2	1	2	1	1	2	1	2	1	1	1	1	1	1	1	1	1	1	1	1	2	1	2	1	1	2	1	2
CD630_01640|ID:2831370|	CD630_01640|ID:2831370|	>CD630_01640|ID:2831370| Putative membrane protein [Clostridium difficile 630]	CD630_01640	22.7	10.615	97	0	6.2528	1	2	2	1	1	1	1	1	1	1	2	1	1	0	0	0	0	0	1	1	1	1	1	1	1	1	1	1	1	1	1	1	1	1	1	2	1	1	0	0	0
CD630_24590|ID:2833903|	CD630_24590|ID:2833903|	>CD630_24590|ID:2833903| Putative glucokinase, ROK family [Clostridium difficile 630]	CD630_24590	63.7	33.609	311	0	323.31	1	17	17	12	10	12	12	12	13	12	12	12	12	10	13	12	9	12	11	12	11	14	11	13	12	11	13	11	12	10	12	12	12	13	12	12	12	12	10	13	12
CD630_08980|ID:2831951|	CD630_08980|ID:2831951|	>CD630_08980|ID:2831951| Conserved hypothetical protein, DUF1846-family [Clostridium difficile 630]	CD630_08980	74.9	56.508	501	0	323.31	1	35	35	25	25	21	25	24	27	24	23	26	24	26	26	27	23	25	26	25	24	24	24	25	24	22	26	21	25	25	21	25	24	27	24	23	26	24	26	26	27
CD630_33550|ID:2834656|	CD630_33550|ID:2834656|	>CD630_33550|ID:2834656| Putative nitroreductase [Clostridium difficile 630]	CD630_33550	54.7	19.737	172	0	144.32	1	10	10	8	8	7	8	8	9	8	9	8	8	7	10	8	8	7	8	7	7	9	8	7	8	8	7	9	8	8	7	8	8	9	8	9	8	8	7	10	8
CD630_05770|ID:2833208|	CD630_05770|ID:2833208|	>CD630_05770|ID:2833208| Conserved hypothetical protein [Clostridium difficile 630]	CD630_05770	74.6	21.759	189	0	323.31	1	15	15	12	11	11	12	12	10	10	11	12	13	12	11	11	11	10	12	13	12	12	12	10	13	12	12	12	12	11	11	12	12	10	10	11	12	13	12	11	11
CD630_29550|ID:2834325|ntpB|	CD630_29550|ID:2834325|ntpB|	>CD630_29550|ID:2834325|ntpB| V-type sodium ATPase subunit B [Clostridium difficile 630]	CD630_29550	70.5	50.559	457	0	323.31	1	26	26	23	20	22	24	23	22	20	19	24	22	21	21	19	24	21	21	18	20	22	21	23	17	21	22	22	23	20	22	24	23	22	20	19	24	22	21	21	19
CD630_00010|ID:2831109|dnaA|	CD630_00010|ID:2831109|dnaA|	>CD630_00010|ID:2831109|dnaA| Chromosomal replication initiator protein [Clostridium difficile 630]	CD630_00010	84.5	50.254	439	0	323.31	1	42	42	35	29	33	32	34	35	30	35	33	31	29	27	27	32	29	37	35	34	35	34	33	35	31	33	35	35	29	33	32	34	35	30	35	33	31	29	27	27
CD630_13560|ID:2832362|	CD630_13560|ID:2832362|	>CD630_13560|ID:2832362| Putative CBS domain-containing protein [Clostridium difficile 630]	CD630_13560	83.1	16.404	142	0	195.58	1	11	11	8	9	9	9	10	9	10	8	10	10	7	9	7	10	9	10	10	10	11	10	9	10	11	10	9	8	9	9	9	10	9	10	8	10	10	7	9	7
CD630_26510|ID:2834066|murG|	CD630_26510|ID:2834066|murG|	>CD630_26510|ID:2834066|murG| UDP-N-acetylglucosamine--N-acetylmuramyl-(pentapeptide) pyrophosphoryl-undecaprenol N-acetylglucosamine transferase [Clostridium difficile 630]	CD630_26510	80.7	44.988	409	0	323.31	1	35	35	25	23	18	28	27	28	22	26	28	27	21	22	19	22	22	28	25	26	28	25	29	24	25	31	29	25	23	18	28	27	28	22	26	28	27	21	22	19
CD630_29560|ID:2834326|ntpA|	CD630_29560|ID:2834326|ntpA|	>CD630_29560|ID:2834326|ntpA| V-type sodium ATPase subunit A [Clostridium difficile 630]	CD630_29560	68.9	65.525	592	0	323.31	1	36	36	31	32	31	34	32	33	30	31	32	33	31	27	31	29	31	33	31	32	32	33	33	30	34	33	29	31	32	31	34	32	33	30	31	32	33	31	27	31
CD630_23610|ID:2833819|	CD630_23610|ID:2833819|	>CD630_23610|ID:2833819| ABC-type transport system, nitrate/sulfonate/taurine ATP-binding protein [Clostridium difficile 630]	CD630_23610	81.6	28.909	250	0	323.31	1	21	21	12	13	10	11	11	13	12	13	12	11	12	12	12	12	14	12	12	10	12	12	12	13	12	9	11	12	13	10	11	11	13	12	13	12	11	12	12	12
CD630_21360|ID:2833651|uppS|	CD630_21360|ID:2833651|uppS|	>CD630_21360|ID:2833651|uppS| Undecaprenyl pyrophosphate synthetase [Clostridium difficile 630]	CD630_21360	64.3	27.955	244	0	323.31	1	14	14	8	9	9	9	9	8	8	10	9	9	9	9	8	8	9	7	8	10	8	9	8	8	7	9	8	8	9	9	9	9	8	8	10	9	9	9	9	8
CD630_22700|ID:2833753|fruK|	CD630_22700|ID:2833753|fruK|	>CD630_22700|ID:2833753|fruK| Fructose 1-phosphate kinase [Clostridium difficile 630]	CD630_22700	72.8	33.831	305	0	323.31	1	16	16	14	13	13	14	14	11	14	13	14	13	13	13	13	15	12	13	14	14	13	14	14	13	12	13	12	14	13	13	14	14	11	14	13	14	13	13	13	13
CD630_25320|ID:2833961|	CD630_25320|ID:2833961|	>CD630_25320|ID:2833961| Aminotransferase, alanine--glyoxylate transaminase [Clostridium difficile 630]	CD630_25320	77.4	42.366	380	0	323.31	1	23	23	19	20	18	18	20	19	19	16	18	19	19	18	18	18	19	17	19	17	16	19	20	17	18	18	20	19	20	18	18	20	19	19	16	18	19	19	18	18
CD630_07720|ID:2831851|sigF|	CD630_07720|ID:2831851|sigF|	>CD630_07720|ID:2831851|sigF| RNA polymerase sigma-F factor [Clostridium difficile 630]	CD630_07720	73.2	29.114	254	0	323.31	1	18	18	14	9	9	14	12	14	9	10	14	13	14	13	12	17	14	15	10	9	14	13	14	7	10	14	14	14	9	9	14	12	14	9	10	14	13	14	13	12
CD630_01080|ID:2831295|nrdD|	CD630_01080|ID:2831295|nrdD|	>CD630_01080|ID:2831295|nrdD| Anaerobic ribonucleoside triphosphate reductase [Clostridium difficile 630]	CD630_01080	88.8	88.559	783	0	323.31	1	77	77	39	35	35	38	45	33	39	27	42	45	35	38	32	35	45	34	39	38	37	42	35	40	36	43	41	39	35	35	38	45	33	39	27	42	45	35	38	32
CD630_32310|ID:2834550|hpt|	CD630_32310|ID:2834550|hpt|	>CD630_32310|ID:2834550|hpt| Hypoxanthine phosphoribosyltransferase [Clostridium difficile 630]	CD630_32310	86.6	20.493	179	0	199.96	1	16	16	9	12	10	11	11	11	11	10	11	11	8	10	10	10	12	10	12	10	11	10	10	12	10	11	12	9	12	10	11	11	11	11	10	11	11	8	10	10
CD630_15350|ID:2833408|sseA|	CD630_15350|ID:2833408|sseA|	>CD630_15350|ID:2833408|sseA| 3-mercaptopyruvate sulfurtransferase [Clostridium difficile 630]	CD630_15350	79.9	31.888	283	0	323.31	1	24	24	15	16	18	18	18	16	17	17	18	18	11	17	14	12	15	15	17	16	17	17	16	18	18	17	16	15	16	18	18	18	16	17	17	18	18	11	17	14
CD630_32900|ID:2834603|	CD630_32900|ID:2834603|	>CD630_32900|ID:2834603| Conserved hypothetical protein [Clostridium difficile 630]	CD630_32900	66.2	40.656	349	0	323.31	1	24	24	18	13	16	21	15	15	13	17	20	15	14	16	16	19	17	17	12	16	19	16	16	13	16	19	16	18	13	16	21	15	15	13	17	20	15	14	16	16
CD630_25820|ID:2834005|	CD630_25820|ID:2834005|	>CD630_25820|ID:2834005| Putative metal-dependent peptidase [Clostridium difficile 630]	CD630_25820	39.9	25.856	233	0	237.19	1	9	9	8	9	8	8	8	8	9	8	8	8	8	9	9	8	7	8	9	8	8	8	8	9	9	8	8	8	9	8	8	8	8	9	8	8	8	8	9	9
CD630_05540|ID:2831675|sip2|	CD630_05540|ID:2831675|sip2|	>CD630_05540|ID:2831675|sip2| Signal peptidase type I [Clostridium difficile 630]	CD630_05540	63.5	20.162	178	0	190.31	1	12	12	11	10	11	11	9	9	9	8	11	9	10	9	10	9	8	10	10	11	11	9	11	10	11	11	8	10	9	10	10	8	8	8	7	10	8	9	9	9
CD630_21160|ID:2832848|bipA|	CD630_21160|ID:2832848|bipA|	>CD630_21160|ID:2832848|bipA| GTP-binding protein BipA [Clostridium difficile 630]	CD630_21160	68.9	68.036	607	0	323.31	1	41	41	29	27	29	30	29	28	30	27	31	29	27	28	26	25	27	26	30	29	29	25	30	30	29	28	28	29	27	29	30	29	28	30	27	31	29	27	28	26
CD630_30280|ID:2834392|	CD630_30280|ID:2834392|	>CD630_30280|ID:2834392| Putative phosphosugar isomerase [Clostridium difficile 630]	CD630_30280	86.4	21.151	199	0	323.31	1	12	12	10	9	10	8	10	10	10	9	8	10	8	9	9	8	9	9	11	10	8	10	10	11	10	7	8	10	9	10	8	10	10	10	9	8	10	8	9	9
CD630_25900|ID:2834016|dapF|	CD630_25900|ID:2834016|dapF|	>CD630_25900|ID:2834016|dapF| Diaminopimelate epimerase (DAP epimerase) [Clostridium difficile 630]	CD630_25900	72.8	30.662	276	0	323.31	1	16	16	14	9	12	11	11	15	12	13	12	11	9	11	11	12	10	14	13	11	13	11	13	11	11	10	12	14	9	12	11	11	15	12	13	12	11	9	11	11
CD630_33140|ID:2834623|hydA|	CD630_33140|ID:2834623|hydA|	>CD630_33140|ID:2834623|hydA| Iron hydrogenase [Clostridium difficile 630]	CD630_33140	88.1	51.199	461	0	323.31	1	39	39	27	26	28	28	27	30	28	30	29	26	27	28	25	25	24	28	27	25	25	26	26	29	30	30	27	27	26	28	28	27	30	28	30	29	26	27	28	25
CD630_36650|ID:2834957|	CD630_36650|ID:2834957|	>CD630_36650|ID:2834957| Conserved hypothetical protein, DUF951 family [Clostridium difficile 630]	CD630_36650	32.8	7.1487	61	0	7.6692	1	3	3	1	2	2	3	3	1	3	1	2	3	1	2	2	2	3	1	3	3	1	3	2	3	2	3	2	1	2	2	3	3	1	3	1	2	3	1	2	2
CD630_23300|ID:2833793|xpt|	CD630_23300|ID:2833793|xpt|	>CD630_23300|ID:2833793|xpt| Xanthine phosphoribosyltransferase (XPRTase) [Clostridium difficile 630]	CD630_23300	59.5	20.98	190	0	323.31	1	10	10	7	5	6	6	7	6	5	6	6	6	5	7	5	6	5	5	6	7	6	6	7	5	5	6	5	7	5	6	6	7	6	5	6	6	6	5	7	5
CD630_24030|ID:2833853|dut|	CD630_24030|ID:2833853|dut|	>CD630_24030|ID:2833853|dut| Deoxyuridine 5-triphosphate nucleotidohydrolase (dUTPase) (dUTP pyrophosphatase) [Clostridium difficile 630]	CD630_24030	81.8	15.823	143	0	323.31	1	12	12	8	8	9	9	11	8	9	10	9	11	7	9	5	8	8	9	9	9	10	11	8	9	10	10	11	8	8	9	9	11	8	9	10	9	11	7	9	5
CD630_02120|ID:2831406|	CD630_02120|ID:2831406|	>CD630_02120|ID:2831406| Putative sulfatase [Clostridium difficile 630]	CD630_02120	61.9	79.8	687	0	323.31	1	43	43	32	34	32	32	37	31	32	32	33	39	28	32	30	30	33	30	34	34	32	34	33	36	31	31	34	32	34	32	32	37	31	32	32	33	39	28	32	30
CD630_30150|ID:2834382|	CD630_30150|ID:2834382|	>CD630_30150|ID:2834382| PTS system, mannose-specfic IIA component [Clostridium difficile 630]	CD630_30150	94.1	17.095	153	0	323.31	1	16	16	15	14	13	13	13	12	12	13	12	12	10	10	9	10	8	11	13	13	13	12	12	14	12	11	13	15	14	13	13	13	12	12	13	12	12	10	10	9
CD630_15290|ID:2833405|	CD630_15290|ID:2833405|	>CD630_15290|ID:2833405| ABC-type transport system, permease [Clostridium difficile 630]	CD630_15290	69.4	45.406	409	0	323.31	1	32	32	21	22	21	23	22	19	21	19	22	20	19	21	18	18	23	21	20	19	21	21	20	21	19	22	21	21	22	21	23	22	19	21	19	22	20	19	21	18
CD630_36730|ID:2834964|	CD630_36730|ID:2834964|	>CD630_36730|ID:2834964| Putative stage 0 sporulation protein, DNA-binding protein Spo0J-like [Clostridium difficile 630]	CD630_36730	77.4	29.841	261	0	323.31	1	19	19	12	13	12	13	14	13	15	14	14	14	15	14	15	16	12	13	15	14	16	15	14	14	13	14	13	12	13	12	13	14	13	15	14	14	14	15	14	15
CD630_26290|ID:2834044|spoIVA|	CD630_26290|ID:2834044|spoIVA|	>CD630_26290|ID:2834044|spoIVA| Stage IV sporulation protein A [Clostridium difficile 630]	CD630_26290	69	55.516	491	0	323.31	1	39	39	23	8	13	29	30	26	17	16	31	33	25	20	11	28	30	26	13	16	33	33	24	12	19	35	33	23	8	13	29	30	26	17	16	31	33	25	20	11
CD630_02240|ID:2831415|purD|	CD630_02240|ID:2831415|purD|	>CD630_02240|ID:2831415|purD| Phosphoribosylamine--glycine ligase [Clostridium difficile 630]	CD630_02240	78.6	45.766	416	0	323.31	1	31	31	22	17	21	21	19	22	17	20	18	18	21	16	22	18	22	22	18	21	19	18	22	15	19	17	19	22	17	21	21	19	22	17	20	18	18	21	16	22
CD630_30270|ID:2834391|	CD630_30270|ID:2834391|	>CD630_30270|ID:2834391| PTS system, glucose-like IIA component [Clostridium difficile 630]	CD630_30270	73.1	16.953	156	0	323.31	1	10	10	8	9	8	8	8	8	8	8	8	8	8	9	8	7	8	9	8	8	8	8	8	8	8	8	8	8	9	8	8	8	8	8	8	8	8	8	9	8
CD630_15770|ID:2832522|pgm|	CD630_15770|ID:2832522|pgm|	>CD630_15770|ID:2832522|pgm| Alpha-phosphoglucomutase [Clostridium difficile 630]	CD630_15770	79.5	63.649	565	0	323.31	1	43	43	33	30	33	37	31	31	30	34	36	31	33	30	30	30	34	32	31	34	30	32	32	33	31	37	33	33	30	33	37	31	31	30	34	36	31	33	30	30
CD630_02200|ID:2831411|purF|	CD630_02200|ID:2831411|purF|	>CD630_02200|ID:2831411|purF| Amidophosphoribosyltransferase [Clostridium difficile 630]	CD630_02200	80.9	50.768	455	0	323.31	1	37	37	26	25	27	25	29	25	29	26	27	28	24	23	23	21	23	25	28	26	24	27	27	28	27	28	25	26	25	27	25	29	25	29	26	27	28	24	23	23
CD630_00250|ID:2831183|mcsB|	CD630_00250|ID:2831183|mcsB|	>CD630_00250|ID:2831183|mcsB| Tyrosine kinase protein [Clostridium difficile 630]	CD630_00250	74.2	38.912	341	0	323.31	1	27	27	21	16	20	21	22	21	22	18	21	23	17	21	15	19	18	22	20	21	20	18	20	21	19	22	19	21	16	20	21	22	21	22	18	21	23	17	21	15
CD630_26640|ID:2834078|murE|	CD630_26640|ID:2834078|murE|	>CD630_26640|ID:2834078|murE| UDP-N-acetylmuramyl-tripeptide synthetase [Clostridium difficile 630]	CD630_26640	70.9	53.907	484	0	323.31	1	43	43	33	32	34	36	33	28	32	33	37	32	28	28	31	30	30	31	31	35	31	32	30	31	33	32	30	33	32	34	36	33	28	32	33	37	32	28	28	31
CD630_21180|ID:2832849|thrC|	CD630_21180|ID:2832849|thrC|	>CD630_21180|ID:2832849|thrC| Threonine synthase [Clostridium difficile 630]	CD630_21180	81.1	55.781	493	0	323.31	1	44	44	32	30	36	34	36	35	34	33	34	37	28	31	31	31	31	34	38	33	33	37	32	37	32	32	35	32	30	36	34	36	35	34	33	34	37	28	31	31
CD630_26960|ID:2834099|	CD630_26960|ID:2834099|	>CD630_26960|ID:2834099| Putative pyridoxal phosphate-dependent transferase [Clostridium difficile 630]	CD630_26960	57.3	45.861	396	0	323.31	1	27	27	21	15	21	18	22	19	19	19	21	22	18	16	13	16	15	22	21	21	17	22	21	21	17	21	23	21	15	21	18	22	19	19	19	21	22	18	16	13
CD630_32840|ID:2834597|HtrA|	CD630_32840|ID:2834597|HtrA|	>CD630_32840|ID:2834597|HtrA| High temperature requirement A protease [Clostridium difficile 630]	CD630_32840	52.9	37.369	359	0	323.31	1	17	17	15	15	15	14	16	13	15	14	14	15	14	12	13	12	12	16	14	16	14	16	15	15	16	12	15	15	15	15	14	16	13	15	14	14	15	14	12	13
CD630_15260|ID:2832482|pyrC|	CD630_15260|ID:2832482|pyrC|	>CD630_15260|ID:2832482|pyrC| Dihydroorotase (DHOase) [Clostridium difficile 630]	CD630_15260	71.3	45.976	421	0	323.31	1	27	27	21	19	21	21	16	22	15	19	22	18	22	18	20	20	18	21	18	20	21	19	22	18	23	21	19	21	19	21	21	16	22	15	19	22	18	22	18	20
CD630_36780|ID:2834968|oxaA1|	CD630_36780|ID:2834968|oxaA1|	>CD630_36780|ID:2834968|oxaA1| Sporulation membrane protein SpoIIIJ [Clostridium difficile 630]	CD630_36780	42.6	26.514	235	0	238.19	1	9	9	7	6	6	6	7	7	6	5	6	7	8	5	8	8	8	7	7	7	5	6	6	7	6	6	6	7	6	6	6	7	7	6	5	6	7	8	5	8
CD630_00650|ID:2831223|	CD630_00650|ID:2831223|	>CD630_00650|ID:2831223| Putative NADP-dependent deshydrogenase [Clostridium difficile 630]	CD630_00650	69.5	27.991	262	0	323.31	1	17	17	13	15	15	13	14	15	15	15	13	14	10	13	13	14	11	14	15	15	14	13	13	16	15	14	13	13	15	15	13	14	15	15	15	13	14	10	13	13
CD630_21930|ID:2833698|cwp24|	CD630_21930|ID:2833698|cwp24|	>CD630_21930|ID:2833698|cwp24| Putative cell wall-binding protein [Clostridium difficile 630]	CD630_21930	49.8	51.316	480	0	323.31	1	23	23	19	13	19	18	17	15	16	16	18	17	18	17	20	16	14	17	16	18	19	15	20	17	16	17	15	19	13	19	18	17	15	16	16	18	17	18	17	20
CD630_32890|ID:2834602|	CD630_32890|ID:2834602|	>CD630_32890|ID:2834602| Conserved hypothetical protein [Clostridium difficile 630]	CD630_32890	87.6	13.709	121	0	177.13	1	9	9	5	5	5	5	4	7	5	7	5	5	8	5	8	6	8	6	4	6	7	6	5	5	6	6	6	5	5	5	5	4	7	5	7	5	5	8	5	8
CD630_07850|ID:2831862|	CD630_07850|ID:2831862|	>CD630_07850|ID:2831862| ABC-type transport system, ATP-binding protein [Clostridium difficile 630]	CD630_07850	80.4	58.835	516	0	323.31	1	39	39	28	22	28	24	31	23	24	25	27	29	25	23	21	22	27	24	27	27	23	28	26	29	20	27	27	28	22	28	24	31	23	24	25	27	29	25	23	21
CD630_25570|ID:2833985|	CD630_25570|ID:2833985|	>CD630_25570|ID:2833985| Conserved hypothetical protein [Clostridium difficile 630]	CD630_25570	66.1	20.231	174	0	323.31	1	12	12	7	8	6	7	9	7	6	7	7	7	7	8	8	8	8	6	6	7	8	5	7	8	8	8	8	7	8	6	7	9	7	6	7	7	7	7	8	8
CD630_10470|ID:2832102|cwp18|	CD630_10470|ID:2832102|cwp18|	>CD630_10470|ID:2832102|cwp18| Putative cell wall-binding protein [Clostridium difficile 630]	CD630_10470	65.7	37.384	350	0	323.31	1	23	23	17	18	15	17	15	16	16	15	18	15	16	15	16	18	14	18	15	16	18	15	18	16	16	18	14	17	18	15	17	15	16	16	15	18	15	16	15	16
CD630_25160|ID:2832936|ansB|	CD630_25160|ID:2832936|ansB|	>CD630_25160|ID:2832936|ansB| L-asparaginase [Clostridium difficile 630]	CD630_25160	83.7	35.772	331	0	323.31	1	22	22	18	14	17	16	16	15	15	17	16	15	16	15	16	17	15	17	15	15	17	15	16	14	15	17	16	18	14	17	16	16	15	15	17	16	15	16	15	16
CD630_07810|ID:2833251|	CD630_07810|ID:2833251|	>CD630_07810|ID:2833251| Putative penicillin-binding protein [Clostridium difficile 630]	CD630_07810	53.8	96.531	897	0	323.31	1	48	48	36	34	38	36	37	36	32	37	35	38	38	33	36	31	37	34	32	39	33	35	35	34	36	36	34	36	34	38	36	37	36	32	37	35	38	38	33	36
CD630_11650|ID:2832196|	CD630_11650|ID:2832196|	>CD630_11650|ID:2832196| Putative ribosome-associated protein [Clostridium difficile 630]	CD630_11650	59.8	13.718	122	0	135.65	1	6	6	5	5	6	5	6	4	5	4	5	5	5	5	5	5	4	5	6	5	5	6	6	5	6	5	5	5	5	6	5	6	4	5	4	5	5	5	5	5
CD630_13030|ID:2833341|npdA|	CD630_13030|ID:2833341|npdA|	>CD630_13030|ID:2833341|npdA| NAD-dependent deacetylase, Sir2 family [Clostridium difficile 630]	CD630_13030	74.3	27.063	245	0	323.31	1	15	15	9	9	11	11	7	10	10	11	10	11	11	11	11	10	10	8	12	11	10	9	9	11	11	11	8	9	9	11	11	7	10	10	11	10	11	11	11	11
CD630_21580|ID:2833666|gabT|	CD630_21580|ID:2833666|gabT|	>CD630_21580|ID:2833666|gabT| 4-aminobutyrate aminotransferase [Clostridium difficile 630]	CD630_21580	62.8	48.171	441	0	323.31	1	27	27	18	18	17	16	21	17	17	16	17	19	19	19	18	17	20	16	18	18	16	19	15	17	16	16	18	18	18	17	16	21	17	17	16	17	19	19	19	18
CD630_35980|ID:2834891|luxS|	CD630_35980|ID:2834891|luxS|	>CD630_35980|ID:2834891|luxS| S-ribosylhomocysteine lyase (Autoinducer-2 production protein luxS) (AI-2 synthesis protein) [Clostridium difficile 630]	CD630_35980	58.9	16.768	151	0	84.318	1	12	12	6	6	6	5	4	6	6	5	7	5	6	5	6	6	4	6	6	6	6	5	6	6	6	8	5	6	6	6	5	4	6	6	5	7	5	6	5	6
CD630_29800|ID:2834350|	CD630_29800|ID:2834350|	>CD630_29800|ID:2834350| Putative CRISPR-associated autoregulator DevR family protein protein [Clostridium difficile 630]	CD630_29800	78	34.908	304	0	323.31	1	25	25	17	16	16	13	16	18	16	19	13	15	16	16	16	15	15	18	14	18	16	18	16	18	17	14	20	17	16	16	13	16	18	16	19	13	15	16	16	16
CD630_21280|ID:2833645|ispG|	CD630_21280|ID:2833645|ispG|	>CD630_21280|ID:2833645|ispG| 4-hydroxy-3-methylbut-2-en-1-yl diphosphate synthase [Clostridium difficile 630]	CD630_21280	79.2	37.865	351	0	323.31	1	26	26	21	21	24	21	22	19	21	21	23	23	16	20	19	19	20	17	21	22	22	24	18	22	22	22	22	21	21	24	21	22	19	21	21	23	23	16	20	19
CD630_34000|ID:2834700|	CD630_34000|ID:2834700|	>CD630_34000|ID:2834700| Conserved hypothetical protein, UPF0042 family [Clostridium difficile 630]	CD630_34000	77.9	32.813	285	0	323.31	1	19	19	14	14	14	13	16	13	15	14	14	14	13	14	11	13	13	14	15	14	13	15	14	15	12	15	15	14	14	14	13	16	13	15	14	14	14	13	14	11
CD630_13060|ID:2832318|	CD630_13060|ID:2832318|	>CD630_13060|ID:2832318| Conserved hypothetical protein [Clostridium difficile 630]	CD630_13060	72.5	17.755	153	0	323.31	1	8	8	5	4	5	5	5	6	5	6	5	5	5	6	5	6	7	7	5	5	7	6	5	5	6	5	6	5	4	5	5	5	6	5	6	5	5	5	6	5
CD630_02790|ID:2831470|	CD630_02790|ID:2831470|	>CD630_02790|ID:2831470| Conserved hypothetical protein [Clostridium difficile 630]	CD630_02790	87	14.647	131	0	212.43	1	14	14	9	8	9	7	8	9	8	7	8	9	8	9	8	7	7	8	9	8	6	8	9	8	9	9	6	9	8	9	7	8	9	8	7	8	9	8	9	8
CD630_20690|ID:2833597|	CD630_20690|ID:2833597|	>CD630_20690|ID:2833597| Putative molybdopterin cofactor biosynthesis protein [Clostridium difficile 630]	CD630_20690	65.2	37.171	339	0	323.31	1	19	19	17	16	14	13	12	16	16	15	15	16	14	15	16	14	15	16	15	15	16	13	16	17	13	14	16	17	16	14	13	12	16	16	15	15	16	14	15	16
CD630_24120|ID:2833858|	CD630_24120|ID:2833858|	>CD630_24120|ID:2833858| Putative negative regulator of gluconeogenesis [Clostridium difficile 630]	CD630_24120	62.7	23.401	212	0	323.31	1	14	14	9	10	9	9	11	11	10	10	9	9	10	10	11	9	11	10	9	9	9	10	10	10	11	9	8	9	10	9	9	11	11	10	10	9	9	10	10	11
CD630_02700|ID:2831462|fliM|	CD630_02700|ID:2831462|fliM|	>CD630_02700|ID:2831462|fliM| Flagellar motor switch protein FliM [Clostridium difficile 630]	CD630_02700	77.5	33.056	293	0	323.31	1	20	20	15	15	13	14	14	16	15	13	14	16	16	14	13	14	12	15	14	15	14	12	15	16	12	14	14	15	15	13	14	14	16	15	13	14	16	16	14	13
CD630_36070|ID:2834900|	CD630_36070|ID:2834900|	>CD630_36070|ID:2834900| Putative iron-sulfur assembly protein [Clostridium difficile 630]	CD630_36070	54.1	33.288	305	0	323.31	1	15	15	8	8	9	10	9	7	8	9	7	8	10	10	12	11	11	8	9	8	8	9	8	9	10	9	8	8	8	9	10	9	7	8	9	7	8	10	10	12
CD630_29630|ID:2834334|ldtcd1|	CD630_29630|ID:2834334|ldtcd1|	>CD630_29630|ID:2834334|ldtcd1| L,D-transpeptidases [Clostridium difficile 630]	CD630_29630	64.6	52.49	469	0	323.31	1	32	32	25	28	26	26	25	24	26	26	25	23	23	26	25	23	23	25	24	26	24	23	24	28	23	26	26	25	28	26	26	25	24	26	26	25	23	23	26	25
CD630_28020|ID:2834193|tgt|	CD630_28020|ID:2834193|tgt|	>CD630_28020|ID:2834193|tgt| Queuine tRNA-ribosyltransferase (tRNA-guanine transglycosylase) (Guanine insertion enzyme) [Clostridium difficile 630]	CD630_28020	58.2	42.356	373	0	323.31	1	16	16	10	14	14	13	12	13	11	14	12	12	12	11	13	12	11	12	12	12	13	13	9	12	14	13	13	10	14	14	13	12	13	11	14	12	12	12	11	13
CD630_33080|ID:2834618|rph|	CD630_33080|ID:2834618|rph|	>CD630_33080|ID:2834618|rph| Bifunctional enzyme, tRNA nucleotidyltransferase ; Nucleoside-triphosphatase [Clostridium difficile 630]	CD630_33080	63.9	50.125	449	0	323.31	1	26	26	22	23	16	21	20	21	20	21	21	20	20	19	20	17	20	22	22	17	20	21	22	20	21	20	20	22	23	16	21	20	21	20	21	21	20	20	19	20
CD630_07610|ID:2831840|	CD630_07610|ID:2831840|	>CD630_07610|ID:2831840| Putative ATP-dependent RNA helicase [Clostridium difficile 630]	CD630_07610	76.2	60.577	537	0	323.31	1	43	43	32	33	32	37	37	32	34	30	34	36	31	25	32	34	30	33	33	31	29	34	35	33	31	36	34	32	33	32	37	37	32	34	30	34	36	31	25	32
CD630_08440|ID:2831911|cwp25|	CD630_08440|ID:2831911|cwp25|	>CD630_08440|ID:2831911|cwp25| Putative cell wall-binding protein [Clostridium difficile 630]	CD630_08440	61.7	33.794	313	0	278.19	1	18	18	13	10	9	13	15	12	12	9	11	15	11	11	9	14	11	11	12	10	12	15	14	10	11	11	14	13	10	9	13	15	12	12	9	11	15	11	11	9
CD630_07580|ID:2833249|pflA|	CD630_07580|ID:2833249|pflA|	>CD630_07580|ID:2833249|pflA| Pyruvate formate-lyase activating enzyme [Clostridium difficile 630]	CD630_07580	76.6	27.514	244	0	256.71	1	14	14	8	11	10	9	8	11	9	12	8	8	10	9	11	11	11	11	8	9	10	10	9	9	11	10	12	8	11	10	9	8	11	9	12	8	8	10	9	11
CD630_24370|ID:2833883|era|	CD630_24370|ID:2833883|era|	>CD630_24370|ID:2833883|era| GTP-binding protein Era [Clostridium difficile 630]	CD630_24370	74.4	33.889	297	0	323.31	1	22	22	19	15	17	19	19	15	18	16	19	19	13	18	17	16	17	14	17	15	17	17	19	17	13	18	18	19	15	17	19	19	15	18	16	19	19	13	18	17
CD630_25890|ID:2834015|	CD630_25890|ID:2834015|	>CD630_25890|ID:2834015| Conserved hypothetical protein [Clostridium difficile 630]	CD630_25890	79.9	34.216	293	0	323.31	1	27	27	22	17	19	19	18	19	18	18	18	17	19	17	16	15	18	20	19	20	16	18	20	20	18	21	18	22	17	19	19	18	19	18	18	18	17	19	17	16
CD630_35430|ID:2833094|	CD630_35430|ID:2833094|	>CD630_35430|ID:2833094| Putative nicotinate phosphribosyltransferase [Clostridium difficile 630]	CD630_35430	69.1	53.821	476	0	323.31	1	31	31	16	18	17	19	18	18	15	18	17	17	21	19	18	17	21	17	17	18	18	19	15	15	17	17	20	16	18	17	19	18	18	15	18	17	17	21	19	18
CD630_23560|ID:2833815|trxB3|	CD630_23560|ID:2833815|trxB3|	>CD630_23560|ID:2833815|trxB3| Thioredoxin reductase 3 [Clostridium difficile 630]	CD630_23560	70.8	34.151	315	0	323.31	1	17	17	11	11	9	10	9	12	11	11	11	12	10	10	11	11	10	11	12	11	13	10	12	11	11	14	11	11	11	9	10	9	12	11	11	11	12	10	10	11
CD630_26220|ID:2834038|sepF|	CD630_26220|ID:2834038|sepF|	>CD630_26220|ID:2834038|sepF| Cell division protein SepF [Clostridium difficile 630]	CD630_26220	64.5	17.268	152	0	116.43	1	9	9	7	5	7	6	8	6	6	6	7	8	5	7	7	6	8	6	6	7	6	7	6	7	6	7	7	7	5	7	6	8	6	6	6	7	8	5	7	7
CD630_31370|ID:2834487|bglF|	CD630_31370|ID:2834487|bglF|	>CD630_31370|ID:2834487|bglF| PTS system, beta-glucoside-specific IIABC component [Clostridium difficile 630]	CD630_31370	36.9	65.827	613	0	323.31	1	25	25	15	16	16	15	18	17	15	20	16	18	16	14	17	15	18	18	17	17	16	19	16	15	20	15	18	15	16	16	15	18	17	15	20	16	18	16	14	17
CD630_32350|ID:2834554|ssb|	CD630_32350|ID:2834554|ssb|	>CD630_32350|ID:2834554|ssb| Single-stranded DNA-binding protein [Clostridium difficile 630]	CD630_32350	72	24.671	211	0	323.31	1	20	20	10	0	6	16	16	12	9	8	16	16	9	7	7	12	16	12	7	6	17	17	12	7	8	17	16	10	0	6	16	16	12	9	8	16	16	9	7	7
CD630_10760|ID:2832128|	CD630_10760|ID:2832128|	>CD630_10760|ID:2832128| PTS system, mannose/fructose/sorbose IIB component [Clostridium difficile 630]	CD630_10760	69.2	17.372	156	0	80.196	1	10	10	3	1	3	3	2	2	2	3	3	4	3	3	3	2	3	4	2	6	1	3	3	4	5	2	3	3	1	3	3	2	2	2	3	3	4	3	3	3
CD630_01750|ID:2831376|	CD630_01750|ID:2831376|	>CD630_01750|ID:2831376| Putative oxidoreductase, Fe-S subunit [Clostridium difficile 630]	CD630_01750	86.6	17.752	157	0	323.31	1	15	15	11	11	11	12	10	10	10	12	11	10	8	10	6	8	8	8	11	10	10	10	11	11	10	11	11	11	11	11	12	10	10	10	12	11	10	8	10	6
CD630_35950|ID:2833100|	CD630_35950|ID:2833100|	>CD630_35950|ID:2833100| Aminopeptidase [Clostridium difficile 630]	CD630_35950	60.1	46.234	409	0	292.11	1	27	27	19	16	19	21	22	18	19	17	18	22	16	16	16	18	17	17	19	20	19	23	19	22	16	20	20	19	16	19	21	22	18	19	17	18	22	16	16	16
CD630_13100|ID:2832323|rbfA|	CD630_13100|ID:2832323|rbfA|	>CD630_13100|ID:2832323|rbfA| Ribosome-binding factor A [Clostridium difficile 630]	CD630_13100	81.7	14.433	126	0	263.18	1	13	13	10	8	10	9	9	10	8	8	11	10	10	6	8	9	7	10	10	11	11	9	9	9	8	12	10	10	8	10	9	9	10	8	8	11	10	10	6	8
CD630_13330|ID:2832343|	CD630_13330|ID:2832343|	>CD630_13330|ID:2832343| Putative phage tyrosine recombinase [Clostridium difficile 630]	CD630_13330	58.6	35.515	302	0	323.31	1	20	20	16	13	16	17	17	15	15	15	15	16	15	15	13	15	14	15	16	16	18	16	16	16	15	18	16	16	13	16	17	17	15	15	15	15	16	15	15	13
CD630_00550|ID:2831212|	CD630_00550|ID:2831212|	>CD630_00550|ID:2831212| Putative tRNA/rRNA methyltransferase, TrmH family, group3 [Clostridium difficile 630]	CD630_00550	76.2	27.277	248	0	323.31	1	17	17	14	14	14	13	13	14	14	12	13	14	14	14	11	13	14	13	12	15	12	14	14	13	14	13	13	14	14	14	13	13	14	14	12	13	14	14	14	11
CD630_13170|ID:2832329|	CD630_13170|ID:2832329|	>CD630_13170|ID:2832329| Conserved hypothetical protein [Clostridium difficile 630]	CD630_13170	80.1	31.497	281	0	323.31	1	19	19	14	9	11	15	11	13	11	11	17	11	13	12	12	15	13	14	10	12	13	14	14	11	10	18	13	14	9	11	15	11	13	11	11	17	11	13	12	12
CD630_34740|ID:2834768|atpB|	CD630_34740|ID:2834768|atpB|	>CD630_34740|ID:2834768|atpB| ATP synthase subunit a [Clostridium difficile 630]	CD630_34740	20.5	25.972	234	0	87.882	1	4	4	2	3	3	2	2	3	1	3	2	2	3	2	2	2	3	3	1	2	3	3	2	1	2	2	3	2	3	3	2	2	3	1	3	2	2	3	2	2
CD630_22490|ID:2833740|	CD630_22490|ID:2833740|	>CD630_22490|ID:2833740| Putative ATPase [Clostridium difficile 630]	CD630_22490	65.2	31.5	273	0	323.31	1	16	16	11	12	13	13	13	12	13	13	13	13	11	12	10	12	12	12	12	13	14	13	13	12	12	14	13	11	12	13	13	13	12	13	13	13	13	11	12	10
CD630_08740|ID:2833267|;CD630_08770|ID:2833270|	CD630_08740|ID:2833267|	>CD630_08740|ID:2833267| ABC-type transport system, sugar-family ATP-binding protein [Clostridium difficile 630]	CD630_08740	86.9	28.196	251;251	0	323.31	2	23;8	23	13	11	10	12	21	10	14	9	12	21	8	9	5	4	22	10	18	11	10	21	12	19	8	13	19	13	11	10	12	21	10	14	9	12	21	8	9	5
CD630_34340|ID:2834733|cobB|	CD630_34340|ID:2834733|cobB|	>CD630_34340|ID:2834733|cobB| Cobyrinic acid A,C-diamide synthase [Clostridium difficile 630]	CD630_34340	69.9	51.789	458	0	323.31	1	27	27	21	18	20	19	21	22	19	20	19	22	21	19	20	21	20	22	20	20	19	20	20	19	21	22	21	21	18	20	19	21	22	19	20	19	22	21	19	20
CD630_00210|ID:2831179|pycA|	CD630_00210|ID:2831179|pycA|	>CD630_00210|ID:2831179|pycA| Pyruvate carboxylase [Clostridium difficile 630]	CD630_00210	63.6	128.57	1143	0	323.31	1	77	77	60	54	62	62	62	61	62	63	63	63	52	56	53	58	50	60	62	66	58	62	59	63	64	61	62	60	54	62	62	62	61	62	63	63	63	52	56	53
CD630_11990|ID:2832228|spoIIIAH|	CD630_11990|ID:2832228|spoIIIAH|	>CD630_11990|ID:2832228|spoIIIAH| Stage III sporulation protein AH [Clostridium difficile 630]	CD630_11990	62.4	25.906	229	0	323.31	1	19	19	12	3	6	11	10	8	8	8	13	15	9	9	7	11	14	11	4	9	11	13	13	7	9	12	13	12	3	6	11	10	8	8	8	13	15	9	9	7
CD630_26710|ID:2834084|appD|	CD630_26710|ID:2834084|appD|	>CD630_26710|ID:2834084|appD| ABC-type transport system, ATP-binding protein [Clostridium difficile 630]	CD630_26710	79.7	36.262	325	0	323.31	1	17	17	11	10	11	12	11	11	12	11	12	12	10	10	8	8	8	10	13	10	10	12	13	13	10	10	11	11	10	11	12	11	11	12	11	12	12	10	10	8
CD630_24770|ID:2833920|	CD630_24770|ID:2833920|	>CD630_24770|ID:2833920| Conserved hypothetical protein [Clostridium difficile 630]	CD630_24770	70.1	35.79	301	0	323.31	1	23	23	12	15	16	16	16	14	17	16	16	17	16	13	14	16	14	13	15	16	16	17	12	15	12	18	16	12	15	16	16	16	14	17	16	16	17	16	13	14
CD630_16630|ID:2833428|guaD|	CD630_16630|ID:2833428|guaD|	>CD630_16630|ID:2833428|guaD| Guanine deaminase (Guanase) (Guanine aminase) (Guanine aminohydrolase) (GAH) [Clostridium difficile 630]	CD630_16630	84.6	48.171	423	0	323.31	1	31	31	22	21	27	24	23	24	22	23	23	23	24	23	19	15	19	22	24	25	24	24	24	25	24	22	21	22	21	27	24	23	24	22	23	23	23	24	23	19
CD630_36080|ID:2834901|	CD630_36080|ID:2834901|	>CD630_36080|ID:2834901| ABC-type transport system, ATP-binding protein [Clostridium difficile 630]	CD630_36080	76.4	26.672	242	0	323.31	1	16	16	12	11	15	12	14	11	13	13	11	14	10	14	13	11	12	11	13	14	10	13	12	13	14	12	11	12	11	15	12	14	11	13	13	11	14	10	14	13
CD630_27520|ID:2832980|	CD630_27520|ID:2832980|	>CD630_27520|ID:2832980| Conserved hypothetical protein [Clostridium difficile 630]	CD630_27520	63.8	25.615	221	0	323.31	1	18	18	12	11	11	11	13	11	12	11	11	11	11	13	13	13	13	12	12	12	12	11	13	12	12	13	11	12	11	11	11	13	11	12	11	11	11	11	13	13
CD630_24980|ID:2832931|dacF|	CD630_24980|ID:2832931|dacF|	>CD630_24980|ID:2832931|dacF| D-alanyl-D-alanine carboxypeptidase (putative sporulation-specific penicillin-binding protein) [Clostridium difficile 630]	CD630_24980	58.7	48.26	429	0	323.31	1	28	28	21	21	23	25	22	17	21	23	25	20	18	18	22	19	17	20	22	25	22	20	21	22	24	20	21	21	21	23	25	22	17	21	23	25	20	18	18	22
CD630_31570|ID:2834500|smpB|	CD630_31570|ID:2834500|smpB|	>CD630_31570|ID:2834500|smpB| SsrA-binding protein [Clostridium difficile 630]	CD630_31570	55.8	18.721	163	0	323.31	1	10	10	8	6	8	5	8	7	7	9	5	7	8	5	8	8	7	8	7	8	5	6	8	5	7	7	7	8	6	8	5	8	7	7	9	5	7	8	5	8
CD630_17920|ID:2833461|	CD630_17920|ID:2833461|	>CD630_17920|ID:2833461| Putative L-threonine 3-dehydrogenase [Clostridium difficile 630]	CD630_17920	72.6	35.616	318	0	323.31	1	19	19	16	14	18	16	17	14	16	15	16	17	15	16	16	15	13	15	17	17	15	17	16	15	16	15	14	16	14	18	16	17	14	16	15	16	17	15	16	16
CD630_34200|ID:2834719|cobA	CD630_34200|ID:2834719|cobA	>CD630_34200|ID:2834719|cobA + hemD| Bifunctional uroporphyrinogen-III methyltransferase/uroporphyrinogen-III synthase [Clostridium difficile 630]	CD630_34200	83.6	55.424	499	0	323.31	1	38	38	28	30	29	30	29	27	28	35	30	29	30	30	31	26	27	30	29	30	29	29	29	30	33	29	30	28	30	29	30	29	27	28	35	30	29	30	30	31
CD630_24960|ID:2833935|selD|	CD630_24960|ID:2833935|selD|	>CD630_24960|ID:2833935|selD| Selenide, water dikinase (Selenophosphate synthetase) (Selenium donor protein) [Clostridium difficile 630]	CD630_24960	68	33.953	316	0	323.31	1	17	17	16	11	13	15	13	14	14	13	14	11	11	13	10	12	12	13	14	14	13	12	16	14	10	14	12	16	11	13	15	13	14	14	13	14	11	11	13	10
CD630_16340|ID:2832569|terD|	CD630_16340|ID:2832569|terD|	>CD630_16340|ID:2832569|terD| Tellurium resistance protein [Clostridium difficile 630]	CD630_16340	60.9	20.761	192	0	323.31	1	12	12	6	7	7	7	7	8	7	7	7	8	8	7	8	7	7	8	7	7	7	7	7	7	6	7	8	4	5	5	5	5	6	5	5	5	6	6	5	6
CD630_34260|ID:2834725|cbiF|	CD630_34260|ID:2834725|cbiF|	>CD630_34260|ID:2834725|cbiF| Cobalt-precorrin-4 C(11)-methyltransferase (Cobalt-precorrin-3 methylase) [Clostridium difficile 630]	CD630_34260	89.6	27.916	250	0	323.31	1	19	19	15	14	12	13	13	16	13	16	13	14	17	13	16	16	17	18	16	14	14	13	16	16	13	15	15	15	14	12	13	13	16	13	16	13	14	17	13	16
CD630_10350|ID:2832090|cwp16|	CD630_10350|ID:2832090|cwp16|	>CD630_10350|ID:2832090|cwp16| Putative N-acetylmuramoyl-L-alanine amidase, autolysin [Clostridium difficile 630]	CD630_10350	61	73.861	672	0	323.31	1	43	43	30	30	32	33	37	32	30	32	32	38	25	31	25	30	31	29	32	31	33	32	32	32	30	29	29	10	9	10	12	13	10	10	9	11	13	8	11	7
CD630_07770|ID:2831856|	CD630_07770|ID:2831856|	>CD630_07770|ID:2831856| Putative membrane protein [Clostridium difficile 630]	CD630_07770	15	29.46	280	0	20.284	1	5	5	4	3	4	4	4	4	2	4	4	4	3	3	4	4	4	4	3	4	4	3	4	3	4	4	4	4	3	4	4	4	4	2	4	4	4	3	3	4
CD630_07210|ID:2831804|	CD630_07210|ID:2831804|	>CD630_07210|ID:2831804| Conserved hypothetical protein [Clostridium difficile 630]	CD630_07210	73.2	24.261	224	0	323.31	1	14	14	10	11	11	10	9	11	12	12	11	10	12	10	10	10	10	11	10	11	10	9	9	10	10	10	9	10	11	11	10	9	11	12	12	11	10	12	10	10
CD630_16940|ID:2833438|	CD630_16940|ID:2833438|	>CD630_16940|ID:2833438| Conserved hypothetical protein [Clostridium difficile 630]	CD630_16940	78.1	17.576	151	0	323.31	1	10	10	8	8	9	10	8	8	9	9	9	8	7	8	9	8	9	9	9	9	9	9	9	8	6	9	9	8	8	9	10	8	8	9	9	9	8	7	8	9
CD630_17770|ID:2832682|	CD630_17770|ID:2832682|	>CD630_17770|ID:2832682| Putative arsenate reductase [Clostridium difficile 630]	CD630_17770	70	13.929	120	0	323.31	1	11	11	6	7	8	8	10	6	7	7	6	9	5	5	7	6	9	5	6	6	7	10	6	6	7	6	5	6	7	8	8	10	6	7	7	6	9	5	5	7
CD630_32280|ID:2834548|	CD630_32280|ID:2834548|	>CD630_32280|ID:2834548| Putative membrane protein [Clostridium difficile 630]	CD630_32280	60.2	36.278	329	0	323.31	1	16	16	12	14	14	13	12	11	12	12	14	11	10	14	12	13	10	11	11	11	10	13	13	11	13	14	11	12	14	14	13	12	11	12	12	14	11	10	14	12
CD630_23250|ID:2833788|gatC|	CD630_23250|ID:2833788|gatC|	>CD630_23250|ID:2833788|gatC| PTS system, galactitol-specific IIC component [Clostridium difficile 630]	CD630_23250	19.3	45.783	424	0	181.3	1	6	6	5	5	4	5	5	4	5	4	5	4	4	4	4	4	5	4	5	4	4	4	5	4	4	4	5	5	5	4	5	5	4	5	4	5	4	4	4	4
CD630_35960|ID:2834889|	CD630_35960|ID:2834889|	>CD630_35960|ID:2834889| putative homocysteine S-methyltransferase [Clostridium difficile 630]	CD630_35960	78.1	86.594	793	0	323.31	1	54	54	44	44	45	44	47	43	43	43	45	48	37	39	44	40	39	44	45	46	42	44	47	44	44	43	44	44	44	45	44	47	43	43	43	45	48	37	39	44
CD630_10030|ID:2832057|fumA|	CD630_10030|ID:2832057|fumA|	>CD630_10030|ID:2832057|fumA| Fumarate hydratase class I, subunit A [Clostridium difficile 630]	CD630_10030	50.2	30.259	279	0	169.78	1	15	15	12	12	13	13	13	11	12	12	12	13	8	9	10	10	11	12	11	13	14	13	12	11	11	13	12	12	12	13	13	13	11	12	12	12	13	8	9	10
CD630_33570|ID:2834657|	CD630_33570|ID:2834657|	>CD630_33570|ID:2834657| Putative protease/amidase [Clostridium difficile 630]	CD630_33570	56.2	21.944	194	0	206.32	1	11	11	7	9	8	5	7	9	5	10	7	7	10	7	10	10	9	10	6	8	9	6	6	7	10	7	9	7	9	8	5	7	9	5	10	7	7	10	7	10
CD630_17800|ID:2832685|	CD630_17800|ID:2832685|	>CD630_17800|ID:2832685| Putative methylase [Clostridium difficile 630]	CD630_17800	70.4	44.397	382	0	323.31	1	29	29	19	21	20	21	21	23	23	20	20	22	23	20	18	16	17	20	20	23	22	22	21	24	20	21	23	19	21	20	21	21	23	23	20	20	22	23	20	18
CD630_29250|ID:2833005|;CD630_09410|ID:2833278|	CD630_29250|ID:2833005|;CD630_09410|ID:2833278|	>CD630_29250|ID:2833005| Putative phage protein [Clostridium difficile 630];>CD630_09410|ID:2833278| Putative phage protein [Clostridium difficile 630]	CD630_29250	41.9	12.598	105;105	0	70.911	2	5;5	5	2	2	3	2	2	3	3	2	2	2	2	2	2	2	3	3	3	3	4	2	2	3	2	3	3	2	2	3	2	2	3	3	2	2	2	2	2	2
CD630_08940|ID:2831947|	CD630_08940|ID:2831947|	>CD630_08940|ID:2831947| Putative iron-dependent hydrogenase [Clostridium difficile 630]	CD630_08940	71.1	54.994	498	0	323.31	1	34	34	26	24	29	25	24	23	27	26	27	25	23	26	27	25	23	24	27	26	23	22	27	25	26	26	23	25	23	28	24	23	22	26	25	26	24	22	25	26
CD630_23900|ID:2833843|	CD630_23900|ID:2833843|	>CD630_23900|ID:2833843| Transcriptional regulator, beta-lactams repressor [Clostridium difficile 630]	CD630_23900	82.3	14.717	124	0	260.46	1	15	15	12	12	10	12	12	11	12	6	13	11	11	13	11	11	13	11	12	10	12	10	12	12	9	10	10	10	10	8	10	10	9	10	5	11	9	9	11	9
CD630_21170|ID:2833640|trxB|	CD630_21170|ID:2833640|trxB|	>CD630_21170|ID:2833640|trxB| Thioredoxin reductase [Clostridium difficile 630]	CD630_21170	50.3	32.564	302	0	323.31	1	15	15	10	11	11	12	11	12	10	11	12	11	11	9	8	9	10	11	10	11	11	12	11	10	11	9	10	10	11	11	12	11	12	10	11	12	11	11	9	8
CD630_18000|ID:2833465|terD|	CD630_18000|ID:2833465|terD|	>CD630_18000|ID:2833465|terD| Tellurium resistance protein [Clostridium difficile 630]	CD630_18000	80.3	21.429	188	0	323.31	1	17	17	7	8	7	10	9	9	8	10	9	9	9	7	8	9	9	10	8	8	10	10	8	8	10	9	8	7	8	7	10	9	9	8	10	9	9	9	7	8
CD630_11460|ID:2832178|mreC|	CD630_11460|ID:2832178|mreC|	>CD630_11460|ID:2832178|mreC| Rod shape-determining protein MreC [Clostridium difficile 630]	CD630_11460	43.1	32.439	299	0	97.232	1	15	15	11	11	11	11	12	12	9	10	9	11	9	9	9	8	8	12	12	10	11	12	11	11	11	11	10	11	11	11	11	12	12	9	10	9	11	9	9	9
CD630_02551|ID:2831447|FlbD|	CD630_02551|ID:2831447|FlbD|	>CD630_02551|ID:2831447|FlbD| Flagellar protein FlbD [Clostridium difficile 630]	CD630_02551	82.1	7.776	67	0	27.138	1	9	9	7	6	7	5	7	7	8	7	5	7	7	7	7	6	8	7	8	7	6	6	8	8	6	6	7	7	6	7	5	7	7	8	7	5	7	7	7	7
CD630_27300|ID:2834129|	CD630_27300|ID:2834129|	>CD630_27300|ID:2834129| Conserved hypothetical protein [Clostridium difficile 630]	CD630_27300	55.7	11.207	97	0	102.23	1	8	8	5	6	5	6	5	5	6	5	6	6	7	5	6	5	5	5	6	5	6	4	6	6	5	6	4	5	6	5	6	5	5	6	5	6	6	7	5	6
CD630_23490|ID:2833810|grdC|	CD630_23490|ID:2833810|grdC|	>CD630_23490|ID:2833810|grdC| Glycine reductase complex component C subunit beta (Protein PC beta) [Clostridium difficile 630]	CD630_23490	84.3	55.213	510	0	323.31	1	32	32	26	24	22	27	26	29	24	25	29	27	27	24	23	28	23	29	27	23	30	26	27	25	26	29	28	26	24	22	27	26	29	24	25	29	27	27	24	23
CD630_17670|ID:2832672|gapB|	CD630_17670|ID:2832672|gapB|	>CD630_17670|ID:2832672|gapB| Glyceraldehyde-3-phosphate dehydrogenase (GAPDH) [Clostridium difficile 630]	CD630_17670	70.4	37.38	338	0	323.31	1	22	22	15	14	18	15	16	16	18	17	17	16	15	16	17	15	15	14	19	20	19	17	15	18	18	19	16	15	14	18	15	16	16	18	17	17	16	15	16	17
CD630_22520|ID:2833741|	CD630_22520|ID:2833741|	>CD630_22520|ID:2833741| Glutamate 2,3-aminomutase [Clostridium difficile 630]	CD630_22520	77.3	48.98	422	0	323.31	1	30	30	25	19	22	27	21	22	22	20	27	24	20	19	21	23	14	21	20	23	21	21	23	20	21	27	21	25	19	22	27	21	22	22	20	27	24	20	19	21
CD630_26110|ID:2834029|mtnN|	CD630_26110|ID:2834029|mtnN|	>CD630_26110|ID:2834029|mtnN| MTA/SAH nucleosidase (5-methylthioadenosine nucleosidase) (S-adenosylhomocysteine nucleosidase) [Clostridium difficile 630]	CD630_26110	62.5	25.156	232	0	323.31	1	10	10	8	5	9	7	8	5	6	7	7	7	8	8	9	7	7	6	6	9	6	8	8	6	6	7	7	8	5	9	7	8	5	6	7	7	7	8	8	9
CD630_01880|ID:2831388|	CD630_01880|ID:2831388|	>CD630_01880|ID:2831388| Putative ketopantoate reductase [Clostridium difficile 630]	CD630_01880	83.4	35.584	308	0	323.31	1	27	27	19	17	17	15	19	20	19	16	15	18	17	18	18	14	15	20	19	16	17	18	19	20	19	19	16	19	17	17	15	19	20	19	16	15	18	17	18	18
CD630_14500|ID:2832426|folP|	CD630_14500|ID:2832426|folP|	>CD630_14500|ID:2832426|folP| Dihydropteroate synthase [Clostridium difficile 630]	CD630_14500	87.3	29.801	267	0	323.31	1	20	20	14	15	15	16	14	12	17	14	16	13	14	15	12	12	13	14	16	16	13	14	14	17	14	16	14	14	15	15	16	14	12	17	14	16	13	14	15	12
CD630_21190|ID:2832850|thrB|	CD630_21190|ID:2832850|thrB|	>CD630_21190|ID:2832850|thrB| Homoserine kinase (HSK) (HK) [Clostridium difficile 630]	CD630_21190	80.1	32.67	297	0	323.31	1	14	14	11	12	13	11	12	11	10	12	10	12	11	11	12	11	13	13	11	11	12	11	11	11	12	10	13	11	12	13	11	12	11	10	12	10	12	11	11	12
CD630_35020|ID:2834797|pth|	CD630_35020|ID:2834797|pth|	>CD630_35020|ID:2834797|pth| Peptidyl-tRNA hydrolase (PTH) [Clostridium difficile 630]	CD630_35020	66.7	20.773	186	0	246.26	1	12	12	11	10	11	12	12	10	11	9	12	12	8	11	9	9	7	10	12	11	9	11	10	12	8	12	11	11	10	11	12	12	10	11	9	12	12	8	11	9
CD630_14950|ID:2832463|proC|	CD630_14950|ID:2832463|proC|	>CD630_14950|ID:2832463|proC| Pyrroline-5-carboxylate reductase [Clostridium difficile 630]	CD630_14950	55.8	28.498	267	0	241.45	1	15	15	13	13	13	13	13	13	12	12	12	13	10	12	12	11	11	13	13	13	12	13	14	12	13	12	13	9	9	9	9	9	9	8	8	8	9	8	8	8
CD630_18180|ID:2832711|ispH|	CD630_18180|ID:2832711|ispH|	>CD630_18180|ID:2832711|ispH| 4-hydroxy-3-methylbut-2-enyl diphosphate reductase [Clostridium difficile 630]	CD630_18180	73.1	31.466	279	0	323.31	1	20	20	14	16	16	16	16	18	16	18	15	14	14	17	18	17	17	18	14	14	17	15	16	14	17	14	16	14	16	16	16	16	18	16	18	15	14	14	17	18
CD630_33980|ID:2834698|	CD630_33980|ID:2834698|	>CD630_33980|ID:2834698| Putative hydrolase, NUDIX family [Clostridium difficile 630]	CD630_33980	79.4	16.424	141	0	214.15	1	12	12	11	9	10	9	11	11	10	10	9	9	10	9	11	9	10	11	10	10	9	10	10	9	9	8	9	11	9	10	9	11	11	10	10	9	9	10	9	11
CD630_28670|ID:2834246|	CD630_28670|ID:2834246|	>CD630_28670|ID:2834246| Putative regulatory protease, U62 family [Clostridium difficile 630]	CD630_28670	87	49.732	460	0	323.31	1	32	32	27	24	24	27	24	23	25	25	26	25	21	19	22	22	21	22	25	26	28	25	30	26	21	28	25	27	24	24	27	24	23	25	25	26	25	21	19	22
CD630_16020|ID:2832544|	CD630_16020|ID:2832544|	>CD630_16020|ID:2832544| PTS system, lactose/cellobiose-family IIB component [Clostridium difficile 630]	CD630_16020	67	11.033	100	0	103.82	1	4	4	4	2	3	3	4	3	3	2	3	4	4	2	2	2	3	3	3	3	2	4	4	3	2	3	3	4	2	3	3	4	3	3	2	3	4	4	2	2
CD630_02090|ID:2831403|	CD630_02090|ID:2831403|	>CD630_02090|ID:2831403| Putative tagatose 6-phosphate kinase [Clostridium difficile 630]	CD630_02090	80.5	47.877	421	0	323.31	1	31	31	24	25	28	21	23	18	21	25	23	19	21	12	20	18	5	20	8	25	15	12	21	10	21	21	11	24	25	28	21	23	18	21	25	23	19	21	12	20
CD630_33100|ID:2834620|	CD630_33100|ID:2834620|	>CD630_33100|ID:2834620| Putative D-isomer specific 2-hydroxyacid dehydrogenase [Clostridium difficile 630]	CD630_33100	65.4	35.818	312	0	323.31	1	16	16	13	11	10	11	11	12	11	13	12	10	11	10	13	11	12	13	9	12	12	10	11	11	11	12	12	13	11	10	11	11	12	11	13	12	10	11	10	13
CD630_08290|ID:2831897|	CD630_08290|ID:2831897|	>CD630_08290|ID:2831897| Putative metallo-beta-lactamase superfamily protein [Clostridium difficile 630]	CD630_08290	77.5	30.728	271	0	323.31	1	14	14	13	12	12	12	12	13	12	11	10	11	12	13	12	11	11	12	12	11	9	10	11	12	10	10	11	13	12	12	12	12	13	12	11	10	11	12	13	12
CD630_04870|ID:2833195|	CD630_04870|ID:2833195|	>CD630_04870|ID:2833195| Putative carbon-nitrogen hydrolase [Clostridium difficile 630]	CD630_04870	85.1	31.069	275	0	323.31	1	25	25	19	18	19	18	15	19	17	20	17	16	18	16	19	16	14	19	18	21	18	16	19	18	20	20	14	19	18	19	18	15	19	17	20	17	16	18	16	19
CD630_32050|ID:2833050|	CD630_32050|ID:2833050|	>CD630_32050|ID:2833050| Putative nitroreductase [Clostridium difficile 630]	CD630_32050	52.3	22.362	197	0	226.7	1	11	11	8	8	8	9	10	8	8	8	10	9	8	8	8	8	9	8	8	8	8	9	8	8	7	7	9	8	8	8	9	10	8	8	8	10	9	8	8	8
CD630_26600|ID:2834075|	CD630_26600|ID:2834075|	>CD630_26600|ID:2834075| Putative peptidase, M16 family [Clostridium difficile 630]	CD630_26600	65.2	49.758	428	0	323.31	1	31	31	23	17	20	25	23	23	20	22	23	23	20	17	17	19	18	22	20	20	21	23	23	20	16	24	22	23	17	20	25	23	23	20	22	23	23	20	17	17
CD630_34210|ID:2834720|hemC|	CD630_34210|ID:2834720|hemC|	>CD630_34210|ID:2834720|hemC| Porphobilinogen deaminase (PBG) (Hydroxymethylbilane synthase) (HMBS) (Pre-uroporphyrinogen synthase) [Clostridium difficile 630]	CD630_34210	67.4	33.398	301	0	323.31	1	21	21	16	14	16	19	19	16	18	17	19	17	13	17	12	14	15	16	17	16	17	18	17	16	16	17	16	16	14	16	19	19	16	18	17	19	17	13	17	12
CD630_28660|ID:2834245|	CD630_28660|ID:2834245|	>CD630_28660|ID:2834245| Putative modulator of DNA gyrase, peptidase U62 [Clostridium difficile 630]	CD630_28660	69.5	49.09	449	0	323.31	1	27	27	18	15	17	20	20	16	17	16	17	17	13	15	15	14	12	17	17	15	16	19	18	18	18	20	14	18	15	17	20	20	16	17	16	17	17	13	15	15
CD630_12280|ID:2832255|	CD630_12280|ID:2832255|	>CD630_12280|ID:2832255| Putative peptidase, U32 family [Clostridium difficile 630]	CD630_12280	65.5	47.781	415	0	323.31	1	26	26	21	20	20	21	20	20	19	18	21	19	19	21	17	20	16	18	20	19	19	20	21	19	21	20	19	21	20	20	21	20	20	19	18	21	19	19	21	17
CD630_05610|ID:2831682|	CD630_05610|ID:2831682|	>CD630_05610|ID:2831682| Putative aldo/keto reductase ; putative ferredoxin [Clostridium difficile 630]	CD630_05610	73.1	37.765	331	0	323.31	1	28	28	19	16	17	20	20	17	18	17	20	20	17	15	18	15	11	17	20	17	16	18	17	20	14	15	15	19	16	17	20	20	17	18	17	20	20	17	15	18
CD630_20990|ID:2833627|XdhD|	CD630_20990|ID:2833627|XdhD|	>CD630_20990|ID:2833627|XdhD| Xanthine dehydrogenase subunit XdhD, molybdopterin-binding [Clostridium difficile 630]	CD630_20990	64.5	82.047	754	0	323.31	1	46	46	31	36	34	33	32	32	34	34	34	31	31	32	29	35	32	34	33	35	30	32	33	34	33	34	31	31	35	33	32	31	32	33	33	33	30	30	31	29
CD630_21660|ID:2833673|msrAB|	CD630_21660|ID:2833673|msrAB|	>CD630_21660|ID:2833673|msrAB| Peptide methionine sulfoxide reductase MsrA/MsrB [Clostridium difficile 630]	CD630_21660	56.8	36.463	317	0	323.31	1	21	21	14	11	15	13	12	11	14	12	14	13	12	15	11	10	11	11	15	15	11	13	15	14	13	13	12	14	11	15	13	12	11	14	12	14	13	12	15	11
CD630_18140|ID:2832707|	CD630_18140|ID:2832707|	>CD630_18140|ID:2832707| Putative phosphoglycerate mutase [Clostridium difficile 630]	CD630_18140	85	24.386	213	0	274.08	1	18	18	15	14	13	14	12	15	12	14	14	12	13	13	10	12	11	16	14	15	15	13	14	15	13	14	13	15	14	13	14	12	15	12	14	14	12	13	13	10
CD630_01520|ID:2831358|gcp|	CD630_01520|ID:2831358|gcp|	>CD630_01520|ID:2831358|gcp| Putative O-sialoglycoprotein endopeptidase [Clostridium difficile 630]	CD630_01520	80.2	36.492	338	0	323.31	1	21	21	19	9	13	16	14	14	12	17	18	15	17	13	14	16	12	18	11	13	18	14	17	10	14	17	14	19	9	13	16	14	14	12	17	18	15	17	13	14
CD630_02740|ID:2831466|	CD630_02740|ID:2831466|	>CD630_02740|ID:2831466| Putative iron-containing alcohol dehydrogenase [Clostridium difficile 630]	CD630_02740	73.7	41.166	376	0	323.31	1	20	20	18	14	15	18	16	15	16	15	18	16	14	14	12	13	13	17	15	16	17	16	18	16	16	17	15	18	14	15	18	16	15	16	15	18	16	14	14	12
CD630_02480|ID:2831439|fliF|	CD630_02480|ID:2831439|fliF|	>CD630_02480|ID:2831439|fliF| Flagellar M-ring protein FliF [Clostridium difficile 630]	CD630_02480	70.2	56.382	516	0	323.31	1	28	28	19	20	22	20	22	20	21	21	19	21	18	19	19	17	20	19	22	20	19	22	20	20	22	17	20	19	20	22	20	22	20	21	21	19	21	18	19	19
CD630_27800|ID:2834172|pgm|	CD630_27800|ID:2834172|pgm|	>CD630_27800|ID:2834172|pgm| Alpha-phosphoglucomutase [Clostridium difficile 630]	CD630_27800	81.3	64.254	568	0	323.31	1	47	47	28	31	29	30	30	27	29	29	28	30	26	31	26	27	29	26	29	29	27	32	27	31	27	30	27	28	31	29	30	30	27	29	29	28	30	26	31	26
CD630_00930|ID:2831254|	CD630_00930|ID:2831254|	>CD630_00930|ID:2831254| Ribosomal protein L14E/L6E/L27E-like [Clostridium difficile 630]	CD630_00930	52.8	10.212	89	0	54.076	1	6	6	4	6	5	3	4	3	5	4	4	4	3	4	4	4	5	3	4	4	3	4	4	4	4	4	4	4	6	5	3	4	3	5	4	4	4	3	4	4
CD630_17170|ID:2832635|	CD630_17170|ID:2832635|	>CD630_17170|ID:2832635| Conserved hypothetical protein, DUF917 family [Clostridium difficile 630]	CD630_17170	85	38.83	359	0	323.31	1	21	21	12	17	14	12	16	12	13	15	12	15	10	16	14	10	17	12	17	15	11	13	14	17	13	13	15	12	17	14	12	16	12	13	15	12	15	10	16	14
CD630_12780|ID:2832295|iscR|	CD630_12780|ID:2832295|iscR|	>CD630_12780|ID:2832295|iscR| Transcriptional regulator, Rrf2 family [Clostridium difficile 630]	CD630_12780	77	16.477	148	0	286.61	1	12	12	5	6	5	7	7	7	7	5	7	5	5	7	5	5	6	8	8	6	7	6	7	8	6	5	7	5	6	5	7	7	7	7	5	7	5	5	7	5
CD630_25840|ID:2834008|fmt|	CD630_25840|ID:2834008|fmt|	>CD630_25840|ID:2834008|fmt| Methionyl-tRNA formyltransferase [Clostridium difficile 630]	CD630_25840	84.5	34.454	309	0	323.31	1	22	22	17	16	17	17	18	15	16	17	17	18	15	15	15	14	14	16	16	18	16	19	17	19	16	17	17	17	16	17	17	18	15	16	17	17	18	15	15	15
CD630_12170|ID:2832244|	CD630_12170|ID:2832244|	>CD630_12170|ID:2832244| Putative glycosyl transferase, family 2 [Clostridium difficile 630]	CD630_12170	63.5	25.924	230	0	323.31	1	15	15	10	11	12	12	11	12	9	11	12	11	10	8	11	11	9	12	11	13	12	11	12	11	11	13	11	10	11	12	12	11	12	9	11	12	11	10	8	11
CD630_13530|ID:2833347|	CD630_13530|ID:2833347|	>CD630_13530|ID:2833347| Putative phosphomethylpyrimidine kinase [Clostridium difficile 630]	CD630_13530	78.4	30.544	273	0	323.31	1	17	17	15	15	14	15	16	15	16	13	13	15	12	13	14	12	10	15	16	16	11	16	13	15	10	13	14	15	15	14	15	16	15	16	13	13	15	12	13	14
CD630_17180|ID:2835012|	CD630_17180|ID:2835012|	>CD630_17180|ID:2835012| Putative hydantoinase (Disrupted IStron) [Clostridium difficile 630]	CD630_17180	82.7	39.692	370	0	323.31	1	28	28	20	19	19	15	19	19	21	18	18	19	20	21	20	17	24	20	21	19	16	20	19	21	19	15	22	20	19	19	15	19	19	21	18	18	19	20	21	20
CD630_03410|ID:2833142|	CD630_03410|ID:2833142|	>CD630_03410|ID:2833142| Conserved hypothetical protein [Clostridium difficile 630]	CD630_03410	83.5	15.768	139	0	227.68	1	11	11	10	8	10	9	11	7	9	9	9	11	10	10	8	9	10	10	9	10	9	11	11	9	9	7	9	10	8	10	9	11	7	9	9	9	11	10	10	8
CD630_27820|ID:2834174|cwp7|	CD630_27820|ID:2834174|cwp7|	>CD630_27820|ID:2834174|cwp7| Cell wall binding protein [Clostridium difficile 630]	CD630_27820	51	39.295	351	0	323.31	1	18	18	14	14	16	16	16	14	14	14	16	15	15	12	12	15	12	16	16	16	13	16	16	15	15	15	15	14	14	16	16	16	14	14	14	16	15	15	12	12
CD630_07300|ID:2831813|	CD630_07300|ID:2831813|	>CD630_07300|ID:2831813| Putative iron-sulfur protein [Clostridium difficile 630]	CD630_07300	52.3	71.524	642	0	323.31	1	30	30	24	22	24	23	25	20	25	22	22	24	18	22	17	20	21	23	22	23	18	22	24	22	23	25	23	24	22	24	23	25	20	25	22	22	24	18	22	17
CD630_27380|ID:2834133|	CD630_27380|ID:2834133|	>CD630_27380|ID:2834133| Putative cytosine permease [Clostridium difficile 630]	CD630_27380	8.8	44.824	410	0	7.5915	1	4	4	4	4	3	3	4	4	3	4	4	3	3	2	3	3	3	4	3	4	4	4	4	3	4	3	4	4	4	3	3	4	4	3	4	4	3	3	2	3
CD630_05670|ID:2831687|	CD630_05670|ID:2831687|	>CD630_05670|ID:2831687| Conserved hypothetical protein, DegV family [Clostridium difficile 630]	CD630_05670	57.8	31.541	282	0	210.53	1	17	17	11	9	13	13	11	12	11	12	12	10	10	13	13	11	11	12	12	11	12	12	13	11	11	13	10	11	9	13	13	11	12	11	12	12	10	10	13	13
CD630_02710|ID:2831463|fliN|	CD630_02710|ID:2831463|fliN|	>CD630_02710|ID:2831463|fliN| Flagellar motor switch phosphatase FliN [Clostridium difficile 630]	CD630_02710	74.2	13.824	124	0	277.72	1	8	8	6	6	4	6	6	6	7	6	5	6	6	7	6	5	6	5	7	5	5	6	6	5	5	4	6	6	6	4	6	6	6	7	6	5	6	6	7	6
CD630_34900|ID:2834785|spoIIE|	CD630_34900|ID:2834785|spoIIE|	>CD630_34900|ID:2834785|spoIIE| Phosphoprotein phosphatase [Clostridium difficile 630]	CD630_34900	52.2	88.497	790	0	323.31	1	46	46	28	20	19	35	22	29	21	18	34	25	27	22	19	30	25	29	20	19	34	24	28	18	20	34	25	28	20	19	35	22	29	21	18	34	25	27	22	19
CD630_12550|ID:2832278|rimM|	CD630_12550|ID:2832278|rimM|	>CD630_12550|ID:2832278|rimM| 16S rRNA processing protein RimM [Clostridium difficile 630]	CD630_12550	59.6	19.77	171	0	148.98	1	14	14	8	8	11	9	10	7	9	9	9	11	7	7	10	8	8	9	9	11	7	11	9	9	10	10	8	8	8	11	9	10	7	9	9	9	11	7	7	10
CD630_11350|ID:2832166|	CD630_11350|ID:2832166|	>CD630_11350|ID:2832166| Putative SH3-domain protein [Clostridium difficile 630]	CD630_11350	88.9	45.105	431	0	323.31	1	35	35	21	18	22	20	21	16	20	17	19	22	19	20	19	19	21	19	20	21	19	21	21	21	20	19	20	21	18	22	20	21	16	20	17	19	22	19	20	19
CD630_23400|ID:2833802|	CD630_23400|ID:2833802|	>CD630_23400|ID:2833802| Conserved hypothetical protein [Clostridium difficile 630]	CD630_23400	31.9	10.342	91	0	6.9874	1	3	3	2	3	3	3	2	3	2	3	3	2	3	3	3	2	2	3	3	2	3	2	2	2	3	2	2	2	3	3	3	2	3	2	3	3	2	3	3	3
CD630_13110|ID:2835003|	CD630_13110|ID:2835003|	>CD630_13110|ID:2835003| Putative phosphoesterase (Disrupted IStron) [Clostridium difficile 630]	CD630_13110	56.1	25.147	223	0	142.3	1	10	10	6	5	4	5	6	8	6	7	4	6	3	5	7	4	8	6	6	6	5	7	6	6	5	6	4	6	5	4	5	6	8	6	7	4	6	3	5	7
CD630_13000|ID:2832314|pepA|	CD630_13000|ID:2832314|pepA|	>CD630_13000|ID:2832314|pepA| Leucine aminopeptidase [Clostridium difficile 630]	CD630_13000	74.5	52.795	483	0	323.31	1	30	30	23	20	23	23	23	24	21	23	24	24	24	23	23	24	23	25	21	23	22	22	24	22	22	25	24	23	20	23	23	23	24	21	23	24	24	24	23	23
CD630_30990|ID:2834453|	CD630_30990|ID:2834453|	>CD630_30990|ID:2834453| Putative amidohydrolase, M20D family [Clostridium difficile 630]	CD630_30990	66.6	43.552	395	0	323.31	1	19	19	11	10	10	10	12	11	10	12	8	15	12	11	10	11	13	11	13	10	10	14	9	12	7	8	13	11	10	10	10	12	11	10	12	8	15	12	11	10
CD630_12610|ID:2832284|	CD630_12610|ID:2832284|	>CD630_12610|ID:2832284| Putative ribonucleotide-diphosphate reductase [Clostridium difficile 630]	CD630_12610	51.2	83.382	729	0	323.31	1	38	38	26	25	28	27	26	25	28	25	28	26	25	25	21	24	23	26	28	29	23	27	27	29	26	27	26	26	25	28	27	26	25	28	25	28	26	25	25	21
CD630_08180|ID:2831886|	CD630_08180|ID:2831886|	>CD630_08180|ID:2831886| 6-phospho-beta-glucosidase [Clostridium difficile 630]	CD630_08180	86.1	54.655	468	0	323.31	1	35	35	28	26	29	29	29	28	27	27	29	29	25	24	24	27	24	28	27	28	29	30	28	25	27	28	29	27	25	28	28	28	27	26	26	28	28	24	23	23
CD630_23660|ID:2833823|	CD630_23660|ID:2833823|	>CD630_23660|ID:2833823| Conserved hypothetical protein [Clostridium difficile 630]	CD630_23660	78.3	17.132	152	0	323.31	1	19	19	14	11	13	13	13	11	12	11	14	12	11	12	12	9	9	13	11	12	12	13	13	13	11	13	11	14	11	13	13	13	11	12	11	14	12	11	12	12
CD630_21550|ID:2832860|bioB|	CD630_21550|ID:2832860|bioB|	>CD630_21550|ID:2832860|bioB| Biotin synthase [Clostridium difficile 630]	CD630_21550	69.3	42.02	361	0	323.31	1	23	23	20	19	17	18	19	15	18	15	18	18	20	18	20	18	19	18	18	18	17	19	18	17	16	17	18	20	19	17	18	19	15	18	15	18	18	20	18	20
CD630_06480|ID:2831741|	CD630_06480|ID:2831741|	>CD630_06480|ID:2831741| Transcriptional regulator, GntR family [Clostridium difficile 630]	CD630_06480	74	25.732	219	0	217.4	1	15	15	12	12	14	11	12	10	13	12	12	13	10	14	11	11	10	9	14	12	10	11	12	13	11	10	12	12	12	14	11	12	10	13	12	12	13	10	14	11
CD630_11280|ID:2832159|polA|	CD630_11280|ID:2832159|polA|	>CD630_11280|ID:2832159|polA| DNA polymerase I (POLI) [Clostridium difficile 630]	CD630_11280	71	100.89	882	0	323.31	1	67	67	48	41	50	46	50	51	45	49	49	46	47	49	41	46	45	49	48	45	45	45	49	49	47	45	52	48	41	50	46	50	51	45	49	49	46	47	49	41
CD630_07350|ID:2831818|	CD630_07350|ID:2831818|	>CD630_07350|ID:2831818| Conserved hypothetical protein [Clostridium difficile 630]	CD630_07350	76.8	14.446	138	0	174.13	1	8	8	5	5	4	5	5	4	5	6	4	6	4	4	5	5	4	5	6	6	3	7	6	7	6	5	5	5	5	4	5	5	4	5	6	4	6	4	4	5
CD630_12050|ID:2832234|ispA|	CD630_12050|ID:2832234|ispA|	>CD630_12050|ID:2832234|ispA| Geranyltranstransferase [Clostridium difficile 630]	CD630_12050	62.7	32.671	295	0	323.31	1	19	19	16	15	16	14	15	15	15	17	15	15	14	15	16	16	16	17	15	16	14	15	17	16	15	17	16	16	15	16	14	15	15	15	17	15	15	14	15	16
CD630_27860|ID:2834178|cwp5|	CD630_27860|ID:2834178|cwp5|	>CD630_27860|ID:2834178|cwp5| Putative cell surface protein [Clostridium difficile 630]	CD630_27860	70.3	57.212	525	0	323.31	1	32	32	24	21	23	26	24	20	27	23	27	25	23	23	23	24	22	23	26	24	20	24	24	27	23	28	22	24	21	23	26	24	20	27	23	27	25	23	23	23
CD630_11530|ID:2832185|mgsA|	CD630_11530|ID:2832185|mgsA|	>CD630_11530|ID:2832185|mgsA| Methylglyoxal synthase (MGS) [Clostridium difficile 630]	CD630_11530	64.2	15.276	137	0	277.17	1	7	7	4	3	4	6	5	4	4	5	5	4	6	4	5	5	4	4	5	5	5	5	3	4	6	5	4	4	3	4	6	5	4	4	5	5	4	6	4	5
CD630_07140|ID:2831796|	CD630_07140|ID:2831796|	>CD630_07140|ID:2831796| Putative protein involved in protein-protein interactions [Clostridium difficile 630]	CD630_07140	76.3	44.052	380	0	323.31	1	24	24	15	15	15	16	16	18	14	19	16	15	17	15	15	12	17	16	15	15	20	17	14	15	15	16	18	15	15	15	16	16	18	14	19	16	15	17	15	15
CD630_35480|ID:2834840|	CD630_35480|ID:2834840|	>CD630_35480|ID:2834840| Putative YaaT-like protein involved in sporulation or related to DNA replication [Clostridium difficile 630]	CD630_35480	63.6	33.817	297	0	323.31	1	21	21	13	14	15	14	14	11	14	11	14	14	12	13	14	16	10	12	15	14	13	14	14	15	14	9	13	13	14	15	14	14	11	14	11	14	14	12	13	14
CD630_26610|ID:2834076|	CD630_26610|ID:2834076|	>CD630_26610|ID:2834076| Putative peptidase, M16 family [Clostridium difficile 630]	CD630_26610	72	47.833	421	0	323.31	1	36	36	23	23	26	28	24	26	29	24	30	25	20	20	21	22	20	25	25	24	26	28	25	23	24	29	27	23	23	26	28	24	26	29	24	30	25	20	20	21
CD630_33170|ID:2834627|fdhF|	CD630_33170|ID:2834627|fdhF|	>CD630_33170|ID:2834627|fdhF| Formate dehydrogenase-H (selenocysteine) [Clostridium difficile 630]	CD630_33170	66	79.811	714	0	323.31	1	40	40	30	25	33	33	33	28	29	31	31	31	28	31	31	27	30	30	31	32	28	32	33	31	29	32	28	30	25	33	33	33	28	29	31	31	31	28	31	31
CD630_14570|ID:2832433|	CD630_14570|ID:2832433|	>CD630_14570|ID:2832433| Conserved hypothetical protein [Clostridium difficile 630]	CD630_14570	67.7	40.962	365	0	323.31	1	20	20	13	13	16	14	12	14	12	13	15	12	12	15	11	12	10	13	12	14	15	13	10	11	15	15	12	13	13	16	14	12	14	12	13	15	12	12	15	11
CD630_03400|ID:2833141|	CD630_03400|ID:2833141|	>CD630_03400|ID:2833141| Conserved hypothetical protein [Clostridium difficile 630]	CD630_03400	62	195.31	1685	0	323.31	1	105	105	78	83	77	76	87	78	83	79	77	86	66	72	62	56	69	77	85	83	70	85	79	80	75	75	81	78	83	77	76	87	78	83	79	77	86	66	72	62
CD630_01840|ID:2831384|pyrB|	CD630_01840|ID:2831384|pyrB|	>CD630_01840|ID:2831384|pyrB| Aspartate carbamoyltransferase (Aspartate transcarbamylase) (ATCase) [Clostridium difficile 630]	CD630_01840	74.8	34.699	306	0	323.31	1	20	20	18	18	15	19	18	17	15	17	17	17	16	16	16	15	15	16	15	14	16	17	16	16	14	15	18	18	18	15	19	18	17	15	17	17	17	16	16	16
CD630_26000|ID:2834025|cstA|	CD630_26000|ID:2834025|cstA|	>CD630_26000|ID:2834025|cstA| Carbon starvation protein, CstA [Clostridium difficile 630]	CD630_26000	12.1	50.812	473	0	238.63	1	6	6	6	5	5	6	5	6	5	5	6	5	4	5	5	5	5	5	5	5	6	6	6	6	5	6	6	6	5	5	6	5	6	5	5	6	5	4	5	5
CD630_23620|ID:2835059|	CD630_23620|ID:2835059|	>CD630_23620|ID:2835059| Fragment of ABC-type transport system, permease (Part 1) [Clostridium difficile 630]	CD630_23620	37.8	20.694	188	0	144.1	1	5	5	4	4	4	4	4	4	4	3	4	4	4	4	4	4	3	4	4	4	2	4	4	4	4	4	3	4	4	4	4	4	4	4	3	4	4	4	4	4
CD630_19130|ID:2832797|eutB|	CD630_19130|ID:2832797|eutB|	>CD630_19130|ID:2832797|eutB| Ethanolamine ammonia lyase large subunit [Clostridium difficile 630]	CD630_19130	63.9	50.002	454	0	323.31	1	22	22	17	17	15	17	16	17	16	16	16	15	14	7	16	14	0	15	15	15	16	14	14	14	16	15	15	17	17	15	17	16	17	16	16	16	15	14	7	16
CD630_26850|ID:2834089|	CD630_26850|ID:2834089|	>CD630_26850|ID:2834089| Putative sporulation stage II, protein E [Clostridium difficile 630]	CD630_26850	69.4	67.405	589	0	323.31	1	42	42	27	26	31	32	32	28	31	26	29	32	27	28	26	24	23	28	27	31	24	31	29	28	25	29	22	27	26	31	32	32	28	31	26	29	32	27	28	26
CD630_10860|ID:2832137|	CD630_10860|ID:2832137|	>CD630_10860|ID:2832137| Putative peptidase, M20D family [Clostridium difficile 630]	CD630_10860	69.8	41.843	387	0	323.31	1	25	25	15	11	18	17	20	14	16	13	19	21	9	17	12	13	13	16	18	18	18	16	16	15	13	17	15	15	11	18	17	20	14	16	13	19	21	9	17	12
CD630_21750|ID:2833681|	CD630_21750|ID:2833681|	>CD630_21750|ID:2833681| ABC-type transport system, cystine/aminoacid-family permease [Clostridium difficile 630]	CD630_21750	37.7	24.502	220	0	160.58	1	8	8	7	7	7	8	7	8	7	8	8	7	6	5	7	6	5	6	7	7	6	6	8	6	6	8	7	7	7	7	8	7	8	7	8	8	7	6	5	7
CD630_36090|ID:2834902|	CD630_36090|ID:2834902|	>CD630_36090|ID:2834902| Conserved hypothetical protein [Clostridium difficile 630]	CD630_36090	51.5	7.603	66	0	30.264	1	3	3	1	1	3	2	1	1	1	3	2	1	1	1	3	2	2	1	2	3	2	2	1	2	3	2	3	1	1	3	2	1	1	1	3	2	1	1	1	3
CD630_08870|ID:2831941|	CD630_08870|ID:2831941|	>CD630_08870|ID:2831941| Transcriptional regulator, GntR family [Clostridium difficile 630]	CD630_08870	76	25.167	217	0	323.31	1	16	16	13	12	12	15	13	11	14	9	14	14	14	14	13	13	13	13	13	12	13	14	12	13	12	12	12	13	12	12	15	13	11	14	9	14	14	14	14	13
CD630_22130|ID:2833715|cynT|	CD630_22130|ID:2833715|cynT|	>CD630_22130|ID:2833715|cynT| Carbonic anhydrase [Clostridium difficile 630]	CD630_22130	59.6	20.934	188	0	272.33	1	13	13	11	10	12	12	8	10	10	10	11	11	10	10	12	10	8	10	12	11	8	10	11	9	11	11	9	11	10	12	12	8	10	10	10	11	11	10	10	12
CD630_27240|ID:2834125|	CD630_27240|ID:2834125|	>CD630_27240|ID:2834125| Putative polysaccharide deacetylase [Clostridium difficile 630]	CD630_27240	60.3	26.627	232	0	323.31	1	12	12	11	8	11	11	10	10	11	9	11	10	10	11	8	8	8	8	11	11	9	10	11	11	7	12	8	11	8	11	11	10	10	11	9	11	10	10	11	8
CD630_17180|ID:2835011|	CD630_17180|ID:2835011|	>CD630_17180|ID:2835011| Putative hydantoinase (Disrupted IStron) [Clostridium difficile 630]	CD630_17180	69.7	13.492	122	0	307.65	1	10	10	7	8	7	7	7	8	7	7	7	7	8	8	6	7	8	8	8	7	7	8	7	8	8	8	8	7	8	7	7	7	8	7	7	7	7	8	8	6
CD630_09010|ID:2831954|opuCC|	CD630_09010|ID:2831954|opuCC|	>CD630_09010|ID:2831954|opuCC| ABC-type transport system, glycine betaine/carnitine/choline permease [Clostridium difficile 630]	CD630_09010	51.1	56.792	517	0	323.31	1	25	25	19	19	19	18	17	19	19	19	20	17	17	18	18	19	17	20	20	18	18	18	19	19	20	20	15	19	19	19	18	17	19	19	19	20	17	17	18	18
CD630_20560|ID:2833587|	CD630_20560|ID:2833587|	>CD630_20560|ID:2833587| Conserved hypothetical protein [Clostridium difficile 630]	CD630_20560	59.4	62.942	566	0	323.31	1	28	28	21	17	20	22	21	20	17	19	20	18	20	20	21	19	24	21	19	21	22	20	21	20	19	21	19	21	17	20	22	21	20	17	19	20	18	20	20	21
CD630_09000|ID:2831953|opuCA|	CD630_09000|ID:2831953|opuCA|	>CD630_09000|ID:2831953|opuCA| ABC-type transport system, glycine betaine/carnitine/choline ATP-binding protein [Clostridium difficile 630]	CD630_09000	68.3	42.373	378	0	323.31	1	24	24	18	15	16	18	19	19	19	17	18	18	16	17	16	17	17	17	19	17	20	19	18	20	16	19	19	17	14	15	17	18	18	18	16	17	17	16	17	15
CD630_34090|ID:2834705|hprK|	CD630_34090|ID:2834705|hprK|	>CD630_34090|ID:2834705|hprK| PTS system, HPr kinase/phosphorylase [Clostridium difficile 630]	CD630_34090	56.6	35.509	309	0	323.31	1	21	21	13	14	15	12	13	14	13	13	14	13	13	14	15	13	13	13	15	13	14	11	13	15	15	13	13	13	14	15	12	13	14	13	13	14	13	13	14	15
CD630_01250|ID:2831332|spoIIQ|	CD630_01250|ID:2831332|spoIIQ|	>CD630_01250|ID:2831332|spoIIQ| Stage II sporulation protein Q [Clostridium difficile 630]	CD630_01250	64.4	24.657	222	0	323.31	1	13	13	9	5	9	12	10	11	8	11	12	11	11	8	9	10	11	11	1	7	11	9	9	0	9	10	12	9	5	9	12	10	11	8	11	12	11	11	8	9
CD630_35390|ID:2834833|	CD630_35390|ID:2834833|	>CD630_35390|ID:2834833| Putative deoxyribonuclease [Clostridium difficile 630]	CD630_35390	82.8	29.272	256	0	323.31	1	20	20	12	12	13	12	11	12	12	10	12	12	10	11	12	14	12	13	12	13	12	12	12	13	11	13	10	12	12	13	12	11	12	12	10	12	12	10	11	12
CD630_34970|ID:2834792|	CD630_34970|ID:2834792|	>CD630_34970|ID:2834792| Bifunctional protein [Includes: Tetrapyrrole methylase; NTP pyrophosphohydrolase MazG] [Clostridium difficile 630]	CD630_34970	63.5	55.65	482	0	323.31	1	31	31	23	16	21	21	20	19	16	20	19	19	20	17	12	17	16	15	16	23	19	21	18	19	17	21	16	23	16	21	21	20	19	16	20	19	19	20	17	12
CD630_19310|ID:2833481|lexA|	CD630_19310|ID:2833481|lexA|	>CD630_19310|ID:2833481|lexA| Transcriptional regulator, LexA repressor [Clostridium difficile 630]	CD630_19310	50.7	23.473	211	0	323.31	1	12	12	8	8	8	9	8	7	8	8	9	8	7	7	6	8	8	8	9	7	9	8	9	9	8	9	9	8	8	8	9	8	7	8	8	9	8	7	7	6
CD630_20100|ID:2833555|ermB|;CD630_20070|ID:2833550|ermB|	CD630_20100|ID:2833555|ermB|;CD630_20070|ID:2833550|ermB|	>CD630_20100|ID:2833555|ermB| rRNA adenine N-6-methyltransferase [Clostridium difficile 630];>CD630_20070|ID:2833550|ermB| rRNA adenine N-6-methyltransferase [Clostridium difficile 630]	CD630_20100	51.4	28.774	245;245	0	323.31	2	14;14	14	1	1	1	11	12	0	1	0	12	12	0	0	0	11	12	0	0	0	10	12	1	1	1	12	10	1	1	1	11	12	0	1	0	12	12	0	0	0
CD630_01500|ID:2831356|	CD630_01500|ID:2831356|	>CD630_01500|ID:2831356| Putative peptidase, M22 family [Clostridium difficile 630]	CD630_01500	66.8	26.521	238	0	323.31	1	15	15	10	9	9	13	9	10	10	7	13	9	7	6	8	8	8	10	10	9	13	9	10	8	8	12	7	10	9	9	13	9	10	10	7	13	9	7	6	8
CD630_21730|ID:2833679|	CD630_21730|ID:2833679|	>CD630_21730|ID:2833679| Putative peptidase, M20D family [Clostridium difficile 630]	CD630_21730	77	42.886	391	0	323.31	1	23	23	14	14	15	14	17	14	16	16	14	18	15	15	11	9	12	13	15	15	12	14	15	16	12	12	15	14	14	15	14	17	14	16	16	14	18	15	15	11
CD630_34560|ID:2833092|	CD630_34560|ID:2833092|	>CD630_34560|ID:2833092| 5-formyltetrahydrofolate cyclo-ligase [Clostridium difficile 630]	CD630_34560	73	21.605	189	0	299.22	1	13	13	11	10	11	10	10	10	9	11	10	10	8	9	10	7	6	8	9	10	10	10	10	10	10	11	9	11	10	11	10	10	10	9	11	10	10	8	9	10
CD630_26920|ID:2832967|	CD630_26920|ID:2832967|	>CD630_26920|ID:2832967| Putative threonine-phosphate decarboxylase [Clostridium difficile 630]	CD630_26920	66.5	40.863	358	0	323.31	1	21	21	11	12	14	15	13	15	11	14	15	13	13	14	13	12	11	15	12	10	13	13	13	10	13	12	14	11	12	14	15	13	15	11	14	15	13	13	14	13
CD630_28530|ID:2834232|dltA|	CD630_28530|ID:2834232|dltA|	>CD630_28530|ID:2834232|dltA| D-alanine--poly(phosphoribitol) ligase subunit 1 [Clostridium difficile 630]	CD630_28530	69.2	57.285	504	0	323.31	1	34	34	22	17	18	20	21	19	20	19	19	20	16	20	18	17	23	23	22	19	18	22	21	20	21	20	20	22	17	18	20	21	19	20	19	19	20	16	20	18
CD630_12810|ID:2832298|mnmA|	CD630_12810|ID:2832298|mnmA|	>CD630_12810|ID:2832298|mnmA| tRNA-specific 2-thiouridylase MnmA [Clostridium difficile 630]	CD630_12810	74	40.829	361	0	323.31	1	24	24	19	14	18	19	18	20	16	19	19	18	19	16	20	18	19	20	17	19	18	19	19	18	20	18	18	19	14	18	19	18	20	16	19	19	18	19	16	20
CD630_15420|ID:2832492|	CD630_15420|ID:2832492|	>CD630_15420|ID:2832492| Conserved hypothetical protein [Clostridium difficile 630]	CD630_15420	53.8	40.182	346	0	323.31	1	17	17	12	11	14	15	14	13	11	11	14	12	13	11	13	13	12	13	12	15	13	12	14	12	14	15	11	12	11	14	15	14	13	11	11	14	12	13	11	13
CD630_29070|ID:2834279|;CD630_09570|ID:2832011|	CD630_29070|ID:2834279|;CD630_09570|ID:2832011|	>CD630_29070|ID:2834279| Putative phage lipoprotein [Clostridium difficile 630];>CD630_09570|ID:2832011| Putative phage lipoprotein [Clostridium difficile 630]	CD630_29070	58.6	21.116	186;186	0	323.31	2	10;10	10	7	8	9	7	6	8	7	9	7	6	8	7	6	7	6	6	7	8	8	6	7	7	7	8	8	7	8	9	7	6	8	7	9	7	6	8	7	6
CD630_14100|ID:2832399|	CD630_14100|ID:2832399|	>CD630_14100|ID:2832399| Putative hydrolase, HAD superfamily, subfamily IIB [Clostridium difficile 630]	CD630_14100	74.9	29.366	259	0	323.31	1	22	22	18	16	19	19	20	15	17	17	19	18	16	14	16	17	14	16	18	18	19	18	18	17	16	19	17	18	16	19	19	20	15	17	17	19	18	16	14	16
CD630_21140|ID:2833638|	CD630_21140|ID:2833638|	>CD630_21140|ID:2833638| Two-component response regulator [Clostridium difficile 630]	CD630_21140	85.6	25.364	222	0	323.31	1	15	15	9	11	10	7	11	10	9	8	9	12	11	10	8	10	11	10	9	8	10	9	9	9	8	8	11	9	11	10	7	11	10	9	8	9	12	11	10	8
CD630_23540|ID:2833813|grdE|	CD630_23540|ID:2833813|grdE|	>CD630_23540|ID:2833813|grdE| Glycine reductase complex component B subunits alpha and beta (Selenoprotein PB alpha/beta) [Contains: Betaine reductase component B subunit beta; Betaine reductase component B subunit alpha] [Clostridium difficile 630]	CD630_23540	89	46.236	428	0	323.31	1	30	30	21	20	19	19	21	20	19	18	24	19	18	21	21	24	20	22	19	20	24	21	21	19	19	25	22	21	20	19	19	21	20	19	18	24	19	18	21	21
CD630_18280|ID:2832720|ftsH1|	CD630_18280|ID:2832720|ftsH1|	>CD630_18280|ID:2832720|ftsH1| Cell division protease FtsH1 [Clostridium difficile 630]	CD630_18280	67.8	66.272	605	0	323.31	1	37	37	27	24	24	28	27	24	27	24	28	27	23	23	22	23	24	26	26	26	25	26	24	26	23	28	23	27	24	24	28	27	24	27	24	28	27	23	23	22
CD630_14410|ID:2832417|	CD630_14410|ID:2832417|	>CD630_14410|ID:2832417| Putative membrane protein [Clostridium difficile 630]	CD630_14410	30.2	31.575	288	0	95.648	1	8	8	6	7	7	6	7	6	7	6	7	7	5	5	7	7	6	7	8	6	6	7	6	7	6	5	5	6	7	7	6	7	6	7	6	7	7	5	5	7
CD630_31670|ID:2833040|	CD630_31670|ID:2833040|	>CD630_31670|ID:2833040| Putative phosphatidylethanolamine-binding regulatory protein [Clostridium difficile 630]	CD630_31670	58.2	18.332	165	0	232.61	1	8	8	4	5	5	5	5	5	4	6	4	5	5	4	6	4	5	5	5	5	5	5	6	3	5	3	4	4	5	5	5	5	5	4	6	4	5	5	4	6
CD630_11320|ID:2832163|	CD630_11320|ID:2832163|	>CD630_11320|ID:2832163| Putative heavy-metal transport/detoxification protein [Clostridium difficile 630]	CD630_11320	91.4	7.7319	70	0	269.73	1	8	8	3	3	3	3	4	5	3	4	3	4	4	2	3	4	4	3	4	5	4	4	4	4	2	3	3	3	3	3	3	4	5	3	4	3	4	4	2	3
CD630_02580|ID:2831450|fliL|	CD630_02580|ID:2831450|fliL|	>CD630_02580|ID:2831450|fliL| Flagellar basal body-associated protein FliL [Clostridium difficile 630]	CD630_02580	61.2	16.542	147	0	73.804	1	10	10	7	6	8	8	8	6	6	6	7	8	7	7	6	7	7	7	6	8	6	10	7	6	7	7	7	7	6	8	8	8	6	6	6	7	8	7	7	6
CD630_15190|ID:2833401|	CD630_15190|ID:2833401|	>CD630_15190|ID:2833401| Putative acyltransferase [Clostridium difficile 630]	CD630_15190	80.1	17.083	146	0	299.77	1	12	12	9	7	11	10	11	9	10	10	11	11	9	9	9	8	10	9	10	10	10	11	8	10	10	11	10	9	7	11	10	11	9	10	10	11	11	9	9	9
CD630_10110|ID:2832064|nagB|	CD630_10110|ID:2832064|nagB|	>CD630_10110|ID:2832064|nagB| Glucosamine-6-phosphate deaminase [Clostridium difficile 630]	CD630_10110	57.8	27.589	249	0	296.46	1	14	14	8	8	9	10	9	8	9	9	10	9	5	9	8	8	8	7	10	9	9	10	8	9	10	9	8	8	8	9	10	9	8	9	9	10	9	5	9	8
CD630_14041|ID:2832397|	CD630_14041|ID:2832397|	>CD630_14041|ID:2832397| Conserved hypothetical protein [Clostridium difficile 630]	CD630_14041	52.2	13.662	115	0	129.06	1	5	5	4	4	3	3	3	3	3	3	3	4	4	4	3	4	3	4	4	3	3	3	3	4	3	4	4	4	4	3	3	3	3	3	3	3	4	4	4	3
CD630_16420|ID:2832577|	CD630_16420|ID:2832577|	>CD630_16420|ID:2832577| Conserved hypothetical protein [Clostridium difficile 630]	CD630_16420	72.9	41.765	362	0	323.31	1	25	25	17	18	17	17	18	17	17	18	16	17	18	19	19	17	17	17	17	17	17	15	16	16	17	18	16	17	18	17	17	18	17	17	18	16	17	18	19	19
CD630_12320|ID:2833325|	CD630_12320|ID:2833325|	>CD630_12320|ID:2833325| Putative lipoprotein [Clostridium difficile 630]	CD630_12320	64.5	32.132	273	0	263.16	1	23	23	18	14	16	14	15	17	14	16	14	18	16	10	14	12	13	15	14	18	14	16	17	16	16	15	14	18	14	16	14	15	17	14	16	14	18	16	10	14
CD630_21010|ID:2833629|xdhB|	CD630_21010|ID:2833629|xdhB|	>CD630_21010|ID:2833629|xdhB| Xanthine dehydrogenase subunit XdhB, FAD-binding [Clostridium difficile 630]	CD630_21010	62.6	29.772	262	0	323.31	1	18	18	12	11	11	13	11	11	11	10	13	11	9	9	10	9	8	11	11	11	12	11	14	12	12	13	13	12	11	11	13	11	11	11	10	13	11	9	9	10
CD630_08970|ID:2831950|	CD630_08970|ID:2831950|	>CD630_08970|ID:2831950| Conserved hypothetical protein [Clostridium difficile 630]	CD630_08970	75	13.698	116	0	187.99	1	9	9	6	4	6	7	6	4	5	5	7	6	5	6	5	7	4	5	6	5	6	6	6	8	5	6	6	6	4	6	7	6	4	5	5	7	6	5	6	5
CD630_26730|ID:2832958|appB|	CD630_26730|ID:2832958|appB|	>CD630_26730|ID:2832958|appB| ABC-type transport system, oligopeptide-family permease protein [Clostridium difficile 630]	CD630_26730	28.2	35.151	319	0	288.78	1	6	6	4	5	6	5	5	5	4	5	5	4	4	6	6	5	4	5	6	5	5	5	4	5	6	5	5	4	5	6	5	5	5	4	5	5	4	4	6	6
CD630_25090|ID:2833944|	CD630_25090|ID:2833944|	>CD630_25090|ID:2833944| Putative glycoside hydrolase, family 4 [Clostridium difficile 630]	CD630_25090	72.2	51.81	450	0	323.31	1	33	33	25	24	26	29	27	24	26	23	27	25	19	21	23	24	23	23	27	26	28	28	25	26	27	27	26	24	23	25	28	26	23	25	22	26	24	19	21	23
CD630_36750|ID:2834965|mnmG|	CD630_36750|ID:2834965|mnmG|	>CD630_36750|ID:2834965|mnmG| tRNA uridine 5-carboxymethylaminomethyl modification enzyme MnmG (Glucose-inhibited division protein A) [Clostridium difficile 630]	CD630_36750	70.5	70.731	631	0	323.31	1	39	39	26	23	24	24	21	26	21	22	23	21	26	25	24	22	22	23	21	23	25	22	27	24	24	20	24	25	22	23	23	20	25	21	21	22	20	25	25	23
CD630_32690|ID:2834584|	CD630_32690|ID:2834584|	>CD630_32690|ID:2834584| Putative oligoendopeptidase F, M3B family [Clostridium difficile 630]	CD630_32690	63.5	68.852	594	0	323.31	1	36	36	28	24	23	23	24	24	23	25	22	23	24	26	23	24	23	25	24	25	24	23	27	24	26	27	28	28	24	23	23	24	24	23	25	22	23	24	26	23
CD630_23320|ID:2833795|mtlF|	CD630_23320|ID:2833795|mtlF|	>CD630_23320|ID:2833795|mtlF| PTS system, mannitol-specific, EIIA component [Clostridium difficile 630]	CD630_23320	72.1	15.39	140	0	323.31	1	11	11	7	5	5	6	8	7	5	5	8	6	6	1	3	7	4	7	5	6	9	7	6	4	5	8	6	7	5	5	6	8	7	5	5	8	6	6	1	3
CD630_25180|ID:2833952|cwp29|	CD630_25180|ID:2833952|cwp29|	>CD630_25180|ID:2833952|cwp29| Cell surface protein [Clostridium difficile 630]	CD630_25180	75.7	50.029	456	0	323.31	1	29	29	16	18	19	15	21	17	21	19	15	21	16	21	18	16	17	19	20	20	16	19	18	19	20	15	22	12	13	15	10	15	12	15	14	10	15	11	15	14
CD630_01860|ID:2831386|pyrD|	CD630_01860|ID:2831386|pyrD|	>CD630_01860|ID:2831386|pyrD| Dihydroorotate dehydrogenase catalytic subunit [Clostridium difficile 630]	CD630_01860	70.3	32.369	300	0	323.31	1	14	14	10	13	12	11	12	13	12	13	10	12	10	12	12	9	11	13	13	12	14	12	11	12	11	11	12	10	13	12	11	12	13	12	13	10	12	10	12	12
CD630_10240|ID:2832075|potA|	CD630_10240|ID:2832075|potA|	>CD630_10240|ID:2832075|potA| ABC-type transport system, spermidine/putrescine ATP-binding protein [Clostridium difficile 630]	CD630_10240	72	39.776	347	0	323.31	1	25	25	19	16	20	21	21	20	18	18	22	20	19	16	17	18	17	18	18	19	17	18	20	19	18	21	15	19	16	20	21	21	20	18	18	22	20	19	16	17
CD630_27190|ID:2832973|	CD630_27190|ID:2832973|	>CD630_27190|ID:2832973| Putative polysaccharide deacetylase [Clostridium difficile 630]	CD630_27190	59.3	35.911	312	0	323.31	1	17	17	14	10	14	10	13	12	12	11	10	14	10	10	11	9	8	12	13	14	10	13	13	11	11	10	11	14	10	14	10	13	12	12	11	10	14	10	10	11
CD630_14680|ID:2832440|	CD630_14680|ID:2832440|	>CD630_14680|ID:2832440| Putative iron-sulfur protein [Clostridium difficile 630]	CD630_14680	67.2	48.102	424	0	323.31	1	27	27	17	14	16	17	14	16	16	15	16	15	18	17	17	18	18	17	18	17	15	16	18	15	17	17	16	17	14	16	17	14	16	16	15	16	15	18	17	17
CD630_21460|ID:2833661|	CD630_21460|ID:2833661|	>CD630_21460|ID:2833661| Conserved hypothetical protein, UPF0027 family [Clostridium difficile 630]	CD630_21460	15.8	40.289	355	0	6.7588	1	6	6	3	2	3	1	1	3	2	3	2	1	2	3	3	1	1	2	4	3	1	1	2	3	1	1	1	3	2	3	1	1	3	2	3	2	1	2	3	3
CD630_30360|ID:2834397|	CD630_30360|ID:2834397|	>CD630_30360|ID:2834397| Transporter, Major Facilitator Superfamily (MFS) [Clostridium difficile 630]	CD630_30360	18.8	49.588	451	0	106.16	1	12	12	8	8	6	9	6	7	7	7	8	4	8	6	4	6	7	7	7	7	7	7	5	8	4	7	8	8	8	6	9	6	7	7	7	8	4	8	6	4
CD630_11310|ID:2832162|	CD630_11310|ID:2832162|	>CD630_11310|ID:2832162| Putative solute-binding lipoprotein [Clostridium difficile 630]	CD630_11310	72.2	64.687	571	0	323.31	1	39	39	28	27	28	30	30	27	28	24	30	28	28	22	23	24	22	27	30	27	27	28	29	29	23	26	24	28	27	28	30	30	27	28	24	30	28	28	22	23
CD630_36760|ID:2834966|mnmE|	CD630_36760|ID:2834966|mnmE|	>CD630_36760|ID:2834966|mnmE| tRNA modification GTPase MnmE [Clostridium difficile 630]	CD630_36760	73.6	51.159	459	0	323.31	1	34	34	24	20	23	21	25	22	22	18	22	26	20	22	22	20	25	22	23	22	19	23	21	24	24	22	22	24	20	23	21	25	22	22	18	22	26	20	22	22
CD630_36540|ID:2833106|dnaC|	CD630_36540|ID:2833106|dnaC|	>CD630_36540|ID:2833106|dnaC| DNA replication protein DnaC [Clostridium difficile 630]	CD630_36540	73	38.259	330	0	323.31	1	28	28	18	16	19	21	17	19	15	18	21	18	20	17	16	19	14	19	16	18	22	18	19	17	21	22	17	18	16	19	21	17	19	15	18	21	18	20	17	16
CD630_32190|ID:2834543|hslO|	CD630_32190|ID:2834543|hslO|	>CD630_32190|ID:2834543|hslO| 33 kDa chaperonin (Heat shock protein 33 homolog) (HSP33) [Clostridium difficile 630]	CD630_32190	66.7	31.645	291	0	285.94	1	23	23	16	14	16	17	15	18	17	17	16	15	12	11	14	13	13	16	14	18	15	15	19	16	15	18	14	16	14	16	17	15	18	17	17	16	15	12	11	14
CD630_23230|ID:2833786|	CD630_23230|ID:2833786|	>CD630_23230|ID:2833786| Putative sugar-phosphate dehydrogenase [Clostridium difficile 630]	CD630_23230	77	37.096	343	0	323.31	1	21	21	15	14	15	17	15	12	17	12	15	14	13	19	11	17	11	12	13	12	15	12	13	12	9	13	11	15	14	15	17	15	12	17	12	15	14	13	19	11
CD630_19140|ID:2832798|eutC|	CD630_19140|ID:2832798|eutC|	>CD630_19140|ID:2832798|eutC| Ethanolamine ammonia lyase small subunit [Clostridium difficile 630]	CD630_19140	57.7	32.089	293	0	323.31	1	16	16	15	14	13	13	12	14	14	14	13	11	12	2	11	9	0	12	10	12	12	11	11	9	13	10	7	15	14	13	13	12	14	14	14	13	11	12	2	11
CD630_05570|ID:2831678|	CD630_05570|ID:2831678|	>CD630_05570|ID:2831678| Putative uridine kinase [Clostridium difficile 630]	CD630_05570	71.5	64.372	555	0	323.31	1	37	37	25	17	21	29	19	21	18	24	28	19	24	21	23	23	22	26	16	23	28	18	21	19	22	26	20	25	17	21	29	19	21	18	24	28	19	24	21	23
CD630_12190|ID:2832246|	CD630_12190|ID:2832246|	>CD630_12190|ID:2832246| Conserved hypothetical protein [Clostridium difficile 630]	CD630_12190	43.7	39.51	355	0	280.4	1	15	15	13	12	11	14	10	12	11	12	14	13	10	9	7	9	8	12	11	11	15	13	14	12	11	14	11	13	12	11	14	10	12	11	12	14	13	10	9	7
CD630_09990|ID:2832053|	CD630_09990|ID:2832053|	>CD630_09990|ID:2832053| ABC-type transport system, nitrate/sulfonate/taurine extracellular solute-binding protein [Clostridium difficile 630]	CD630_09990	66.2	36.298	331	0	323.31	1	22	22	18	17	17	18	14	16	17	14	17	15	15	14	14	14	12	15	17	17	15	17	14	12	17	17	14	18	17	17	18	14	16	17	14	17	15	15	14	14
CD630_22580|ID:2833744|	CD630_22580|ID:2833744|	>CD630_22580|ID:2833744| Conserved hypothetical protein [Clostridium difficile 630]	CD630_22580	67.2	40.401	344	0	313.72	1	24	24	16	17	17	17	19	19	17	20	16	19	18	15	15	15	19	19	17	18	16	16	19	18	17	15	19	16	17	17	17	19	19	17	20	16	19	18	15	15
CD630_12580|ID:2832281|	CD630_12580|ID:2832281|	>CD630_12580|ID:2832281| Putative GTPase, MG442 type [Clostridium difficile 630]	CD630_12580	54	32.996	289	0	221.48	1	16	16	9	10	10	10	10	11	10	9	10	10	13	11	10	14	12	10	10	8	13	9	9	10	9	10	12	9	10	10	10	10	11	10	9	10	10	13	11	10
CD630_14080|ID:2833369|ddl|	CD630_14080|ID:2833369|ddl|	>CD630_14080|ID:2833369|ddl| D-alanine--D-alanine ligase (D-alanylalanine synthetase) (D-Ala-D-Ala ligase) [Clostridium difficile 630]	CD630_14080	87.6	33.566	299	0	323.31	1	23	23	15	12	15	12	12	15	13	13	13	12	14	12	12	10	15	15	16	15	13	15	16	15	17	13	15	15	12	15	12	12	15	13	13	13	12	14	12	12
CD630_13080|ID:2832321|	CD630_13080|ID:2832321|	>CD630_13080|ID:2832321| Ribosomal protein L7Ae/L30e/S12e/Gadd45 [Clostridium difficile 630]	CD630_13080	77.7	11.462	103	0	132.28	1	10	10	6	6	6	6	6	8	5	6	6	6	7	5	6	7	6	6	6	6	7	5	5	5	6	6	6	6	6	6	6	6	8	5	6	6	6	7	5	6
CD630_01850|ID:2831385|pyrK|	CD630_01850|ID:2831385|pyrK|	>CD630_01850|ID:2831385|pyrK| Dihydroorotate dehydrogenase electron transfer subunit [Clostridium difficile 630]	CD630_01850	67.8	25.629	230	0	204.92	1	12	12	11	10	11	11	11	10	9	9	10	11	8	9	8	9	6	11	11	11	12	9	11	11	11	11	7	11	10	11	11	11	10	9	9	10	11	8	9	8
CD630_05460|ID:2831668|	CD630_05460|ID:2831668|	>CD630_05460|ID:2831668| Putative membrane protein, DUF975 family [Clostridium difficile 630]	CD630_05460	15.4	28.762	259	0	35.343	1	6	6	2	4	3	4	4	3	4	4	5	4	3	3	3	3	4	4	3	2	5	4	3	3	4	2	4	2	4	3	4	4	3	4	4	5	4	3	3	3
CD630_24930|ID:2833933|selB|	CD630_24930|ID:2833933|selB|	>CD630_24930|ID:2833933|selB| Selenocysteinyl-tRNA-specific translation factor [Clostridium difficile 630]	CD630_24930	68.6	71.509	627	0	323.31	1	50	50	35	35	33	29	30	40	34	34	30	30	33	33	30	25	31	39	30	34	31	31	30	32	33	28	33	35	35	33	29	30	40	34	34	30	30	33	33	30
CD630_27700|ID:2834162|	CD630_27700|ID:2834162|	>CD630_27700|ID:2834162| Putative glycosyl transferase, group 1 [Clostridium difficile 630]	CD630_27700	69.4	41.471	363	0	323.31	1	25	25	16	14	14	16	15	16	13	17	16	18	19	12	16	15	14	16	12	14	18	17	17	14	16	15	14	16	14	14	16	15	16	13	17	16	18	19	12	16
CD630_07880|ID:2831864|	CD630_07880|ID:2831864|	>CD630_07880|ID:2831864| Putative GTP-binding protein, HflX type [Clostridium difficile 630]	CD630_07880	69.6	48.453	427	0	323.31	1	30	30	22	16	25	20	23	18	22	22	22	23	17	19	18	20	17	17	20	24	19	21	21	19	18	22	19	22	16	25	20	23	18	22	22	22	23	17	19	18
CD630_16740|ID:2833430|	CD630_16740|ID:2833430|	>CD630_16740|ID:2833430| Putative NADPH-dependent FMN reductase [Clostridium difficile 630]	CD630_16740	64.6	22.795	206	0	323.31	1	13	13	6	7	8	8	9	8	9	6	10	9	7	7	8	7	8	9	7	8	7	10	8	7	6	10	6	6	7	8	8	9	8	9	6	10	9	7	7	8
CD630_24400|ID:2833886|	CD630_24400|ID:2833886|	>CD630_24400|ID:2833886| Putative metal-dependent hydrolase [Clostridium difficile 630]	CD630_24400	33.3	18.207	153	0	217.73	1	6	6	5	5	6	6	4	5	5	5	6	4	3	5	4	5	5	5	5	6	5	5	5	4	6	6	5	5	5	6	6	4	5	5	5	6	4	3	5	4
CD630_15280|ID:2833404|	CD630_15280|ID:2833404|	>CD630_15280|ID:2833404| ABC-type transport system, ATP-binding protein [Clostridium difficile 630]	CD630_15280	47.3	25.39	224	0	197.99	1	11	11	7	8	10	8	10	7	7	9	8	10	8	9	8	7	9	8	8	10	9	9	8	8	9	8	9	7	8	10	8	10	7	7	9	8	10	8	9	8
CD630_21490|ID:2833663|	CD630_21490|ID:2833663|	>CD630_21490|ID:2833663| Putative vancomycin resistance protein, vanW family [Clostridium difficile 630]	CD630_21490	67.5	46.173	419	0	323.31	1	29	29	15	18	17	18	17	16	18	16	16	18	15	15	15	16	18	18	17	17	17	19	15	19	17	18	21	15	18	17	18	17	16	18	16	16	18	15	15	15
CD630_31030|ID:2834457|	CD630_31030|ID:2834457|	>CD630_31030|ID:2834457| PTS system, glucose-like IIA component [Clostridium difficile 630]	CD630_31030	58.9	18.139	163	0	189.35	1	6	6	4	4	2	4	4	3	4	4	3	5	3	4	4	4	3	4	3	4	3	5	4	4	3	4	4	4	4	2	4	4	3	4	4	3	5	3	4	4
CD630_12830|ID:2832300|	CD630_12830|ID:2832300|	>CD630_12830|ID:2832300| Conserved hypothetical protein, UPF0297 family [Clostridium difficile 630]	CD630_12830	80	9.9012	85	0	263.25	1	7	7	5	3	4	3	3	4	3	2	4	4	3	3	2	5	4	4	5	4	4	3	5	4	3	5	4	5	3	4	3	3	4	3	2	4	4	3	3	2
CD630_06570|ID:2831750|cdu2|	CD630_06570|ID:2831750|cdu2|	>CD630_06570|ID:2831750|cdu2| Na(+)/H(+) antiporter [Clostridium difficile 630]	CD630_06570	4.3	42.232	397	0	3.5851	1	2	2	1	1	1	2	1	1	1	1	2	1	1	1	0	0	1	1	1	1	1	1	1	1	1	1	1	1	1	1	2	1	1	1	1	2	1	1	1	0
CD630_18160|ID:2832709|cmk|	CD630_18160|ID:2832709|cmk|	>CD630_18160|ID:2832709|cmk| Cytidylate kinase (CK) (Cytidine monophosphate kinase) (CMP kinase) [Clostridium difficile 630]	CD630_18160	84.3	24.295	216	0	295	1	21	21	15	12	13	14	13	13	11	14	12	16	13	14	11	16	13	14	12	12	15	15	15	12	12	14	15	15	12	13	14	13	13	11	14	12	16	13	14	11
CD630_27370|ID:2834132|	CD630_27370|ID:2834132|	>CD630_27370|ID:2834132| Putative nitrilase/cyanide hydratase and apolipoprotein N-acyltransferase [Clostridium difficile 630]	CD630_27370	81.7	30.506	268	0	323.31	1	18	18	15	6	14	15	16	12	11	12	14	15	10	10	9	11	10	13	11	14	13	16	14	10	14	14	13	15	6	14	15	16	12	11	12	14	15	10	10	9
CD630_16180|ID:2832556|	CD630_16180|ID:2832556|	>CD630_16180|ID:2832556| ABC-type transport system, multidrug-family ATP-binding protein [Clostridium difficile 630]	CD630_16180	50.2	27.112	241	0	173.4	1	13	13	11	10	10	10	11	9	10	9	10	11	8	10	10	11	11	12	10	10	10	11	11	10	10	10	12	11	10	10	10	11	9	10	9	10	11	8	10	10
CD630_00190|ID:2833108|	CD630_00190|ID:2833108|	>CD630_00190|ID:2833108| Putative glycosyl transferase [Clostridium difficile 630]	CD630_00190	75.8	45.172	401	0	323.31	1	28	28	19	16	18	16	17	15	17	18	17	18	17	14	18	18	15	17	17	16	18	15	20	15	16	15	16	19	16	18	16	17	15	17	18	17	18	17	14	18
CD630_07530|ID:2831834|iscS1|	CD630_07530|ID:2831834|iscS1|	>CD630_07530|ID:2831834|iscS1| Cysteine desulfurase [Clostridium difficile 630]	CD630_07530	80.2	42.713	383	0	323.31	1	28	28	20	16	18	19	19	19	18	18	19	20	18	19	16	14	20	19	18	19	18	18	20	19	18	19	18	20	16	18	19	19	19	18	18	19	20	18	19	16
CD630_03000|ID:2831489|rbsB|	CD630_03000|ID:2831489|rbsB|	>CD630_03000|ID:2831489|rbsB| ABC-type transport system, ribose-specific extracellular solute-binding protein [Clostridium difficile 630]	CD630_03000	54.4	34.495	320	0	323.31	1	12	12	9	10	9	8	9	11	8	8	8	9	6	8	6	7	8	10	9	9	9	7	7	9	9	7	9	9	10	9	8	9	11	8	8	8	9	6	8	6
CD630_34350|ID:2834734|cobQ|	CD630_34350|ID:2834734|cobQ|	>CD630_34350|ID:2834734|cobQ| Cobyric acid synthase CobQ [Clostridium difficile 630]	CD630_34350	82.5	56.489	504	0	323.31	1	41	41	26	31	33	31	30	27	32	27	29	30	23	27	29	26	25	27	32	31	23	31	28	31	26	28	27	26	31	33	31	30	27	32	27	29	30	23	27	29
CD630_07090|ID:2831791|mutS2|	CD630_07090|ID:2831791|mutS2|	>CD630_07090|ID:2831791|mutS2| DNA mismatch repair protein [Clostridium difficile 630]	CD630_07090	61.2	88.203	792	0	323.31	1	48	48	32	32	36	31	32	31	34	33	34	31	24	32	28	28	30	33	35	36	35	33	30	35	33	33	31	32	32	36	31	32	31	34	33	34	31	24	32	28
CD630_29260|ID:2834298|	CD630_29260|ID:2834298|	>CD630_29260|ID:2834298| Putative phage protein [Clostridium difficile 630]	CD630_29260	75.4	23.18	203	0	249.6	1	16	16	11	12	12	10	10	10	12	10	10	11	10	9	10	9	9	12	11	12	10	12	12	12	9	11	12	0	0	0	0	0	1	0	0	0	0	0	0	0
CD630_25000|ID:2833938|argH|	CD630_25000|ID:2833938|argH|	>CD630_25000|ID:2833938|argH| Argininosuccinate lyase (Arginosuccinase) (ASAL) [Clostridium difficile 630]	CD630_25000	64.4	49.853	438	0	323.31	1	28	28	19	18	19	20	19	15	19	17	21	19	19	17	15	14	16	16	20	21	16	20	21	20	17	22	12	19	18	19	20	19	15	19	17	21	19	19	17	15
CD630_35620|ID:2834859|murI|	CD630_35620|ID:2834859|murI|	>CD630_35620|ID:2834859|murI| Glutamate racemase [Clostridium difficile 630]	CD630_35620	75	29.892	268	0	300.19	1	15	15	13	10	12	11	11	11	12	12	12	12	10	13	11	12	10	11	9	10	13	10	10	10	12	9	10	13	10	12	11	11	11	12	12	12	12	10	13	11
CD630_15220|ID:2833402|	CD630_15220|ID:2833402|	>CD630_15220|ID:2833402| Putative polysaccharide deacetylase [Clostridium difficile 630]	CD630_15220	67.6	33.792	293	0	323.31	1	26	26	7	15	12	6	17	9	14	13	5	17	11	15	12	4	17	9	14	15	6	14	7	14	12	3	16	7	15	12	6	17	9	14	13	5	17	11	15	12
CD630_27710|ID:2834163|rkpK|	CD630_27710|ID:2834163|rkpK|	>CD630_27710|ID:2834163|rkpK| UDP-glucose 6-dehydrogenase [Clostridium difficile 630]	CD630_27710	72.2	48.124	431	0	323.31	1	30	30	18	17	23	23	22	17	20	22	21	22	20	19	18	17	13	17	22	24	20	21	22	23	24	24	17	18	17	23	23	22	17	20	22	21	22	20	19	18
CD630_36000|ID:2834893|rolB|	CD630_36000|ID:2834893|rolB|	>CD630_36000|ID:2834893|rolB| Two-component response regulator [Clostridium difficile 630]	CD630_36000	90.9	26.583	230	0	323.31	1	21	21	16	14	17	18	15	17	15	18	17	15	15	15	15	13	14	18	14	16	17	17	16	15	16	19	17	16	14	17	18	15	17	15	18	17	15	15	15	15
CD630_23870|ID:2832916|	CD630_23870|ID:2832916|	>CD630_23870|ID:2832916| Alpha-hydroxy acid dehydrogenase, FMN-dependent [Clostridium difficile 630]	CD630_23870	67.1	36.546	340	0	323.31	1	19	19	11	5	11	11	10	13	10	9	13	11	12	11	13	13	11	12	10	13	14	10	13	10	14	15	13	11	5	11	11	10	13	10	9	13	11	12	11	13
CD630_01910|ID:2831390|	CD630_01910|ID:2831390|	>CD630_01910|ID:2831390| Putative DNA glycosylase [Clostridium difficile 630]	CD630_01910	66.3	34.114	291	0	323.31	1	17	17	14	13	14	13	15	14	11	14	13	15	10	10	13	13	12	13	11	13	12	15	13	13	13	15	13	14	13	14	13	15	14	11	14	13	15	10	10	13
CD630_28410|ID:2834223|	CD630_28410|ID:2834223|	>CD630_28410|ID:2834223| Putative amidohydrolase [Clostridium difficile 630]	CD630_28410	60.5	60.209	534	0	323.31	1	28	28	17	21	18	18	21	17	21	15	18	19	18	18	19	14	19	18	21	18	14	17	18	24	13	18	20	17	21	18	18	21	17	21	15	18	19	18	18	19
CD630_26740|ID:2832959|appC|	CD630_26740|ID:2832959|appC|	>CD630_26740|ID:2832959|appC| ABC-type transport system, oligopeptide-family permease protein [Clostridium difficile 630]	CD630_26740	13	29.692	270	0	19.264	1	5	5	4	5	5	5	5	5	5	5	5	5	4	3	3	3	3	5	5	5	4	5	4	5	5	5	5	4	5	5	5	5	5	5	5	5	5	4	3	3
CD630_09100|ID:2833277|	CD630_09100|ID:2833277|	>CD630_09100|ID:2833277| Putative phage protein [Clostridium difficile 630]	CD630_09100	63	23.68	208	0	288.74	1	11	11	6	6	6	5	7	8	7	7	6	8	6	5	7	7	7	9	8	6	7	7	6	7	8	7	7	6	6	6	5	7	8	7	7	6	8	6	5	7
CD630_00110|ID:2831119|sigB|	CD630_00110|ID:2831119|sigB|	>CD630_00110|ID:2831119|sigB| RNA polymerase sigma-B factor [Clostridium difficile 630]	CD630_00110	59.1	30.032	257	0	323.31	1	13	13	9	10	9	8	11	9	9	7	9	9	7	6	9	8	9	10	11	11	9	10	12	10	10	10	9	9	10	9	8	11	9	9	7	9	9	7	6	9
CD630_35170|ID:2834812|purR|	CD630_35170|ID:2834812|purR|	>CD630_35170|ID:2834812|purR| Transcriptional regulator, Purine operon repressor [Clostridium difficile 630]	CD630_35170	51.7	32.492	292	0	154.06	1	13	13	9	10	10	10	11	10	11	8	11	11	9	8	10	11	10	12	10	10	10	11	10	10	9	10	9	9	10	10	10	11	10	11	8	11	11	9	8	10
CD630_04220|ID:2831563|	CD630_04220|ID:2831563|	>CD630_04220|ID:2831563| Putative conjugative transposon protein Tn1549-like, CTn2-Orf17 [Clostridium difficile 630]	CD630_04220	80.1	30.875	267	0	254.59	1	19	19	11	11	11	12	9	12	9	11	12	11	14	10	12	10	13	10	10	10	14	10	10	12	11	12	12	11	11	11	12	9	12	9	11	12	11	14	10	12
CD630_24480|ID:2833894|	CD630_24480|ID:2833894|	>CD630_24480|ID:2833894| Putative MiaB-like tRNA modifying enzyme [Clostridium difficile 630]	CD630_24480	61.1	50.04	432	0	323.31	1	28	28	17	19	16	19	18	17	15	22	19	16	18	19	19	20	16	18	19	21	19	19	17	19	19	18	18	17	19	16	19	18	17	15	22	19	16	18	19	19
CD630_16380|ID:2832573|	CD630_16380|ID:2832573|	>CD630_16380|ID:2832573| Conserved hypothetical protein [Clostridium difficile 630]	CD630_16380	58.7	60.292	520	0	323.31	1	32	32	20	20	22	24	21	17	22	22	23	23	19	19	20	19	19	16	22	22	21	22	19	21	20	23	20	20	20	22	24	21	17	22	22	23	23	19	19	20
CD630_27790|ID:2834171|manC|	CD630_27790|ID:2834171|manC|	>CD630_27790|ID:2834171|manC| Putative mannose-1-phosphate guanylyltransferase [Clostridium difficile 630]	CD630_27790	75.1	40.677	357	0	323.31	1	26	26	17	14	17	14	15	16	16	16	15	17	15	14	12	17	10	13	16	18	13	16	15	17	19	16	18	17	14	17	14	15	16	16	16	15	17	15	14	12
CD630_08190|ID:2831887|	CD630_08190|ID:2831887|	>CD630_08190|ID:2831887| Transcription antiterminator, PTS operon regulator [Clostridium difficile 630]	CD630_08190	29.8	33.245	282	0	129.57	1	8	8	2	2	3	3	4	4	3	3	5	2	2	1	1	1	2	4	3	1	2	3	1	3	3	5	3	2	2	3	3	4	4	3	3	5	2	2	1	1
CD630_21060|ID:2832844|	CD630_21060|ID:2832844|	>CD630_21060|ID:2832844| Putative ATP-dependent RNA helicase [Clostridium difficile 630]	CD630_21060	73.2	42.818	381	0	323.31	1	27	27	21	17	23	21	24	21	23	19	21	24	15	17	18	14	18	18	21	22	19	24	23	22	20	22	21	21	17	23	21	24	21	23	19	21	24	15	17	18
CD630_12230|ID:2832250|drm|	CD630_12230|ID:2832250|drm|	>CD630_12230|ID:2832250|drm| Phosphopentomutase (Phosphodeoxyribomutase) [Clostridium difficile 630]	CD630_12230	82.1	43.575	390	0	323.31	1	31	31	19	14	19	23	20	19	18	18	21	20	15	17	17	21	14	19	17	17	18	20	20	18	16	23	18	19	14	19	23	20	19	18	18	21	20	15	17	17
CD630_30310|ID:2834395|	CD630_30310|ID:2834395|	>CD630_30310|ID:2834395| Transcription antiterminator, PTS operon regulator [Clostridium difficile 630]	CD630_30310	82	32.238	278	0	323.31	1	25	25	16	16	16	16	16	14	16	15	17	15	14	16	11	13	14	14	16	17	15	17	16	19	15	16	15	16	16	16	16	16	14	16	15	17	15	14	16	11
CD630_12480|ID:2832270|rnc|	CD630_12480|ID:2832270|rnc|	>CD630_12480|ID:2832270|rnc| ribonuclease III [Clostridium difficile 630]	CD630_12480	57.6	27.023	236	0	323.31	1	13	13	8	6	8	9	10	7	6	6	9	7	6	6	7	7	6	5	7	7	6	8	8	7	8	8	7	8	6	8	9	10	7	6	6	9	7	6	6	7
CD630_22410|ID:2833732|nanE|	CD630_22410|ID:2833732|nanE|	>CD630_22410|ID:2833732|nanE| N-acetylmannosamine-6-phosphate 2-epimerase (ManNAc-6-P epimerase) [Clostridium difficile 630]	CD630_22410	86.5	24.61	223	0	323.31	1	17	17	12	10	12	12	13	10	11	12	10	12	9	9	12	12	14	11	10	13	12	13	12	11	12	12	12	12	10	12	12	13	10	11	12	10	12	9	9	12
CD630_23480|ID:2833809|grdD|	CD630_23480|ID:2833809|grdD|	>CD630_23480|ID:2833809|grdD| Glycine reductase complex component C subunit alpha (Protein PC alpha) [Clostridium difficile 630]	CD630_23480	77.4	40.883	381	0	323.31	1	22	22	15	10	17	19	17	15	9	13	19	14	15	14	15	20	14	17	12	15	20	16	16	11	13	19	16	15	10	17	19	17	15	9	13	19	14	15	14	15
CD630_15540|ID:2832503|hisI|	CD630_15540|ID:2832503|hisI|	>CD630_15540|ID:2832503|hisI| Histidine biosynthesis bifunctional protein HisIE [Includes: Phosphoribosyl-AMP cyclohydrolase ; Phosphoribosyl-ATP pyrophosphatase] [Clostridium difficile 630]	CD630_15540	66.2	25.675	222	0	308.26	1	14	14	11	11	8	11	11	10	9	11	10	10	11	11	9	8	12	9	10	11	9	10	10	9	10	12	12	11	11	8	11	11	10	9	11	10	10	11	11	9
CD630_33150|ID:2834624|hydN2|	CD630_33150|ID:2834624|hydN2|	>CD630_33150|ID:2834624|hydN2| Putative oxidoreductase, Fe-S subunit [Clostridium difficile 630]	CD630_33150	81.4	20.226	183	0	291.07	1	13	13	7	9	7	8	8	9	9	8	8	7	7	7	10	6	7	9	9	9	7	8	7	9	10	9	7	7	9	7	8	8	9	9	8	8	7	7	7	10
CD630_04020|ID:2831542|	CD630_04020|ID:2831542|	>CD630_04020|ID:2831542| Transcriptional regulator, sigma-54-dependent [Clostridium difficile 630]	CD630_04020	62.8	62.088	543	0	323.31	1	31	31	18	24	22	18	20	19	20	20	18	18	16	19	20	20	18	20	21	21	17	19	18	21	21	22	22	18	24	22	18	20	19	20	20	18	18	16	19	20
CD630_31640|ID:2834505|rnr|	CD630_31640|ID:2834505|rnr|	>CD630_31640|ID:2834505|rnr| Ribonuclease R [Clostridium difficile 630]	CD630_31640	57.8	81.524	711	0	323.31	1	50	50	30	32	32	31	32	32	31	28	32	34	26	30	28	28	27	32	33	37	35	35	31	34	33	37	33	30	32	32	31	32	32	31	28	32	34	26	30	28
CD630_18100|ID:2832703|	CD630_18100|ID:2832703|	>CD630_18100|ID:2832703| Transcriptional regulator, beta-lactams repressor [Clostridium difficile 630]	CD630_18100	70.4	14.706	125	0	37.224	1	10	10	7	7	5	7	6	6	5	5	7	7	6	5	6	6	6	8	6	7	7	6	6	6	7	7	6	5	5	3	5	4	4	3	4	5	5	4	3	4
CD630_32400|ID:2834559|prdD|	CD630_32400|ID:2834559|prdD|	>CD630_32400|ID:2834559|prdD| Proline reductase PrdD [Clostridium difficile 630]	CD630_32400	74.2	28.253	252	0	285.7	1	12	12	9	10	10	9	11	10	11	12	12	9	10	11	10	11	10	11	10	9	12	11	9	9	12	10	11	9	10	10	9	11	10	11	12	12	9	10	11	10
CD630_28080|ID:2834199|	CD630_28080|ID:2834199|	>CD630_28080|ID:2834199| Conserved hypothetical protein [Clostridium difficile 630]	CD630_28080	75.1	23.663	209	0	323.31	1	20	20	14	2	9	16	12	15	10	11	15	14	12	8	9	11	15	14	3	10	16	15	15	1	12	18	14	14	2	9	16	12	15	10	11	15	14	12	8	9
CD630_32860|ID:2834599|	CD630_32860|ID:2834599|	>CD630_32860|ID:2834599| Putative sodium:phosphate symporter [Clostridium difficile 630]	CD630_32860	30.3	59.062	542	0	323.31	1	17	17	14	12	13	14	14	11	12	12	14	12	12	12	10	11	10	13	13	12	12	13	13	13	11	13	12	14	12	13	14	14	11	12	12	14	12	12	12	10
CD630_23920|ID:2833845|	CD630_23920|ID:2833845|	>CD630_23920|ID:2833845| Putative tRNA-binding protein [Clostridium difficile 630]	CD630_23920	70.5	26.721	234	0	274.35	1	15	15	11	11	10	12	12	8	12	9	12	13	9	10	8	11	10	10	12	10	11	12	11	13	10	12	11	11	11	10	12	12	8	12	9	12	13	9	10	8
CD630_13300|ID:2832342|	CD630_13300|ID:2832342|	>CD630_13300|ID:2832342| Putative DNA helicase, UvrD/REP type [Clostridium difficile 630]	CD630_13300	51.1	69.784	593	0	323.31	1	29	29	20	16	20	22	20	20	19	19	21	20	17	19	18	22	17	19	19	20	20	20	20	19	20	23	16	20	16	20	22	20	20	19	19	21	20	17	19	18
CD630_26390|ID:2834054|	CD630_26390|ID:2834054|	>CD630_26390|ID:2834054| Putative laccase protein [Clostridium difficile 630]	CD630_26390	71.5	28.768	253	0	279.03	1	17	17	12	11	11	14	14	10	11	10	11	14	12	13	10	11	14	10	13	12	12	15	13	13	11	14	12	12	11	11	14	14	10	11	10	11	14	12	13	10
CD630_12150|ID:2832242|	CD630_12150|ID:2832242|	>CD630_12150|ID:2832242| Putative pyrophosphokinase, DUF115 family [Clostridium difficile 630]	CD630_12150	42.9	41.147	373	0	323.31	1	19	19	11	10	13	13	11	10	9	12	14	12	12	12	12	13	13	11	9	11	12	11	11	9	11	11	11	11	10	13	13	11	10	9	12	14	12	12	12	12
CD630_22620|ID:2833747|	CD630_22620|ID:2833747|	>CD630_22620|ID:2833747| Transporter, Major Facilitator Superfamily (MFS) [Clostridium difficile 630]	CD630_22620	18.4	50.283	463	0	27.341	1	11	11	8	6	7	7	7	8	6	6	7	6	7	6	7	8	6	7	8	7	6	8	7	7	6	6	7	8	6	7	7	7	8	6	6	7	6	7	6	7
CD630_03300|ID:2831514|	CD630_03300|ID:2831514|	>CD630_03300|ID:2831514| Conserved hypothetical protein [Clostridium difficile 630]	CD630_03300	67.2	27.911	250	0	238.5	1	18	18	10	12	10	13	11	13	10	11	11	12	13	10	10	9	12	11	11	11	13	12	10	10	14	13	13	10	12	10	13	11	13	10	11	11	12	13	10	10
CD630_03240|ID:2831508|cbiM|	CD630_03240|ID:2831508|cbiM|	>CD630_03240|ID:2831508|cbiM| Cobalamin biosynthesis protein [Clostridium difficile 630]	CD630_03240	4.4	26.425	250	0.00040883	2.9169	1	2	2	1	0	1	1	1	1	1	1	1	1	1	1	1	1	1	0	1	1	0	1	1	1	0	1	1	1	0	1	1	1	1	1	1	1	1	1	1	1
CD630_07340|ID:2831817|	CD630_07340|ID:2831817|	>CD630_07340|ID:2831817| Conserved hypothetical protein [Clostridium difficile 630]	CD630_07340	61.9	7.2093	63	0	49.783	1	4	4	3	3	3	3	3	4	4	4	3	3	4	4	4	4	3	4	4	3	4	3	3	4	4	4	4	3	3	3	3	3	4	4	4	3	3	4	4	4
CD630_24910|ID:2832930|pmi|	CD630_24910|ID:2832930|pmi|	>CD630_24910|ID:2832930|pmi| Mannose-6-phosphate isomerase (Phosphomannose isomerase) (PMI) (Phosphohexomutase) [Clostridium difficile 630]	CD630_24910	71.3	35.977	314	0	323.31	1	20	20	11	12	15	15	13	14	12	17	16	15	10	12	13	13	16	13	13	14	15	14	11	13	15	15	15	11	12	15	15	13	14	12	17	16	15	10	12	13
CD630_30680|ID:2834426|xynB|	CD630_30680|ID:2834426|xynB|	>CD630_30680|ID:2834426|xynB| PTS system, xyloside-specific IIB component [Clostridium difficile 630]	CD630_30680	74.4	17.75	160	0	201.2	1	9	9	6	6	5	6	6	6	6	6	6	6	4	5	7	5	7	5	5	6	8	6	6	6	6	6	6	6	6	5	6	6	6	6	6	6	6	4	5	7
CD630_03130|ID:2831500|	CD630_03130|ID:2831500|	>CD630_03130|ID:2831500| Putative K/Mg/Cd/Cu/Zn/Na/Ca/Na/H-transporting P-type ATPase [Clostridium difficile 630]	CD630_03130	62.4	86.394	795	0	323.31	1	47	47	33	29	30	31	29	31	26	30	35	29	32	27	31	30	25	33	26	32	35	31	34	25	31	32	33	33	29	30	31	29	31	26	30	35	29	32	27	31
CD630_34240|ID:2834723|cbiH|	CD630_34240|ID:2834723|cbiH|	>CD630_34240|ID:2834723|cbiH| Cobalt-precorrin-3B C(17)-methyltransferase (Cobalt-precorrin-3 methyltransferase) (Cobalt-precorrin-3 methylase) [Clostridium difficile 630]	CD630_34240	66.4	26.549	241	0	230.34	1	18	18	13	9	11	10	9	11	11	10	12	10	9	10	8	8	10	11	10	11	8	9	11	12	10	9	10	13	9	11	10	9	11	11	10	12	10	9	10	8
CD630_14000|ID:2832394|	CD630_14000|ID:2832394|	>CD630_14000|ID:2832394| Conserved hypothetical protein [Clostridium difficile 630]	CD630_14000	72.6	23.414	197	0	318.16	1	18	18	12	10	12	13	12	11	13	14	15	14	10	13	11	12	10	12	12	12	14	13	13	12	12	12	10	12	10	12	13	12	11	13	14	15	14	10	13	11
CD630_19860|ID:2833526|miaB|	CD630_19860|ID:2833526|miaB|	>CD630_19860|ID:2833526|miaB| (Dimethylallyl)adenosine tRNA methylthiotransferase miaB (tRNA-i(6)A37 methylthiotransferase) [Clostridium difficile 630]	CD630_19860	59.4	55.243	478	0	323.31	1	32	32	21	21	20	20	24	20	22	21	21	21	18	20	18	18	14	22	23	23	19	22	21	25	18	23	24	21	21	20	20	24	20	22	21	21	21	18	20	18
CD630_22380|ID:2833729|	CD630_22380|ID:2833729|	>CD630_22380|ID:2833729| Conserved hypothetical protein [Clostridium difficile 630]	CD630_22380	74	17.746	150	0	107.81	1	10	10	8	5	5	7	8	6	4	8	6	6	6	3	7	6	5	7	5	7	7	6	8	5	6	7	5	8	5	5	7	8	6	4	8	6	6	6	3	7
CD630_16530|ID:2833425|	CD630_16530|ID:2833425|	>CD630_16530|ID:2833425| Putative Probable D-methionine-binding lipoprotein [Clostridium difficile 630]	CD630_16530	60.4	29.222	265	0	323.31	1	13	13	11	7	10	11	10	11	9	8	11	9	10	6	8	8	8	9	7	9	8	10	11	9	7	10	9	11	7	10	11	10	11	9	8	11	9	10	6	8
CD630_34820|ID:2834776|	CD630_34820|ID:2834776|	>CD630_34820|ID:2834776| Putative RNA-binding protein [Clostridium difficile 630]	CD630_34820	67.1	38.137	346	0	323.31	1	21	21	15	16	15	15	14	14	15	17	15	15	10	13	13	13	15	15	17	15	16	17	16	15	17	17	13	15	16	15	15	14	14	15	17	15	15	10	13	13
CD630_35810|ID:2833097|	CD630_35810|ID:2833097|	>CD630_35810|ID:2833097| Conserved hypothetical protein [Clostridium difficile 630]	CD630_35810	60.3	33.124	290	0	323.31	1	21	21	12	12	13	14	12	13	13	11	15	11	12	10	10	14	10	11	12	11	10	11	12	12	9	15	10	12	12	13	14	12	13	13	11	15	11	12	10	10
CD630_29580|ID:2834329|ntpE|	CD630_29580|ID:2834329|ntpE|	>CD630_29580|ID:2834329|ntpE| V-type sodium ATPase subunit E [Clostridium difficile 630]	CD630_29580	51.9	21.111	187	0	148.89	1	11	11	10	8	10	10	9	9	9	9	9	9	6	7	8	7	8	10	9	10	10	9	10	10	10	10	7	10	8	10	10	9	9	9	9	9	9	6	7	8
CD630_10410|ID:2832096|addA|	CD630_10410|ID:2832096|addA|	>CD630_10410|ID:2832096|addA| ATP-dependent nuclease subunit A (ATP-dependent helicase addA) [Clostridium difficile 630]	CD630_10410	56.9	147.34	1275	0	323.31	1	70	70	39	36	37	45	41	37	38	34	45	40	24	27	27	24	23	30	40	38	34	47	37	40	32	39	35	39	36	37	45	41	37	38	34	45	40	24	27	27
CD630_17150|ID:2832633|	CD630_17150|ID:2832633|	>CD630_17150|ID:2832633| Putative molybdenum cofactor sulfurase [Clostridium difficile 630]	CD630_17150	67.1	15.69	143	0	73.517	1	9	9	7	5	6	9	8	7	7	3	8	8	2	6	1	3	2	6	7	5	6	8	9	7	4	8	6	7	5	6	9	8	7	7	3	8	8	2	6	1
CD630_13960|ID:2833361|	CD630_13960|ID:2833361|	>CD630_13960|ID:2833361| Putative amino acid amidase [Clostridium difficile 630]	CD630_13960	36.7	29.744	264	0	154.62	1	8	8	6	6	8	8	8	8	8	7	8	8	6	7	6	5	5	8	8	8	8	8	8	8	5	8	7	6	6	8	8	8	8	8	7	8	8	6	7	6
CD630_18960|ID:2832786|	CD630_18960|ID:2832786|	>CD630_18960|ID:2832786| Conserved hypothetical protein [Clostridium difficile 630]	CD630_18960	32.8	12.89	116	0	73.183	1	3	3	3	3	3	3	3	2	3	3	3	3	3	2	2	2	2	3	3	3	3	3	3	2	3	3	2	3	3	3	3	3	2	3	3	3	3	3	2	2
CD630_00530|ID:2831210|mrnC|	CD630_00530|ID:2831210|mrnC|	>CD630_00530|ID:2831210|mrnC| Ribonuclease III [Clostridium difficile 630]	CD630_00530	59.5	15.368	131	0	323.31	1	5	5	4	5	4	4	2	5	4	5	4	3	4	3	5	5	4	5	4	4	5	4	4	4	3	4	4	4	5	4	4	2	5	4	5	4	3	4	3	5
CD630_21630|ID:2833671|	CD630_21630|ID:2833671|	>CD630_21630|ID:2833671| Putative alanyl-tRNA synthetase [Clostridium difficile 630]	CD630_21630	67.9	45.6	399	0	323.31	1	31	31	22	20	21	22	22	21	23	18	22	22	18	17	13	16	18	17	20	20	19	21	21	20	20	22	18	22	20	21	22	22	21	23	18	22	22	18	17	13
CD630_03450|ID:2831522|	CD630_03450|ID:2831522|	>CD630_03450|ID:2831522| Putative GTP pyrophosphokinase [Clostridium difficile 630]	CD630_03450	68.5	31.914	270	0	323.31	1	21	21	15	15	13	13	15	13	16	10	11	15	15	13	11	13	13	12	15	13	14	16	14	16	13	13	14	15	15	13	13	15	13	16	10	11	15	15	13	11
CD630_34380|ID:2834737|cobU|	CD630_34380|ID:2834737|cobU|	>CD630_34380|ID:2834737|cobU| Bifunctional adenosylcobalamin biosynthesis protein CobU [Adenosylcobinamide kinase; Adenosylcobinamide-phosphate guanylyltransferase] [Clostridium difficile 630]	CD630_34380	39.2	21.628	186	0	39.561	1	7	7	4	4	3	5	4	4	5	4	5	4	5	4	4	6	5	4	5	5	5	4	4	5	4	4	4	4	4	3	5	4	4	5	4	5	4	5	4	4
CD630_28550|ID:2834234|	CD630_28550|ID:2834234|	>CD630_28550|ID:2834234| Putative NAD(P)-binding oxidoreductase [Clostridium difficile 630]	CD630_28550	74.3	38.427	339	0	323.31	1	20	20	14	16	15	16	15	15	14	16	16	16	13	17	13	13	9	15	15	16	15	16	14	14	14	15	16	14	16	15	16	15	15	14	16	16	16	13	17	13
CD630_05660|ID:2831686|	CD630_05660|ID:2831686|	>CD630_05660|ID:2831686| Putative tRNA/rRNA methyltransferase [Clostridium difficile 630]	CD630_05660	76.3	17.785	156	0	245.67	1	13	13	8	5	10	8	10	9	6	9	7	10	4	8	7	6	8	9	6	9	9	10	8	6	9	7	9	8	5	10	8	10	9	6	9	7	10	4	8	7
CD630_31750|ID:2834512|cggR|	CD630_31750|ID:2834512|cggR|	>CD630_31750|ID:2834512|cggR| Transcriptional regulator, SorC family [Clostridium difficile 630]	CD630_31750	81.5	38.079	340	0	207.72	1	32	32	20	21	20	21	23	22	24	22	20	21	23	19	18	19	18	23	25	20	21	22	24	24	20	21	20	20	21	20	21	23	22	24	22	20	21	23	19	18
CD630_31840|ID:2834521|dpaL|	CD630_31840|ID:2834521|dpaL|	>CD630_31840|ID:2834521|dpaL| Diaminopropionate ammonia-lyase [Clostridium difficile 630]	CD630_31840	72.3	44.261	404	0	323.31	1	24	24	13	9	14	14	16	14	10	16	13	14	13	9	13	15	15	14	11	12	13	19	14	10	13	17	19	7	5	7	7	9	8	6	9	6	9	7	5	7
CD630_30900|ID:2833022|treR|	CD630_30900|ID:2833022|treR|	>CD630_30900|ID:2833022|treR| Transcriptional regulator, GntR family [Clostridium difficile 630]	CD630_30900	86.7	27.608	240	0	323.31	1	23	23	12	13	14	14	13	15	13	14	12	13	12	12	12	13	12	13	14	14	15	11	12	13	14	12	14	12	13	14	14	13	15	13	14	12	13	12	12	12
CD630_33000|ID:2834612|engB|	CD630_33000|ID:2834612|engB|	>CD630_33000|ID:2834612|engB| GTP-binding protein EngB; putative endoglucanase [Clostridium difficile 630]	CD630_33000	56.2	22.346	194	0	85.882	1	13	13	9	9	7	8	10	8	8	9	8	8	11	8	9	8	11	8	8	8	8	8	9	9	7	8	9	9	9	7	8	10	8	8	9	8	8	11	8	9
CD630_27480|ID:2834143|	CD630_27480|ID:2834143|	>CD630_27480|ID:2834143| Putative acyltransferase [Clostridium difficile 630]	CD630_27480	64.2	18.061	165	0	303.79	1	7	7	5	6	5	3	5	5	6	5	4	5	4	5	6	4	6	5	4	6	4	6	5	5	6	4	5	5	6	5	3	5	5	6	5	4	5	4	5	6
CD630_30980|ID:2834452|bglG|	CD630_30980|ID:2834452|bglG|	>CD630_30980|ID:2834452|bglG| Transcription antiterminator, PTS operon regulator [Clostridium difficile 630]	CD630_30980	48.6	33.957	286	0	138.62	1	11	11	4	2	2	3	4	4	2	3	5	1	2	2	1	2	1	6	2	3	5	5	4	2	3	4	5	4	2	2	3	4	4	2	3	5	1	2	2	1
CD630_16120|ID:2832551|	CD630_16120|ID:2832551|	>CD630_16120|ID:2832551| Putative amidohydrolase [Clostridium difficile 630]	CD630_16120	66.4	42.548	393	0	323.31	1	20	20	12	12	14	13	12	13	12	14	13	12	13	15	10	12	13	14	14	14	14	13	13	14	14	13	11	12	12	14	13	12	13	12	14	13	12	13	15	10
CD630_35230|ID:2834817|ksgA|	CD630_35230|ID:2834817|ksgA|	>CD630_35230|ID:2834817|ksgA| Dimethyladenosine transferase (S-adenosylmethionine-6-N, N-adenosyl(rRNA) dimethyltransferase) [Clostridium difficile 630]	CD630_35230	69.9	32.444	289	0	323.31	1	18	18	14	12	13	13	12	15	15	12	14	13	12	13	12	15	14	14	15	15	15	14	12	13	12	14	14	14	12	13	13	12	15	15	12	14	13	12	13	12
CD630_12260|ID:2832253|	CD630_12260|ID:2832253|	>CD630_12260|ID:2832253| Putative aminodeoxychorismate lyase [Clostridium difficile 630]	CD630_12260	65.2	41.065	359	0	323.31	1	20	20	16	16	17	16	16	18	14	18	17	16	16	16	14	13	16	18	16	16	17	17	18	14	18	18	17	16	16	17	16	16	18	14	18	17	16	16	16	14
CD630_15270|ID:2833403|	CD630_15270|ID:2833403|	>CD630_15270|ID:2833403| ABC-type transport system, permease [Clostridium difficile 630]	CD630_15270	36.3	44.96	410	0	323.31	1	17	17	9	10	11	9	9	8	9	9	9	10	8	9	12	11	10	8	8	9	8	8	9	9	8	9	10	9	10	11	9	9	8	9	9	9	10	8	9	12
CD630_12110|ID:2833322|	CD630_12110|ID:2833322|	>CD630_12110|ID:2833322| Putative N-acetyltransferase [Clostridium difficile 630]	CD630_12110	60.4	18.435	159	0	100.91	1	10	10	8	9	8	7	7	7	9	7	6	7	7	7	5	4	6	8	9	8	6	7	7	8	7	7	6	8	9	8	7	7	7	9	7	6	7	7	7	5
CD630_04060|ID:2831545|	CD630_04060|ID:2831545|	>CD630_04060|ID:2831545| Putative tRNA (Uracil-5-)-methyltransferase [Clostridium difficile 630]	CD630_04060	77.3	51.038	453	0	323.31	1	28	28	22	19	18	19	17	21	15	18	19	20	17	17	18	22	17	21	17	18	21	18	23	19	16	21	19	22	19	18	19	17	21	15	18	19	20	17	17	18
CD630_16880|ID:2832611|	CD630_16880|ID:2832611|	>CD630_16880|ID:2832611| Two-component response regulator [Clostridium difficile 630]	CD630_16880	46.6	26.2	223	0	225.59	1	9	9	6	7	9	8	7	9	6	6	8	8	6	6	7	8	7	6	7	7	5	7	7	8	7	8	6	6	7	9	8	7	9	6	6	8	8	6	6	7
CD630_16950|ID:2833439|	CD630_16950|ID:2833439|	>CD630_16950|ID:2833439| Putative symporter protein [Clostridium difficile 630]	CD630_16950	6.9	45.386	421	0	3.3991	1	4	4	2	3	2	2	3	2	2	3	3	2	2	2	2	3	1	3	2	3	3	3	3	2	3	3	3	2	3	2	2	3	2	2	3	3	2	2	2	2
CD630_21760|ID:2833682|	CD630_21760|ID:2833682|	>CD630_21760|ID:2833682| ABC-type transport system, cystine/aminoacid-family permease [Clostridium difficile 630]	CD630_21760	37.8	24.885	222	0	152.53	1	7	7	4	6	5	4	6	6	5	5	5	5	5	4	6	7	6	6	5	4	6	4	4	4	6	4	7	4	6	5	4	6	6	5	5	5	5	5	4	6
CD630_11520|ID:2832184|mrdB|	CD630_11520|ID:2832184|mrdB|	>CD630_11520|ID:2832184|mrdB| Rod shape-determining protein MrdB [Clostridium difficile 630]	CD630_11520	17	41.18	376	0	96.048	1	5	5	2	3	4	3	2	2	2	2	2	2	2	2	2	3	2	2	2	3	2	3	2	2	3	3	2	2	3	4	3	2	2	2	2	2	2	2	2	2
CD630_08320|ID:2831899|aksA|	CD630_08320|ID:2831899|aksA|	>CD630_08320|ID:2831899|aksA| Trans-homoaconitate synthase [Clostridium difficile 630]	CD630_08320	45.1	43.843	397	0	197.63	1	15	15	13	11	13	12	14	11	13	12	12	14	10	14	11	7	12	10	11	12	12	13	13	13	10	11	13	13	11	13	12	14	11	13	12	12	14	10	14	11
CD630_35920|ID:2834886|pyrF|	CD630_35920|ID:2834886|pyrF|	>CD630_35920|ID:2834886|pyrF| Orotidine 5-phosphate decarboxylase (OMP decarboxylase) (OMPDCase) (OMPdecase) [Clostridium difficile 630]	CD630_35920	69.7	26.295	238	0	211.46	1	20	20	6	10	8	10	10	10	11	7	11	11	8	12	6	8	9	9	12	10	10	11	9	10	12	9	9	6	10	8	10	10	10	11	7	11	11	8	12	6
CD630_27740|ID:2834166|	CD630_27740|ID:2834166|	>CD630_27740|ID:2834166| Putative glycosyl transferase, family 2 [Clostridium difficile 630]	CD630_27740	57.4	28.791	249	0	321.06	1	13	13	7	7	6	7	7	8	6	9	7	6	10	9	9	10	10	8	7	5	6	7	6	7	7	8	10	7	7	6	7	7	8	6	9	7	6	10	9	9
CD630_13040|ID:2832316|acd|	CD630_13040|ID:2832316|acd|	>CD630_13040|ID:2832316|acd| Mannosyl-glycoprotein endo-beta-N-acetylglucosamidase [Clostridium difficile 630]	CD630_13040	59.5	65.792	607	0	323.31	1	32	32	18	20	23	22	23	18	21	23	21	23	19	20	19	21	19	18	20	23	20	22	18	22	20	25	24	18	20	23	22	23	18	21	23	21	23	19	20	19
CD630_26480|ID:2834063|	CD630_26480|ID:2834063|	>CD630_26480|ID:2834063| Conserved hypothetical protein [Clostridium difficile 630]	CD630_26480	23.2	24.876	224	0	74.97	1	4	4	4	1	3	4	2	4	0	4	4	2	3	0	4	3	3	4	0	4	4	3	3	0	4	3	2	4	1	3	4	2	4	0	4	4	2	3	0	4
CD630_33250|ID:2834632|	CD630_33250|ID:2834632|	>CD630_33250|ID:2834632| Conserved hypothetical protein [Clostridium difficile 630]	CD630_33250	74.7	28.638	253	0	323.31	1	18	18	12	9	11	13	11	10	11	11	10	11	6	8	8	10	11	10	11	14	10	14	12	11	11	10	12	12	9	11	13	11	10	11	11	10	11	6	8	8
CD630_02070|ID:2831401|	CD630_02070|ID:2831401|	>CD630_02070|ID:2831401| PTS system, fructose-like IIC component [Clostridium difficile 630]	CD630_02070	12.8	36.77	351	0	305.48	1	2	2	2	2	2	2	2	2	2	2	2	2	2	2	2	2	1	2	2	2	2	2	2	2	2	2	2	2	2	2	2	2	2	2	2	2	2	2	2	2
CD630_35910|ID:2834885|carA|	CD630_35910|ID:2834885|carA|	>CD630_35910|ID:2834885|carA| Carbamoyl-phosphate synthase small chain [Clostridium difficile 630]	CD630_35910	42.1	38.357	347	0	323.31	1	16	16	11	10	10	10	10	9	10	10	11	8	8	12	10	9	10	9	11	9	10	9	11	11	9	9	8	10	9	9	9	9	8	9	9	10	7	7	11	9
CD630_24411|ID:2833887|	CD630_24411|ID:2833887|	>CD630_24411|ID:2833887| PhoH-like protein [Clostridium difficile 630]	CD630_24411	63.9	38.118	338	0	323.31	1	21	21	13	14	14	15	14	15	15	14	18	15	12	14	15	16	14	14	13	14	16	14	12	17	14	13	16	13	14	14	15	14	15	15	14	18	15	12	14	15
CD630_08260|ID:2831894|	CD630_08260|ID:2831894|	>CD630_08260|ID:2831894| Putative ferric-uptake regulator [Clostridium difficile 630]	CD630_08260	43.4	14.867	129	0	180.35	1	6	6	3	3	4	5	6	1	6	1	4	6	3	5	3	2	6	2	6	3	2	5	4	6	2	4	5	3	3	4	5	6	1	6	1	4	6	3	5	3
CD630_32740|ID:2833065|feoB|	CD630_32740|ID:2833065|feoB|	>CD630_32740|ID:2833065|feoB| Ferrous iron transport protein B [Clostridium difficile 630]	CD630_32740	33.3	71.072	648	0	323.31	1	19	19	15	13	15	14	13	12	13	14	14	13	13	12	13	14	14	14	14	15	14	14	15	14	13	14	12	15	13	15	14	13	12	13	14	14	13	13	12	13
CD630_34490|ID:2834747|	CD630_34490|ID:2834747|	>CD630_34490|ID:2834747| Putative phosphosugar isomerase; putative tagatose-6-phosphate ketose/aldose isomerase AgaS [Clostridium difficile 630]	CD630_34490	65.4	43.773	387	0	323.31	1	22	22	17	14	16	16	14	17	16	14	14	14	14	15	13	12	14	17	16	15	11	13	17	17	13	15	14	17	14	16	16	14	17	16	14	14	14	14	15	13
CD630_35660|ID:2834863|ispE|	CD630_35660|ID:2834863|ispE|	>CD630_35660|ID:2834863|ispE| 4-diphosphocytidyl-2-C-methyl-D-erythritol kinase (4-(cytidine-5-diphospho)-2-C-methyl-D-erythritol kinase) [Clostridium difficile 630]	CD630_35660	69.9	32.942	296	0	323.31	1	21	21	14	13	15	19	16	10	14	13	15	15	12	12	12	10	9	11	17	16	13	15	15	15	12	16	12	14	13	15	19	16	10	14	13	15	15	12	12	12
CD630_25920|ID:2832950|fbpA|	CD630_25920|ID:2832950|fbpA|	>CD630_25920|ID:2832950|fbpA| Fibronectin-binding protein A [Clostridium difficile 630]	CD630_25920	62.3	67.64	591	0	323.31	1	35	35	26	22	27	27	28	22	27	23	30	28	22	20	23	24	22	24	26	27	24	26	26	26	24	28	25	26	22	27	27	28	22	27	23	30	28	22	20	23
CD630_16540|ID:2833426|	CD630_16540|ID:2833426|	>CD630_16540|ID:2833426| Putative lipoate-protein ligase [Clostridium difficile 630]	CD630_16540	78.7	37.633	328	0	323.31	1	26	26	19	16	21	19	19	18	20	16	17	19	15	15	19	16	16	19	19	18	19	19	18	18	17	19	17	19	16	21	19	19	18	20	16	17	19	15	15	19
CD630_17080|ID:2832626|	CD630_17080|ID:2832626|	>CD630_17080|ID:2832626| Conserved hypothetical protein [Clostridium difficile 630]	CD630_17080	65.1	54.845	455	0	323.31	1	31	31	20	22	19	20	19	17	21	22	21	23	20	21	20	18	21	18	21	20	18	23	18	24	17	22	24	20	22	19	20	19	17	21	22	21	23	20	21	20
CD630_25410|ID:2832943|	CD630_25410|ID:2832943|	>CD630_25410|ID:2832943| Sodium:glutamate/aspartate symporter family [Clostridium difficile 630]	CD630_25410	16.2	49.729	462	0	127.72	1	6	6	5	4	5	5	4	4	4	4	5	4	4	4	5	5	4	4	4	5	5	4	5	4	5	4	3	5	4	5	5	4	4	4	4	5	4	4	4	5
CD630_20290|ID:2833566|	CD630_20290|ID:2833566|	>CD630_20290|ID:2833566| Putative lipoprotein [Clostridium difficile 630]	CD630_20290	48.8	23.069	205	0	168.81	1	13	13	8	7	6	5	5	7	5	5	7	5	7	7	9	5	7	8	6	8	7	5	7	4	6	8	4	8	7	6	5	5	7	5	5	7	5	7	7	9
CD630_20920|ID:2833620|	CD630_20920|ID:2833620|	>CD630_20920|ID:2833620| Transcriptional regulator, sigma-54-dependent [Clostridium difficile 630]	CD630_20920	72.5	39.314	346	0	323.31	1	21	21	18	15	15	18	17	16	16	16	17	17	14	15	11	14	11	16	18	17	16	16	17	16	16	15	18	17	14	14	17	16	15	15	15	16	16	14	14	11
CD630_22690|ID:2833752|fruABC|	CD630_22690|ID:2833752|fruABC|	>CD630_22690|ID:2833752|fruABC| PTS system, fructose-specific IIABC component [Clostridium difficile 630]	CD630_22690	41.5	67.741	639	0	323.31	1	32	32	17	15	16	18	18	16	17	16	18	15	15	14	13	13	8	17	16	18	15	16	17	16	18	16	12	17	15	16	18	18	16	17	16	18	15	15	14	13
CD630_10710|ID:2832123|	CD630_10710|ID:2832123|	>CD630_10710|ID:2832123| Conserved hypothetical protein, UPF0291 protein family [Clostridium difficile 630]	CD630_10710	69.6	8.4045	69	0	19.774	1	6	6	4	3	5	2	5	3	4	2	3	5	1	4	2	3	3	4	5	5	3	5	4	5	5	3	3	4	3	5	2	5	3	4	2	3	5	1	4	2
CD630_01450|ID:2831351|	CD630_01450|ID:2831351|	>CD630_01450|ID:2831351| Putative resolvase, S1 RNA-binding domain-containing protein [Clostridium difficile 630]	CD630_01450	66.6	80.527	713	0	323.31	1	52	52	33	32	31	40	36	30	35	34	39	39	32	28	29	30	29	36	35	36	36	36	36	36	34	36	33	33	32	31	40	36	30	35	34	39	39	32	28	29
CD630_11480|ID:2832180|	CD630_11480|ID:2832180|	>CD630_11480|ID:2832180| Putative penicillin-binding protein with a N-terminal TonB-box [Clostridium difficile 630]	CD630_11480	61.2	111.36	992	0	323.31	1	57	57	39	39	42	41	43	40	39	39	41	41	35	35	33	31	34	39	38	42	36	41	38	40	39	35	41	39	39	42	41	43	40	39	39	41	41	35	35	33
CD630_22280|ID:2833719|	CD630_22280|ID:2833719|	>CD630_22280|ID:2833719| Conserved hypothetical protein [Clostridium difficile 630]	CD630_22280	74.4	29.638	266	0	323.31	1	18	18	12	12	14	13	12	13	11	15	13	12	13	9	10	12	10	13	11	12	14	11	12	11	15	13	11	12	12	14	13	12	13	11	15	13	12	13	9	10
CD630_29060|ID:2834278|;CD630_09580|ID:2832012|	CD630_29060|ID:2834278|;CD630_09580|ID:2832012|	>CD630_29060|ID:2834278| Putative phage protein [Clostridium difficile 630];>CD630_09580|ID:2832012| Putative phage protein [Clostridium difficile 630]	CD630_29060	74.1	21.018	189;189	0	266.78	2	19;19	19	11	11	13	12	10	12	13	12	10	10	10	11	9	8	7	11	11	10	8	10	9	12	12	8	7	11	11	13	12	10	12	13	12	10	10	10	11	9
CD630_36560|ID:2834947|	CD630_36560|ID:2834947|	>CD630_36560|ID:2834947| Conserved hypothetical protein with a TonB box [Clostridium difficile 630]	CD630_36560	47.1	12.242	102	0	26.083	1	5	5	4	5	4	5	4	4	5	3	5	4	4	4	4	5	5	4	4	4	5	4	4	5	4	5	4	4	5	4	5	4	4	5	3	5	4	4	4	4
CD630_25780|ID:2834001|	CD630_25780|ID:2834001|	>CD630_25780|ID:2834001| Putative serine/threonine-protein kinase and phosphatase [Clostridium difficile 630]	CD630_25780	55	71.72	669	0	323.31	1	33	33	25	0	13	26	0	26	0	16	25	0	23	0	12	25	0	26	0	14	22	0	25	0	13	25	0	25	0	13	26	0	26	0	16	25	0	23	0	12
CD630_09070|ID:2833276|	CD630_09070|ID:2833276|	>CD630_09070|ID:2833276| Transcriptional regulator, Phage-type [Clostridium difficile 630]	CD630_09070	79.1	13.019	110	0	63.2	1	10	10	7	7	9	9	8	9	9	7	8	7	3	9	6	8	6	6	9	9	8	8	7	8	8	8	7	7	7	9	9	8	9	9	7	8	7	3	9	6
CD630_28900|ID:2834261|;CD630_09770|ID:2832031|	CD630_28900|ID:2834261|;CD630_09770|ID:2832031|	>CD630_28900|ID:2834261| Putative phage protein [Clostridium difficile 630];>CD630_09770|ID:2832031| Putative phage protein [Clostridium difficile 630]	CD630_28900	52.6	27.432	234;234	0	113.27	2	14;14	14	11	9	8	9	11	10	9	10	11	13	10	7	8	9	11	11	10	7	12	9	10	10	11	11	13	11	9	8	9	11	10	9	10	11	13	10	7	8
CD630_28260|ID:2834210|	CD630_28260|ID:2834210|	>CD630_28260|ID:2834210| Putative aldolase [Clostridium difficile 630]	CD630_28260	68.1	40.856	364	0	323.31	1	26	26	16	18	18	21	17	16	18	11	20	14	13	15	12	12	13	11	18	18	16	19	17	18	11	19	13	15	17	17	20	16	15	17	11	19	13	12	15	11
CD630_24461|ID:2835062|rpsU|	CD630_24461|ID:2835062|rpsU|	>CD630_24461|ID:2835062|rpsU| 30S ribosomal protein S21 [Clostridium difficile 630]	CD630_24461	62.7	7.0201	59	0	225.43	1	9	9	8	6	7	7	8	7	7	7	7	8	7	8	7	7	7	7	8	8	7	8	7	8	7	7	7	8	6	7	7	8	7	7	7	7	8	7	8	7
CD630_25050|ID:2832933|	CD630_25050|ID:2832933|	>CD630_25050|ID:2832933| Transcriptional regulator, TetR family [Clostridium difficile 630]	CD630_25050	61.1	35.104	296	0	323.31	1	21	21	14	14	14	12	14	12	13	14	10	14	14	14	12	12	11	15	14	14	12	14	15	14	12	14	14	14	14	14	12	14	12	13	14	10	14	14	14	12
CD630_08300|ID:2831898|	CD630_08300|ID:2831898|	>CD630_08300|ID:2831898| Putative membrane protein [Clostridium difficile 630]	CD630_08300	14	43.405	394	0	106.28	1	7	7	7	7	6	7	7	6	7	6	7	7	7	7	6	6	7	6	7	6	7	7	7	7	5	7	7	7	7	6	7	7	6	7	6	7	7	7	7	6
CD630_26560|ID:2834071|spoVD|	CD630_26560|ID:2834071|spoVD|	>CD630_26560|ID:2834071|spoVD| Stage V sporulation protein D (Sporulation-specific penicillin-binding protein) [Clostridium difficile 630]	CD630_26560	67.2	73.252	659	0	323.31	1	47	47	29	12	18	35	19	30	22	22	34	24	30	22	16	32	25	28	17	19	39	26	32	9	21	36	29	29	12	18	35	19	30	22	22	34	24	30	22	16
CD630_16600|ID:2833427|	CD630_16600|ID:2833427|	>CD630_16600|ID:2833427| Conserved hypothetical protein, DUF 1255 family [Clostridium difficile 630]	CD630_16600	67.6	11.779	105	0	64.795	1	7	7	5	4	5	6	6	4	6	5	6	6	4	4	3	4	5	5	6	5	6	6	5	6	5	6	5	5	4	5	6	6	4	6	5	6	6	4	4	3
CD630_10080|ID:2833279|	CD630_10080|ID:2833279|	>CD630_10080|ID:2833279| Conserved hypothetical protein [Clostridium difficile 630]	CD630_10080	59.3	31.722	280	0	323.31	1	18	18	13	10	13	14	12	13	15	12	13	13	11	12	12	12	9	13	14	12	14	12	14	13	11	14	13	13	10	13	14	12	13	15	12	13	13	11	12	12
CD630_01720|ID:2831373|	CD630_01720|ID:2831373|	>CD630_01720|ID:2831373| Conserved hypothetical protein [Clostridium difficile 630]	CD630_01720	33	20.708	179	0	80.188	1	6	6	5	3	4	3	3	4	3	4	3	3	3	3	3	2	3	5	4	4	4	4	4	4	4	3	4	5	3	4	3	3	4	3	4	3	3	3	3	3
CD630_34730|ID:2834767|atpE|	CD630_34730|ID:2834767|atpE|	>CD630_34730|ID:2834767|atpE| ATP synthase subunit c [Clostridium difficile 630]	CD630_34730	14	8.3627	86	0	9.1472	1	1	1	1	1	1	1	1	1	1	1	1	1	0	1	0	0	1	1	1	1	1	1	1	1	1	1	1	1	1	1	1	1	1	1	1	1	1	0	1	0
CD630_01530|ID:2831359|hpdB|	CD630_01530|ID:2831359|hpdB|	>CD630_01530|ID:2831359|hpdB| 4-hydroxyphenylacetate decarboxylase, catalytic subunit [Clostridium difficile 630]	CD630_01530	62.9	101.29	902	0	323.31	1	50	50	36	34	29	37	36	32	31	32	36	32	32	32	32	29	38	37	36	33	35	38	37	36	34	37	37	36	34	29	37	36	32	31	32	36	32	32	32	32
CD630_18170|ID:2832710|	CD630_18170|ID:2832710|	>CD630_18170|ID:2832710| Putative acyltransferase [Clostridium difficile 630]	CD630_18170	76.3	22.586	198	0	90.659	1	16	16	10	12	13	11	10	11	11	14	11	10	12	11	13	11	10	14	10	12	13	10	9	10	14	11	11	10	12	13	11	10	11	11	14	11	10	12	11	13
CD630_13200|ID:2832332|	CD630_13200|ID:2832332|	>CD630_13200|ID:2832332| Putative peptidase, M16 family [Clostridium difficile 630]	CD630_13200	69.9	47.279	415	0	323.31	1	23	23	11	12	12	18	15	16	15	9	18	15	12	13	10	12	13	14	12	12	16	15	15	12	13	15	15	11	12	12	18	15	16	15	9	18	15	12	13	10
CD630_04510|ID:2831592|	CD630_04510|ID:2831592|	>CD630_04510|ID:2831592| Putative dioxygenase [Clostridium difficile 630]	CD630_04510	85.8	13.911	120	0	227.33	1	9	9	8	5	7	8	5	7	7	6	6	7	6	6	6	5	5	7	7	8	6	7	9	6	8	7	6	8	5	7	8	5	7	7	6	6	7	6	6	6
CD630_27430|ID:2834138|dtd|	CD630_27430|ID:2834138|dtd|	>CD630_27430|ID:2834138|dtd| D-tyrosyl-tRNA(Tyr) deacylase [Clostridium difficile 630]	CD630_27430	44.3	16.457	149	0	117.07	1	6	6	5	4	4	4	5	5	4	4	4	4	5	5	5	5	5	4	4	4	4	5	5	4	4	4	5	5	4	4	4	5	5	4	4	4	4	5	5	5
CD630_30300|ID:2834394|	CD630_30300|ID:2834394|	>CD630_30300|ID:2834394| PTS system, glucose-like IIBC component [Clostridium difficile 630]	CD630_30300	30.5	57.377	525	0	323.31	1	14	14	8	9	8	9	8	7	7	7	9	8	9	7	11	9	7	8	8	8	8	8	8	8	7	8	7	8	9	8	9	8	7	7	7	9	8	9	7	10
CD630_23670|ID:2833824|	CD630_23670|ID:2833824|	>CD630_23670|ID:2833824| ABC-type transport system, multidrug-family permease [Clostridium difficile 630]	CD630_23670	13.3	38.899	361	0	124.47	1	5	5	3	3	3	3	4	3	3	3	3	3	4	3	5	3	4	3	3	3	2	3	3	3	3	3	4	3	3	3	3	4	3	3	3	3	3	4	3	5
CD630_20500|ID:2833582|rluB|	CD630_20500|ID:2833582|rluB|	>CD630_20500|ID:2833582|rluB| Ribosomal large subunit pseudouridine synthase B [Clostridium difficile 630]	CD630_20500	70.2	27.483	238	0	131.93	1	17	17	14	12	11	14	13	10	10	9	13	11	10	10	6	10	10	12	12	11	12	13	14	10	11	12	10	14	12	11	14	13	10	10	9	13	11	10	10	6
CD630_16960|ID:2832617|	CD630_16960|ID:2832617|	>CD630_16960|ID:2832617| Sodium:alanine symporter [Clostridium difficile 630]	CD630_16960	21.5	52.238	483	0	142.6	1	10	10	7	8	7	8	7	7	7	8	9	6	8	6	4	5	6	8	7	7	9	6	7	8	6	8	6	7	8	7	8	7	7	7	8	9	6	8	6	4
CD630_35220|ID:2834816|	CD630_35220|ID:2834816|	>CD630_35220|ID:2834816| Conserved hypothetical protein [Clostridium difficile 630]	CD630_35220	53.4	50.516	423	0	323.31	1	26	26	7	1	3	18	15	11	6	6	19	18	10	9	5	13	16	14	1	7	15	21	12	3	10	19	19	7	1	3	18	15	11	6	6	19	18	10	9	5
CD630_25010|ID:2833939|	CD630_25010|ID:2833939|	>CD630_25010|ID:2833939| Putative hydrolase, HAD superfamily, IIB subfamily [Clostridium difficile 630]	CD630_25010	64.8	30.708	273	0	323.31	1	15	15	9	10	12	10	9	9	11	9	12	11	9	10	11	9	9	9	11	12	12	10	10	11	11	12	8	9	10	12	10	9	9	11	9	12	11	9	10	11
CD630_31910|ID:2834526|	CD630_31910|ID:2834526|	>CD630_31910|ID:2834526| Putative oxidoreductase [Clostridium difficile 630]	CD630_31910	48.5	43.087	373	0	323.31	1	16	16	9	12	13	12	10	11	12	13	12	9	13	9	9	10	9	11	12	14	13	10	9	12	13	13	10	9	12	13	12	10	11	12	13	12	9	13	9	9
CD630_17510|ID:2832655|cwp13|	CD630_17510|ID:2832655|cwp13|	>CD630_17510|ID:2832655|cwp13| Cell surface protein [Clostridium difficile 630]	CD630_17510	55.7	87.234	795	0	323.31	1	35	35	27	20	26	26	27	25	24	24	27	27	24	18	17	20	18	24	27	28	24	25	20	24	27	24	21	27	20	26	26	27	25	24	24	27	27	24	18	17
CD630_32500|ID:2833062|	CD630_32500|ID:2833062|	>CD630_32500|ID:2833062| Conserved hypothetical protein [Clostridium difficile 630]	CD630_32500	70.2	20.951	178	0	323.31	1	13	13	8	8	8	8	7	7	9	7	7	8	6	8	8	8	6	8	8	8	10	8	8	9	8	8	8	8	8	8	8	7	7	9	7	7	8	6	8	8
CD630_20950|ID:2833623|	CD630_20950|ID:2833623|	>CD630_20950|ID:2833623| Putative cell division GTPase [Clostridium difficile 630]	CD630_20950	52.1	27.632	240	0	203.05	1	15	15	9	12	10	10	11	11	10	14	10	11	10	11	9	9	11	12	12	13	11	10	11	10	12	10	13	9	12	10	10	11	11	10	14	10	11	10	11	9
CD630_13150|ID:2832326|ribC|	CD630_13150|ID:2832326|ribC|	>CD630_13150|ID:2832326|ribC| Riboflavin biosynthesis protein [Clostridium difficile 630]	CD630_13150	55.3	35.242	309	0	175.18	1	20	20	17	13	16	17	14	15	16	13	16	13	14	14	13	13	13	16	15	15	16	14	16	17	13	16	13	17	13	16	17	14	15	16	13	16	13	14	14	13
CD630_15520|ID:2832501|hisA|	CD630_15520|ID:2832501|hisA|	>CD630_15520|ID:2832501|hisA| 1-(5-phosphoribosyl)-5-[(5-phosphoribosylamino)methylideneamino] imidazole-4-carboxamide isomerase [Clostridium difficile 630]	CD630_15520	67.5	26.623	240	0	284.77	1	13	13	6	8	7	7	10	7	8	8	6	10	4	6	6	6	10	7	9	7	11	9	6	9	5	9	10	6	8	7	7	10	7	8	8	6	10	4	6	6
CD630_10270|ID:2832078|potD|	CD630_10270|ID:2832078|potD|	>CD630_10270|ID:2832078|potD| ABC-type transport system, spermidine/putrescine solute-binding protein [Clostridium difficile 630]	CD630_10270	67.4	39.881	350	0	323.31	1	20	20	16	14	16	18	14	14	15	12	16	17	13	13	11	12	9	17	14	13	14	15	15	15	15	17	12	16	14	16	18	14	14	15	12	16	17	13	13	11
CD630_01700|ID:2833116|;REV__CD630_01700|ID:2833116|	CD630_01700|ID:2833116|	>CD630_01700|ID:2833116| ABC-type transport system, ATP-binding protein [Clostridium difficile 630]	CD630_01700	61.1	73.693	637;637	0	323.31	2	39;1	39	19	20	23	22	24	23	21	23	20	24	19	19	21	20	22	23	23	26	22	25	21	22	20	19	25	19	20	23	22	24	23	21	23	20	24	19	19	21
CD630_14360|ID:2832412|	CD630_14360|ID:2832412|	>CD630_14360|ID:2832412| Putative hydrolase [Clostridium difficile 630]	CD630_14360	64.4	54.37	489	0	323.31	1	39	39	20	17	16	18	18	20	15	17	20	19	18	15	16	16	15	18	16	17	20	17	20	15	18	20	21	20	17	16	18	18	20	15	17	20	19	18	15	16
CD630_12740|ID:2832291|topA|	CD630_12740|ID:2832291|topA|	>CD630_12740|ID:2832291|topA| DNA topoisomerase I [Clostridium difficile 630]	CD630_12740	54.4	79.243	695	0	323.31	1	37	37	22	24	22	22	21	23	24	24	21	21	22	24	20	24	24	22	22	23	20	20	21	20	23	22	22	22	24	22	22	21	23	24	24	21	21	22	24	20
CD630_13600|ID:2833351|	CD630_13600|ID:2833351|	>CD630_13600|ID:2833351| Transcriptional regulator, Phage-type [Clostridium difficile 630]	CD630_13600	71.7	12.565	106	0	166.72	1	8	8	5	4	5	5	5	6	4	5	6	5	5	5	4	4	4	5	6	6	5	6	6	6	5	7	5	5	4	5	5	5	6	4	5	6	5	5	5	4
CD630_22170|ID:2833716|aroD|	CD630_22170|ID:2833716|aroD|	>CD630_22170|ID:2833716|aroD| Dehydroquinate dehydratase (3-dehydroquinate dehydratase) (Dehydroquinase) (DHQase) [Clostridium difficile 630]	CD630_22170	65.1	28.875	255	0	133.68	1	17	17	10	10	9	10	11	12	10	12	10	10	12	8	12	10	12	10	11	10	10	10	11	11	11	9	10	10	10	9	10	11	12	10	12	10	10	12	8	12
CD630_34110|ID:2834707|uvrA|	CD630_34110|ID:2834707|uvrA|	>CD630_34110|ID:2834707|uvrA| Excinuclease ABC subunit A [Clostridium difficile 630]	CD630_34110	72.7	104.99	941	0	323.31	1	54	54	34	39	41	38	40	36	39	38	36	38	38	38	32	34	36	36	40	42	36	39	41	41	36	39	39	34	39	41	38	40	36	39	38	36	38	38	38	32
CD630_10020|ID:2832056|	CD630_10020|ID:2832056|	>CD630_10020|ID:2832056| Putative nucleotide/oligonucleotide binding protein [Clostridium difficile 630]	CD630_10020	68.2	17.732	157	0	112.69	1	12	12	9	9	9	10	10	7	9	9	10	10	8	8	7	7	8	9	9	9	10	10	10	9	9	10	8	9	9	9	10	10	7	9	9	10	10	8	8	7
CD630_27730|ID:2834165|	CD630_27730|ID:2834165|	>CD630_27730|ID:2834165| Putative glycosyl transferase, family 2 [Clostridium difficile 630]	CD630_27730	61.6	35.294	302	0	323.31	1	18	18	9	8	9	8	9	11	8	11	9	8	12	7	9	8	9	11	6	8	9	7	8	9	10	9	11	9	8	9	8	9	11	8	11	9	8	12	7	9
CD630_21530|ID:2832858|	CD630_21530|ID:2832858|	>CD630_21530|ID:2832858| Conserved hypothetical protein [Clostridium difficile 630]	CD630_21530	79.5	8.9205	83	0	71.356	1	5	5	3	2	3	3	5	5	3	4	3	5	4	3	4	3	3	4	4	5	5	5	5	4	5	5	4	3	2	3	3	5	5	3	4	3	5	4	3	4
CD630_12850|ID:2832302|	CD630_12850|ID:2832302|	>CD630_12850|ID:2832302| Putative Holliday junction resolvase [Clostridium difficile 630]	CD630_12850	66	15.499	141	0	118.69	1	9	9	5	4	4	6	4	4	5	5	5	6	5	6	5	5	4	4	6	3	5	7	5	5	5	5	4	5	4	4	6	4	4	5	5	5	6	5	6	5
CD630_17910|ID:2833460|	CD630_17910|ID:2833460|	>CD630_17910|ID:2833460| Conserved hypothetical protein [Clostridium difficile 630]	CD630_17910	79.1	13.474	115	0	88.855	1	10	10	7	8	9	9	8	8	9	9	9	8	5	4	6	5	4	8	9	9	7	9	7	9	10	9	8	7	8	9	9	8	8	9	9	9	8	5	4	6
CD630_19150|ID:2832799|eutL|	CD630_19150|ID:2832799|eutL|	>CD630_19150|ID:2832799|eutL| Ethanolamine carboxysome structural protein, BMC family [Clostridium difficile 630]	CD630_19150	77.4	22.683	217	0	208.73	1	12	12	9	10	8	8	8	7	8	8	7	8	8	4	8	9	0	6	8	9	7	7	8	8	7	7	7	9	10	8	8	8	7	8	8	7	8	8	4	8
CD630_22040|ID:2833706|	CD630_22040|ID:2833706|	>CD630_22040|ID:2833706| Putative esterase [Clostridium difficile 630]	CD630_22040	77.3	30.113	260	0	290.15	1	16	16	11	11	12	10	14	10	10	12	11	12	10	11	10	10	12	10	10	10	12	12	10	9	11	11	10	11	11	12	10	14	10	10	12	11	12	10	11	10
CD630_28920|ID:2834263|;CD630_09750|ID:2832029|	CD630_28920|ID:2834263|;CD630_09750|ID:2832029|	>CD630_28920|ID:2834263| Putative phage protein [Clostridium difficile 630];>CD630_09750|ID:2832029| Putative phage protein [Clostridium difficile 630]	CD630_28920	56.6	23.926	198;198	0	268.49	2	10;10	10	5	6	8	5	7	7	6	8	5	9	5	7	7	4	8	8	6	7	6	6	5	6	8	6	7	5	6	8	5	7	7	6	8	5	9	5	7	7
CD630_28040|ID:2834195|queA|	CD630_28040|ID:2834195|queA|	>CD630_28040|ID:2834195|queA| S-adenosylmethionine:tRNA ribosyltransferase-isomerase (Queuosine biosynthesis protein QueA) [Clostridium difficile 630]	CD630_28040	61.3	38.574	341	0	323.31	1	19	19	15	13	14	14	17	12	14	13	14	16	12	13	10	14	14	13	15	13	14	16	15	15	10	13	16	15	13	14	14	17	12	14	13	14	16	12	13	10
CD630_03280|ID:2831512|pcrA|	CD630_03280|ID:2831512|pcrA|	>CD630_03280|ID:2831512|pcrA| DNA helicase, UvrD/REP type [Clostridium difficile 630]	CD630_03280	67.6	86.239	754	0	323.31	1	53	53	32	33	34	38	30	28	32	27	36	31	29	27	27	28	30	33	30	35	32	28	32	34	33	33	29	32	33	34	38	30	28	32	27	36	31	29	27	27
CD630_23050|ID:2832898|pilW|	CD630_23050|ID:2832898|pilW|	>CD630_23050|ID:2832898|pilW| Type IV pilus protein [Clostridium difficile 630]	CD630_23050	47	17.91	164	0	29.82	1	8	8	4	5	5	4	4	4	5	4	4	5	4	3	4	4	3	4	6	4	4	3	4	5	5	5	4	4	5	5	4	4	4	5	4	4	5	4	3	4
CD630_08800|ID:2831934|	CD630_08800|ID:2831934|	>CD630_08800|ID:2831934| Putative protease [Clostridium difficile 630]	CD630_08800	41.2	16.234	148	0	65.415	1	5	5	2	4	2	3	2	3	2	3	3	2	1	4	2	2	3	3	2	2	1	2	2	2	2	2	3	2	4	2	3	2	3	2	3	3	2	1	4	2
CD630_07370|ID:2831820|hisK|	CD630_07370|ID:2831820|hisK|	>CD630_07370|ID:2831820|hisK| Histidinol-phosphatase (HolPase) [Clostridium difficile 630]	CD630_07370	83.4	30.153	259	0	323.31	1	22	22	12	12	15	13	12	12	13	11	12	11	10	12	11	9	8	9	11	13	10	11	14	11	11	11	10	12	12	15	13	12	12	13	11	12	11	10	12	11
CD630_26750|ID:2834085|	CD630_26750|ID:2834085|	>CD630_26750|ID:2834085| Transcriptional regulator, LysR family [Clostridium difficile 630]	CD630_26750	56.7	35.012	300	0	204.1	1	15	15	8	10	10	8	9	11	10	10	7	9	9	8	9	8	9	9	10	9	7	9	9	10	9	8	10	8	10	10	8	9	11	10	10	7	9	9	8	9
CD630_10440|ID:2832099|	CD630_10440|ID:2832099|	>CD630_10440|ID:2832099| Putative membrane protein [Clostridium difficile 630]	CD630_10440	42.4	47.013	417	0	323.31	1	17	17	13	14	13	13	13	15	13	12	12	14	13	12	12	13	15	13	13	13	14	12	14	13	12	12	14	13	14	13	13	13	15	13	12	12	14	13	12	12
CD630_32530|ID:2834568|folC|	CD630_32530|ID:2834568|folC|	>CD630_32530|ID:2834568|folC| Folylpolyglutamate synthase [Clostridium difficile 630]	CD630_32530	58.1	48.59	432	0	323.31	1	24	24	19	14	18	17	17	15	16	13	15	17	16	14	14	14	15	15	14	14	15	17	16	17	10	16	13	19	14	18	17	17	15	16	13	15	17	16	14	14
CD630_11910|ID:2832220|fbp|	CD630_11910|ID:2832220|fbp|	>CD630_11910|ID:2832220|fbp| Fructose-1,6-bisphosphatase [Clostridium difficile 630]	CD630_11910	56.6	76.452	661	0	323.31	1	38	38	25	24	23	24	24	25	22	27	25	24	25	25	24	20	21	25	23	25	24	20	26	25	29	26	24	25	24	23	24	24	25	22	27	25	24	25	25	24
CD630_17590|ID:2832664|	CD630_17590|ID:2832664|	>CD630_17590|ID:2832664| Putative SAM-dependent methyltransferase [Clostridium difficile 630]	CD630_17590	66.7	32.511	276	0	147.88	1	16	16	12	11	11	13	11	11	12	11	14	11	10	11	8	11	10	9	12	11	13	12	13	12	10	14	13	12	11	11	13	11	11	12	11	14	11	10	11	8
CD630_26380|ID:2834053|	CD630_26380|ID:2834053|	>CD630_26380|ID:2834053| Two-component response regulator [Clostridium difficile 630]	CD630_26380	42.2	26.741	230	0	214.48	1	8	8	5	5	6	4	5	5	5	4	4	5	5	6	7	6	7	5	5	5	4	5	5	5	4	4	5	5	5	6	4	5	5	5	4	4	5	5	6	7
CD630_00120|ID:2831124|	CD630_00120|ID:2831124|	>CD630_00120|ID:2831124| Putative small-molecule-binding protein [Clostridium difficile 630]	CD630_00120	56.6	20.069	175	0	53.626	1	11	11	7	7	6	8	7	7	7	7	7	6	7	6	7	7	6	7	6	7	7	7	8	6	7	5	7	7	7	6	8	7	7	7	7	7	6	7	6	7
CD630_27780|ID:2834170|	CD630_27780|ID:2834170|	>CD630_27780|ID:2834170| Putative glycosyl transferase [Clostridium difficile 630]	CD630_27780	82.9	28.745	240	0	198.61	1	20	20	16	13	16	17	16	14	13	14	16	17	14	15	12	9	14	10	14	15	13	14	15	15	10	17	11	16	13	16	17	16	14	13	14	16	17	14	15	12
CD630_29561|ID:2834327|ntpF|	CD630_29561|ID:2834327|ntpF|	>CD630_29561|ID:2834327|ntpF| V-type sodium ATPase subunit F [Clostridium difficile 630]	CD630_29561	51.4	11.515	105	0	33.185	1	3	3	1	0	1	2	1	0	1	1	2	1	0	1	1	2	1	1	1	2	2	3	1	1	2	2	1	1	0	1	2	1	0	1	1	2	1	0	1	1
CD630_34270|ID:2834726|cbiT|	CD630_34270|ID:2834726|cbiT|	>CD630_34270|ID:2834726|cbiT| Cobalt-precorrin-6Y C(15)-methyltransferase [Clostridium difficile 630]	CD630_34270	69.6	21.238	191	0	290.15	1	12	12	5	9	6	8	8	7	9	8	7	8	5	8	6	5	6	7	7	6	6	8	5	8	7	7	7	5	9	6	8	8	7	9	8	7	8	5	8	6
CD630_15130|ID:2833397|panB|	CD630_15130|ID:2833397|panB|	>CD630_15130|ID:2833397|panB| Ketopantoate hydroxymethyltransferase [Clostridium difficile 630]	CD630_15130	68.7	29.886	275	0	323.31	1	14	14	10	8	8	10	9	8	7	10	11	11	9	8	8	9	11	7	8	8	10	10	11	8	9	10	11	10	8	8	10	9	8	7	10	11	11	9	8	8
CD630_01010|ID:2831263|cbiO2|	CD630_01010|ID:2831263|cbiO2|	>CD630_01010|ID:2831263|cbiO2| ABC-type transport system, cobalt-specific ATP-binding protein [Clostridium difficile 630]	CD630_01010	86.1	32.015	288	0	323.31	1	18	18	12	8	13	13	13	9	12	10	12	12	11	12	11	12	11	10	13	12	13	12	13	12	7	12	10	12	8	13	13	13	9	12	10	12	12	11	12	11
CD630_08330|ID:2831900|acnB|	CD630_08330|ID:2831900|acnB|	>CD630_08330|ID:2831900|acnB| Aconitate hydratase (Citrate hydro-lyase) [Clostridium difficile 630]	CD630_08330	74.9	69.117	641	0	323.31	1	35	35	19	18	23	21	21	14	20	23	18	23	14	20	16	12	16	15	20	25	18	19	15	20	17	17	18	19	18	23	21	21	14	20	23	18	23	14	20	16
CD630_07470|ID:2831828|	CD630_07470|ID:2831828|	>CD630_07470|ID:2831828| Putative lipoprotein [Clostridium difficile 630]	CD630_07470	71	54.933	486	0	323.31	1	37	37	27	18	25	23	22	23	20	22	25	23	23	20	20	21	20	25	18	26	21	19	25	20	21	24	21	27	18	25	23	22	23	20	22	25	23	23	20	20
CD630_20540|ID:2833585|lysC|	CD630_20540|ID:2833585|lysC|	>CD630_20540|ID:2833585|lysC| Aspartokinase [Clostridium difficile 630]	CD630_20540	81.4	43.21	397	0	323.31	1	29	29	16	15	15	14	14	15	12	15	15	15	16	17	16	19	15	15	14	16	16	15	15	14	15	15	16	16	15	15	14	14	15	12	15	15	15	16	17	16
CD630_00370|ID:2831194|acoB|	CD630_00370|ID:2831194|acoB|	>CD630_00370|ID:2831194|acoB| Acetoin dehydrogenase E1 component (TPP-dependent beta subunit) [Clostridium difficile 630]	CD630_00370	62.8	35.625	328	0	323.31	1	20	20	13	15	12	9	10	14	11	12	8	8	14	14	12	11	10	12	12	10	12	11	14	14	12	10	13	13	15	12	9	10	14	11	12	8	8	14	14	12
CD630_18830|ID:2833472|	CD630_18830|ID:2833472|	>CD630_18830|ID:2833472| Transcriptional regulator, AraC family [Clostridium difficile 630]	CD630_18830	87.3	32.768	284	0	182.33	1	18	18	9	10	10	10	8	10	9	10	13	8	11	6	10	7	8	10	11	10	8	7	9	10	11	12	11	9	10	10	10	8	10	9	10	13	8	11	6	10
CD630_32480|ID:2834566|	CD630_32480|ID:2834566|	>CD630_32480|ID:2834566| Polysaccharide deacetylase [Clostridium difficile 630]	CD630_32480	57.1	29.074	254	0	221.53	1	13	13	2	1	1	9	7	4	1	1	7	10	1	1	1	5	10	5	2	0	8	12	4	1	1	9	11	2	1	1	9	7	4	1	1	7	10	1	1	1
CD630_07800|ID:2831859|	CD630_07800|ID:2831859|	>CD630_07800|ID:2831859| Conserved hypothetical protein, DUF1177 family [Clostridium difficile 630]	CD630_07800	59.5	33.532	311	0	323.31	1	14	14	9	6	7	13	10	10	6	9	12	11	7	7	6	9	7	8	10	10	13	8	9	7	10	13	8	9	6	7	13	10	10	6	9	12	11	7	7	6
CD630_18380|ID:2832731|aroK|	CD630_18380|ID:2832731|aroK|	>CD630_18380|ID:2832731|aroK| Shikimate kinase (SK) [Clostridium difficile 630]	CD630_18380	66.1	20.292	177	0	279.62	1	12	12	8	7	9	10	10	6	8	8	10	9	8	5	8	8	9	7	8	9	6	10	9	8	9	9	8	8	7	9	10	10	6	8	8	10	9	8	5	8
CD630_11510|ID:2832183|minE|	CD630_11510|ID:2832183|minE|	>CD630_11510|ID:2832183|minE| Cell division topological specificity factor [Clostridium difficile 630]	CD630_11510	66	10.653	94	0	111.13	1	6	6	4	1	3	3	4	4	3	3	2	4	4	4	2	4	4	5	3	3	4	4	4	3	4	3	2	4	1	3	3	4	4	3	3	2	4	4	4	2
CD630_20460|ID:2833578|	CD630_20460|ID:2833578|	>CD630_20460|ID:2833578| Conserved hypothetical protein [Clostridium difficile 630]	CD630_20460	47.4	11.608	97	0	26.482	1	5	5	3	3	3	3	1	3	3	3	3	2	2	4	2	2	0	3	4	3	3	2	3	3	3	3	2	3	3	3	3	1	3	3	3	3	2	2	4	2
CD630_18070|ID:2833467|	CD630_18070|ID:2833467|	>CD630_18070|ID:2833467| Putative NADPH-dependent FMN reductase [Clostridium difficile 630]	CD630_18070	38	23.2	200	0	104.75	1	9	9	6	8	6	7	6	6	8	7	7	5	5	7	5	7	6	6	8	8	6	6	6	8	7	7	5	6	8	6	7	6	6	8	7	7	5	5	7	5
CD630_19170|ID:2832801|eutE|	CD630_19170|ID:2832801|eutE|	>CD630_19170|ID:2832801|eutE| Ethanolamine acetaldehyde oxydoreductase [Clostridium difficile 630]	CD630_19170	63	52.778	489	0	323.31	1	25	25	20	18	20	20	18	16	18	19	16	15	12	2	9	11	0	13	18	17	15	15	16	16	15	15	10	20	18	20	20	18	16	18	19	16	15	12	2	9
CD630_34770|ID:2834771|	CD630_34770|ID:2834771|	>CD630_34770|ID:2834771| Putative dCMP deaminase [Clostridium difficile 630]	CD630_34770	66.2	16.295	145	0	93.638	1	11	11	7	8	7	9	9	7	7	9	9	8	8	6	8	7	5	8	7	10	9	7	10	10	7	11	7	7	8	7	9	9	7	7	9	9	8	8	6	8
CD630_14460|ID:2832422|pabB|	CD630_14460|ID:2832422|pabB|	>CD630_14460|ID:2832422|pabB| Para-aminobenzoate synthase component I [Clostridium difficile 630]	CD630_14460	64.6	52.259	452	0	323.31	1	22	22	15	16	13	14	13	12	14	13	15	15	11	13	12	12	10	15	13	12	16	15	12	13	14	15	13	15	16	13	14	13	12	14	13	15	15	11	13	12
CD630_27830|ID:2834175|	CD630_27830|ID:2834175|	>CD630_27830|ID:2834175| Putative glycosyl transferase [Clostridium difficile 630]	CD630_27830	53.9	25.997	228	0	146.57	1	15	15	11	9	9	9	11	10	9	7	9	11	9	8	7	5	5	9	9	11	7	11	11	10	9	7	7	11	9	9	9	11	10	9	7	9	11	9	8	7
CD630_02660|ID:2831458|sigD|	CD630_02660|ID:2831458|sigD|	>CD630_02660|ID:2831458|sigD| RNA polymerase sigma-28 factor for flagellar operon [Clostridium difficile 630]	CD630_02660	48.9	27.04	233	0	144.83	1	16	16	7	9	10	9	10	8	10	9	9	9	9	4	8	7	9	7	9	8	9	9	7	11	9	8	9	7	9	10	9	10	8	10	9	9	9	9	4	8
CD630_13240|ID:2832336|ftsK|	CD630_13240|ID:2832336|ftsK|	>CD630_13240|ID:2832336|ftsK| DNA FtsK/SpoIIIE translocase [Clostridium difficile 630]	CD630_13240	63.8	88.312	803	0	323.31	1	58	58	33	29	28	30	32	31	30	26	33	30	26	29	20	24	26	27	32	29	31	31	33	33	26	32	28	33	29	28	30	32	31	30	26	33	30	26	29	20
CD630_27660|ID:2832983|	CD630_27660|ID:2832983|	>CD630_27660|ID:2832983| Transcriptional regulator, LytR family [Clostridium difficile 630]	CD630_27660	53.9	36.442	321	0	279.74	1	16	16	12	11	13	12	13	11	11	11	12	13	10	8	9	12	9	12	12	12	11	13	12	11	13	12	14	11	10	11	11	12	10	10	9	11	12	10	8	8
CD630_15951|ID:2830953|	CD630_15951|ID:2830953|	>CD630_15951|ID:2830953| Ferredoxin [Clostridium difficile 630]	CD630_15951	96.8	6.5923	62	0	91.325	1	3	3	2	0	2	2	2	2	2	2	2	2	2	2	2	1	2	2	2	2	2	2	2	1	2	2	2	2	0	2	2	2	2	2	2	2	2	2	2	2
CD630_20240|ID:2832830|	CD630_20240|ID:2832830|	>CD630_20240|ID:2832830| ABC-type transport system, multidrug-family ATP-binding protein [Clostridium difficile 630]	CD630_20240	62.7	32.912	287	0	323.31	1	14	14	10	9	11	9	8	10	8	7	9	8	9	9	7	9	9	11	10	10	10	8	9	8	12	6	9	10	9	11	9	8	10	8	7	9	8	9	9	7
CD630_10840|ID:2832135|	CD630_10840|ID:2832135|	>CD630_10840|ID:2832135| ABC-type transport system, multidrug-family ATP-binding/permease protein [Clostridium difficile 630]	CD630_10840	46.8	64.516	566	0	323.31	1	25	25	17	16	16	19	17	16	17	16	18	18	15	17	15	16	19	18	17	16	17	16	16	17	14	16	16	17	16	16	19	17	16	17	16	18	18	15	17	15
CD630_27940|ID:2834185|cwp12|	CD630_27940|ID:2834185|cwp12|	>CD630_27940|ID:2834185|cwp12| Cell wall binding protein [Clostridium difficile 630]	CD630_27940	68	57.491	528	0	323.31	1	33	33	19	14	22	24	25	18	19	19	26	23	16	13	15	15	15	14	18	22	21	20	20	20	20	25	15	19	14	22	24	25	18	19	19	25	23	15	12	15
CD630_23360|ID:2833798|	CD630_23360|ID:2833798|	>CD630_23360|ID:2833798| Putative toxic anion resistance protein [Clostridium difficile 630]	CD630_23360	75.1	43.696	385	0	323.31	1	33	33	21	18	22	20	20	22	22	22	19	21	20	20	22	16	19	24	20	21	21	22	22	21	21	19	21	21	18	22	20	20	22	22	22	19	21	20	20	22
CD630_23370|ID:2833799|	CD630_23370|ID:2833799|	>CD630_23370|ID:2833799| Putative membrane protein [Clostridium difficile 630]	CD630_23370	42.2	35.069	306	0	269.74	1	13	13	7	8	8	6	10	7	8	7	7	9	3	5	3	1	5	6	10	8	7	9	6	10	7	8	9	7	8	8	6	10	7	8	7	7	9	3	5	3
CD630_08040|ID:2831877|etfB|	CD630_08040|ID:2831877|etfB|	>CD630_08040|ID:2831877|etfB| Electron transfer flavoprotein beta-subunit, core [Clostridium difficile 630]	CD630_08040	16.3	28.777	264	0	4.3136	1	5	5	3	3	3	3	3	3	3	3	3	3	3	3	3	3	3	3	3	3	3	3	4	3	3	3	3	1	1	1	1	1	1	1	1	1	1	1	1	1
CD630_19500|ID:2832813|	CD630_19500|ID:2832813|	>CD630_19500|ID:2832813| Putative membrane protein [Clostridium difficile 630]	CD630_19500	34.3	30.836	286	0	212.96	1	9	9	7	8	8	8	7	7	8	7	8	5	8	7	7	8	6	7	8	8	8	7	7	8	8	8	7	7	8	8	8	7	7	8	7	8	5	8	7	7
CD630_30350|ID:2833017|	CD630_30350|ID:2833017|	>CD630_30350|ID:2833017| Putative diaminopimelate epimerase, PhzF family [Clostridium difficile 630]	CD630_30350	62.1	32.569	293	0	323.31	1	14	14	9	8	9	9	9	9	7	9	8	9	6	5	7	8	8	11	8	9	9	9	9	8	10	9	10	9	8	9	9	9	9	7	9	8	9	6	5	7
CD630_18250|ID:2832717|metY|	CD630_18250|ID:2832717|metY|	>CD630_18250|ID:2832717|metY| O-acetylhomoserine sulfhydrylase [Clostridium difficile 630]	CD630_18250	61	46.354	421	0	323.31	1	20	20	14	12	11	15	12	12	13	15	15	13	11	13	12	13	12	12	14	13	14	14	13	13	13	15	14	14	12	11	15	12	12	13	15	15	13	11	13	12
CD630_16240|ID:2832562|vanR|	CD630_16240|ID:2832562|vanR|	>CD630_16240|ID:2832562|vanR| Two-component response regulator [Clostridium difficile 630]	CD630_16240	62.7	27.216	233	0	288.28	1	11	11	8	7	7	7	5	8	6	9	7	5	6	4	6	5	3	7	6	8	6	5	8	6	7	7	6	8	7	7	7	5	8	6	9	7	5	6	4	6
CD630_07650|ID:2831844|srlEa|	CD630_07650|ID:2831844|srlEa|	>CD630_07650|ID:2831844|srlEa| PTS system, sorbitol-specific IIB N-terminal component (Glucitol) [Clostridium difficile 630]	CD630_07650	86.9	12.998	122	0	124.04	1	8	8	4	5	6	6	3	5	5	4	6	3	4	4	6	5	2	5	5	5	4	4	5	5	6	5	2	4	5	6	6	3	5	5	4	6	3	4	4	6
CD630_30050|ID:2833012|	CD630_30050|ID:2833012|	>CD630_30050|ID:2833012| Transcriptional regulator, IclR family [Clostridium difficile 630]	CD630_30050	77.9	29.048	258	0	196.37	1	23	23	14	15	13	16	16	15	13	11	16	15	12	11	10	9	12	15	13	15	15	13	15	13	17	16	15	14	15	13	16	16	15	13	11	16	15	12	11	10
CD630_21300|ID:2833647|dxr|	CD630_21300|ID:2833647|dxr|	>CD630_21300|ID:2833647|dxr| 1-deoxy-D-xylulose 5-phosphate reductoisomerase [Clostridium difficile 630]	CD630_21300	60.4	43.037	384	0	304.48	1	21	21	17	13	14	16	16	14	15	13	15	17	13	13	10	9	11	15	15	12	14	16	17	15	12	15	14	17	13	14	16	16	14	15	13	15	17	13	13	10
CD630_16170|ID:2832555|	CD630_16170|ID:2832555|	>CD630_16170|ID:2832555| Transcriptional regulator, GntR family [Clostridium difficile 630]	CD630_16170	79.5	14.072	122	0	103.07	1	9	9	7	5	5	7	5	8	6	6	7	4	3	5	5	4	6	6	6	4	6	4	6	7	7	8	6	7	5	5	7	5	8	6	6	7	4	3	5	5
CD630_15550|ID:2832504|	CD630_15550|ID:2832504|	>CD630_15550|ID:2832504| Putative amino acid permease [Clostridium difficile 630]	CD630_15550	12.2	46.027	442	0	9.7697	1	7	7	5	3	2	4	3	5	3	4	5	3	3	2	3	3	3	4	4	3	4	3	5	3	5	4	3	5	3	2	4	3	5	3	4	5	3	3	2	3
CD630_00900|ID:2831251|prlA|	CD630_00900|ID:2831251|prlA|	>CD630_00900|ID:2831251|prlA| Preprotein translocase SecY subunit [Clostridium difficile 630]	CD630_00900	22.7	46.209	422	0	77.328	1	12	12	8	8	10	10	9	10	8	9	9	8	7	5	7	6	7	9	9	10	10	9	10	8	8	6	9	8	8	10	10	9	10	8	9	9	8	7	5	7
CD630_13940|ID:2832392|	CD630_13940|ID:2832392|	>CD630_13940|ID:2832392| Putative NAD(P)-binding oxidoreductase, GFO/IDH/MOCA family [Clostridium difficile 630]	CD630_13940	59.8	49.159	428	0	323.31	1	23	23	15	17	17	18	16	12	18	14	17	18	11	12	10	12	12	12	20	14	14	17	13	17	12	16	16	15	17	17	18	16	12	18	14	17	18	11	12	10
CD630_36320|ID:2834921|	CD630_36320|ID:2834921|	>CD630_36320|ID:2834921| Putative isochorismatase (2,3 dihydro-2,3 dihydroxybenzoate synthase) [Clostridium difficile 630]	CD630_36320	25.4	20.161	173	0	74.778	1	4	4	2	1	3	3	3	0	3	3	2	2	1	2	2	1	0	1	4	2	1	3	3	2	3	2	3	2	1	3	3	3	0	3	3	2	2	1	2	2
CD630_30720|ID:2834430|	CD630_30720|ID:2834430|	>CD630_30720|ID:2834430| Conserved hypothetical protein [Clostridium difficile 630]	CD630_30720	74.6	20.089	173	0	190.49	1	13	13	10	10	11	9	9	8	9	10	10	10	6	10	11	8	9	8	10	12	7	10	10	10	12	10	10	10	10	11	9	9	8	9	10	10	10	6	10	11
CD630_30090|ID:2834376|	CD630_30090|ID:2834376|	>CD630_30090|ID:2834376| Putative pyridine nucleotide-disulphide oxidoreductase, class I [Clostridium difficile 630]	CD630_30090	48.5	51.198	462	0	323.31	1	20	20	15	11	11	14	12	15	11	16	15	12	12	9	8	11	11	16	11	15	16	13	15	10	18	13	15	15	11	11	14	12	15	11	16	15	12	12	9	8
CD630_15960|ID:2833414|map2|	CD630_15960|ID:2833414|map2|	>CD630_15960|ID:2833414|map2| Methionine aminopeptidase Map2 (MAP) (Peptidase M) [Clostridium difficile 630]	CD630_15960	49.1	32.226	289	0	323.31	1	12	12	7	7	6	6	7	7	7	6	6	7	7	7	5	6	7	6	7	6	6	7	6	7	7	7	7	7	7	6	6	7	7	7	6	6	7	7	7	5
CD630_17310|ID:2832640|	CD630_17310|ID:2832640|	>CD630_17310|ID:2832640| Putative acetyltransferase [Clostridium difficile 630]	CD630_17310	71.3	45.173	383	0	323.31	1	24	24	14	13	14	16	17	13	15	13	15	18	12	14	9	12	17	15	17	15	12	16	10	15	11	17	16	14	13	14	16	17	13	15	13	15	18	12	14	9
CD630_25580|ID:2833986|coaD|	CD630_25580|ID:2833986|coaD|	>CD630_25580|ID:2833986|coaD| Phosphopantetheine adenylyltransferase (Pantetheine-phosphate adenylyltransferase) [Clostridium difficile 630]	CD630_25580	81.8	18.409	165	0	255.06	1	11	11	7	9	9	8	8	7	8	9	7	7	6	9	8	5	5	9	9	8	8	8	8	9	9	7	6	7	9	9	8	8	7	8	9	7	7	6	9	8
CD630_25590|ID:2833987|	CD630_25590|ID:2833987|	>CD630_25590|ID:2833987| Conserved hypothetical protein [Clostridium difficile 630]	CD630_25590	52.2	20.928	184	0	82.873	1	8	8	5	4	5	4	6	2	5	4	4	6	5	3	5	4	6	4	5	5	4	6	6	5	4	4	4	5	4	5	4	6	2	5	4	4	6	5	3	5
CD630_24050|ID:2833854|	CD630_24050|ID:2833854|	>CD630_24050|ID:2833854| Transcriptional regulator, MarR family [Clostridium difficile 630]	CD630_24050	49.7	18.342	161	0	144.79	1	10	10	7	4	6	7	9	5	5	5	7	6	4	6	4	6	6	6	6	6	7	8	7	7	3	6	5	7	4	6	7	9	5	5	5	7	6	4	6	4
CD630_13250|ID:2832337|	CD630_13250|ID:2832337|	>CD630_13250|ID:2832337| Putative tRNA 2-selenouridine synthase, selenophosphate-dependent; Rhodanese-like domain protein [Clostridium difficile 630]	CD630_13250	72.2	40.708	352	0	323.31	1	20	20	10	13	16	15	15	14	12	14	15	15	13	12	15	13	15	14	14	15	14	16	13	15	15	12	13	10	13	16	15	15	14	12	14	15	15	13	12	15
CD630_25800|ID:2834003|	CD630_25800|ID:2834003|	>CD630_25800|ID:2834003| Putative radical SAM-family protein [Clostridium difficile 630]	CD630_25800	55.4	39.475	343	0	178.69	1	19	19	10	12	10	8	10	12	10	10	9	12	11	9	9	11	12	12	12	9	9	11	11	10	10	10	11	10	12	10	8	10	12	10	10	9	12	11	9	9
CD630_17260|ID:2832637|	CD630_17260|ID:2832637|	>CD630_17260|ID:2832637| Conserved hypothetical protein [Clostridium difficile 630]	CD630_17260	69.9	10.612	93	0	127.78	1	7	7	3	1	1	3	4	3	1	2	3	4	3	1	0	4	6	3	1	1	4	4	3	1	2	3	3	3	1	1	3	4	3	1	2	3	4	3	1	0
CD630_24760|ID:2833919|	CD630_24760|ID:2833919|	>CD630_24760|ID:2833919| Conserved hypothetical protein [Clostridium difficile 630]	CD630_24760	60.2	46.434	394	0	323.31	1	26	26	14	17	14	17	17	17	16	19	15	15	13	15	14	12	14	16	19	17	16	17	15	17	16	16	17	14	17	14	17	17	17	16	19	15	15	13	15	14
CD630_15340|ID:2832485|ggt|	CD630_15340|ID:2832485|ggt|	>CD630_15340|ID:2832485|ggt| Gamma-glutamyltranspeptidase [Clostridium difficile 630]	CD630_15340	55.3	59.962	537	0	323.31	1	28	28	18	21	18	17	17	22	18	17	18	19	15	19	15	14	19	20	19	22	20	18	20	21	20	19	20	18	21	18	17	17	22	18	17	18	19	15	19	15
CD630_23240|ID:2833787|	CD630_23240|ID:2833787|	>CD630_23240|ID:2833787| Putative sugar-phosphate dehydrogenase [Clostridium difficile 630]	CD630_23240	56	38.275	350	0	222.21	1	17	17	13	11	12	10	6	8	11	11	11	7	13	14	12	10	7	11	11	10	8	6	10	7	9	7	2	13	11	12	10	6	8	11	11	11	7	13	14	12
CD630_27030|ID:2834105|	CD630_27030|ID:2834105|	>CD630_27030|ID:2834105| Putative pentapeptide repeat-containing protein [Clostridium difficile 630]	CD630_27030	70.5	24.781	217	0	222.69	1	12	12	9	8	9	9	8	9	7	7	9	8	10	9	7	9	7	8	9	9	8	9	9	8	7	8	7	9	8	9	9	8	9	7	7	9	8	10	9	7
CD630_17100|ID:2832628|	CD630_17100|ID:2832628|	>CD630_17100|ID:2832628| Putative NAD(P)-binding protein [Clostridium difficile 630]	CD630_17100	53.7	14.462	123	0	109.53	1	7	7	3	2	4	3	4	3	3	5	3	3	3	5	2	3	5	4	4	4	5	4	3	3	6	3	3	3	2	4	3	4	3	3	5	3	3	3	5	2
CD630_31760|ID:2834513|glnF|	CD630_31760|ID:2834513|glnF|	>CD630_31760|ID:2834513|glnF| RNA polymerase sigma-54 factor [Clostridium difficile 630]	CD630_31760	65.6	52.081	448	0	323.31	1	31	31	17	22	21	19	19	16	22	15	18	22	14	21	20	18	18	20	22	23	19	19	20	25	17	23	13	17	22	21	19	19	16	22	15	18	22	14	21	20
CD630_30870|ID:2834443|	CD630_30870|ID:2834443|	>CD630_30870|ID:2834443| Transcriptional regulator, RpiR family [Clostridium difficile 630]	CD630_30870	74.7	28.09	241	0	323.31	1	19	19	13	13	12	13	15	12	15	12	11	13	13	11	12	10	9	13	14	11	11	13	13	14	11	14	9	13	13	12	13	15	12	15	12	11	13	13	11	12
CD630_21620|ID:2833670|	CD630_21620|ID:2833670|	>CD630_21620|ID:2833670| Putative GCN5-related N-acetyltransferase-like protein [Clostridium difficile 630]	CD630_21620	59.3	20.29	167	0	68.373	1	10	10	6	6	8	7	9	8	9	5	7	8	8	4	5	5	5	6	7	8	6	9	8	7	4	7	6	6	6	8	7	9	8	9	5	7	8	8	4	5
CD630_08860|ID:2831940|	CD630_08860|ID:2831940|	>CD630_08860|ID:2831940| Putative alpha-amylase [Clostridium difficile 630]	CD630_08860	70.7	72.682	621	0	323.31	1	40	40	25	20	21	30	22	21	21	23	27	24	23	23	22	30	25	23	24	22	26	22	25	24	20	28	25	25	20	21	30	22	21	21	23	27	24	23	23	22
CD630_26140|ID:2834031|	CD630_26140|ID:2834031|	>CD630_26140|ID:2834031| Conserved hypothetical protein, DegV family [Clostridium difficile 630]	CD630_26140	57.1	30.721	280	0	323.31	1	15	15	10	8	8	10	8	10	10	8	12	9	10	10	7	10	9	9	11	5	9	9	11	10	7	11	10	10	8	8	10	8	10	10	8	12	9	10	10	7
CD630_32120|ID:2834536|	CD630_32120|ID:2834536|	>CD630_32120|ID:2834536| Conserved hypothetical protein [Clostridium difficile 630]	CD630_32120	54.8	29.958	259	0	247.64	1	12	12	7	7	9	7	9	8	7	8	7	9	8	7	7	5	8	6	8	9	6	9	9	8	8	8	10	7	7	9	7	9	8	7	8	7	9	8	7	7
CD630_27760|ID:2834168|;REV__CD630_27760|ID:2834168|	CD630_27760|ID:2834168|	>CD630_27760|ID:2834168| Putative glycosyl transferase, family 2 [Clostridium difficile 630]	CD630_27760	53.8	32.191	279;279	0	299.86	2	14;1	14	9	8	6	9	8	9	10	9	8	8	9	7	10	6	10	8	9	8	8	9	9	8	9	7	8	9	8	6	9	8	9	10	9	8	8	9	7	10
CD630_07430|ID:2833248|	CD630_07430|ID:2833248|	>CD630_07430|ID:2833248| Transcriptional regulator, DeoR family [Clostridium difficile 630]	CD630_07430	69.7	28.177	254	0	323.31	1	10	10	7	7	6	8	7	7	6	6	7	6	8	5	5	6	5	6	6	5	8	6	7	6	6	5	8	7	7	6	8	7	7	6	6	7	6	8	5	5
CD630_19770|ID:2833520|mutS|	CD630_19770|ID:2833520|mutS|	>CD630_19770|ID:2833520|mutS| DNA mismatch repair protein MutS [Clostridium difficile 630]	CD630_19770	63	108.58	947	0	323.31	1	61	61	41	40	38	36	39	35	38	34	35	37	35	36	34	34	35	40	37	40	36	35	40	40	35	34	37	41	40	38	36	39	35	38	34	35	37	35	36	34
CD630_21150|ID:2833639|	CD630_21150|ID:2833639|	>CD630_21150|ID:2833639| Putative copper-transporting P-type ATPase [Clostridium difficile 630]	CD630_21150	41.5	89.489	833	0	323.31	1	37	37	27	20	20	30	25	26	20	23	28	24	16	13	15	19	16	25	21	23	25	27	26	19	22	27	23	27	20	20	30	25	26	20	23	28	24	16	13	15
CD630_18740|ID:2832767|vexP2|	CD630_18740|ID:2832767|vexP2|	>CD630_18740|ID:2832767|vexP2| ABC-type transport system, ATP-binding protein Tn1549-like, CTn5-Orf34 [Clostridium difficile 630]	CD630_18740	65.1	24.088	218	0	115.35	1	13	13	7	6	9	7	7	6	8	6	7	7	5	5	6	4	6	7	8	6	4	6	8	7	5	5	6	6	5	8	6	6	6	7	6	6	6	4	4	5
CD630_31830|ID:2834520|	CD630_31830|ID:2834520|	>CD630_31830|ID:2834520| Putative peptidase, M20 family [Clostridium difficile 630]	CD630_31830	65.3	43.602	395	0	323.31	1	25	25	17	10	13	20	20	11	15	11	17	20	12	13	13	11	17	15	16	15	18	23	17	17	14	21	15	6	4	4	6	6	3	5	4	5	6	3	5	3
CD630_15510|ID:2832500|hisH|	CD630_15510|ID:2832500|hisH|	>CD630_15510|ID:2832500|hisH| Imidazole glycerol phosphate synthase subunit HisH [Clostridium difficile 630]	CD630_15510	67.2	22.57	201	0	90.788	1	15	15	7	8	7	11	11	10	11	7	10	13	5	10	5	7	10	10	9	8	11	12	8	11	8	11	12	7	8	7	11	11	10	11	7	10	13	5	10	5
CD630_12250|ID:2832252|pdp|	CD630_12250|ID:2832252|pdp|	>CD630_12250|ID:2832252|pdp| Pyrimidine-nucleoside phosphorylase [Clostridium difficile 630]	CD630_12250	59.9	48.738	446	0	176.4	1	25	25	13	11	15	15	12	12	15	13	15	11	9	9	10	12	3	11	12	14	11	11	14	11	16	13	8	13	11	15	15	12	12	15	13	15	11	9	9	10
CD630_21000|ID:2833628|XdhC3|	CD630_21000|ID:2833628|XdhC3|	>CD630_21000|ID:2833628|XdhC3| Xanthine dehydrogenase iron-sulfur binding subunit XdhC3 [Clostridium difficile 630]	CD630_21000	85.2	16.51	149	0	231.94	1	11	11	7	6	6	6	7	6	10	6	6	8	5	5	5	5	4	6	10	6	5	8	7	9	6	5	5	7	6	6	6	7	6	10	6	6	8	5	5	5
CD630_00360|ID:2831193|acoA|	CD630_00360|ID:2831193|acoA|	>CD630_00360|ID:2831193|acoA| Acetoin dehydrogenase E1 component (TPP-dependent alpha subunit) [Clostridium difficile 630]	CD630_00360	87	35.665	322	0	323.31	1	18	18	11	13	13	13	11	13	11	12	15	12	10	10	7	12	12	14	12	12	13	11	12	12	11	12	12	11	13	13	13	11	13	11	12	15	12	10	10	7
CD630_23520|ID:2833812|grdA|	CD630_23520|ID:2833812|grdA|	>CD630_23520|ID:2833812|grdA| Glycine reductase complex selenoprotein A (selenocysteine) [Clostridium difficile 630]	CD630_23520	17.2	16.757	157	0	55.53	1	5	5	2	2	2	3	2	2	3	0	2	2	2	3	3	3	1	2	3	2	2	2	2	2	2	3	1	2	2	2	3	2	2	3	0	2	2	2	3	3
CD630_15490|ID:2832498|hisC|	CD630_15490|ID:2832498|hisC|	>CD630_15490|ID:2832498|hisC| Histidinol-phosphate aminotransferase (Imidazole acetol-phosphate transaminase) [Clostridium difficile 630]	CD630_15490	65.6	39.784	349	0	323.31	1	17	17	9	8	9	9	13	9	8	9	9	12	6	9	6	10	12	9	10	9	9	13	10	9	8	11	12	9	8	9	9	13	9	8	9	9	12	6	9	6
CD630_13820|ID:2832383|glpK2|	CD630_13820|ID:2832383|glpK2|	>CD630_13820|ID:2832383|glpK2| Glycerol kinase 1 (ATP:glycerol 3-phosphotransferase 1) (Glycerokinase 1) (GK 1) [Clostridium difficile 630]	CD630_13820	68.1	56.439	504	0	323.31	1	29	29	19	20	22	23	17	21	17	19	21	21	18	16	14	18	16	18	18	24	19	22	16	19	21	21	19	19	20	22	23	17	21	17	19	21	21	18	16	14
CD630_19180|ID:2832802|eutM|	CD630_19180|ID:2832802|eutM|	>CD630_19180|ID:2832802|eutM| Ethanolamine carboxysome structural protein, BMC family [Clostridium difficile 630]	CD630_19180	73.7	9.4879	95	0	38.005	1	6	6	5	6	4	5	5	5	5	5	5	4	5	2	4	4	1	5	4	4	4	5	4	4	4	4	3	5	6	4	5	5	5	5	5	5	4	5	2	4
CD630_34980|ID:2834793|spoVB|	CD630_34980|ID:2834793|spoVB|	>CD630_34980|ID:2834793|spoVB| Stage V sporulation protein B [Clostridium difficile 630]	CD630_34980	17.5	57.858	537	0	26.583	1	11	11	6	6	8	7	8	8	7	7	7	7	6	6	5	4	4	9	6	8	8	6	7	7	7	6	7	6	6	8	7	8	8	7	7	7	7	6	6	5
CD630_17810|ID:2832686|	CD630_17810|ID:2832686|	>CD630_17810|ID:2832686| Putative lipoprotein [Clostridium difficile 630]	CD630_17810	60.2	52.772	462	0	323.31	1	27	27	18	18	19	17	18	15	18	17	17	17	17	19	14	15	17	16	16	18	18	15	14	18	20	17	17	18	18	19	17	18	15	18	17	17	17	17	19	14
CD630_08340|ID:2831901|icd|	CD630_08340|ID:2831901|icd|	>CD630_08340|ID:2831901|icd| Isocitrate dehydrogenase NAD-dependent [Clostridium difficile 630]	CD630_08340	50.2	36.111	331	0	255.84	1	15	15	10	9	10	9	11	11	9	10	9	11	10	8	8	9	10	10	9	9	10	12	9	9	8	9	13	10	9	10	9	11	11	9	10	9	11	10	8	8
CD630_28460|ID:2834225|	CD630_28460|ID:2834225|	>CD630_28460|ID:2834225| Conserved hypothetical protein [Clostridium difficile 630]	CD630_28460	76.2	24.439	206	0	128.11	1	16	16	11	10	11	9	9	12	9	11	10	10	10	9	9	8	12	10	10	11	10	10	11	8	10	10	11	11	10	11	9	9	12	9	11	10	10	10	9	9
CD630_17470|ID:2832651|add|	CD630_17470|ID:2832651|add|	>CD630_17470|ID:2832651|add| Adenosine deaminase (Adenosine aminohydrolase) [Clostridium difficile 630]	CD630_17470	70.5	37.417	329	0	323.31	1	23	23	16	16	13	18	17	16	13	15	17	13	17	11	15	17	15	15	15	12	16	16	17	13	17	16	16	16	16	13	18	17	16	13	15	17	13	17	11	15
CD630_33090|ID:2834619|ligA|	CD630_33090|ID:2834619|ligA|	>CD630_33090|ID:2834619|ligA| DNA ligase (Polydeoxyribonucleotide synthase [NAD+]) [Clostridium difficile 630]	CD630_33090	60.7	76.383	674	0	323.31	1	46	46	27	28	29	29	30	26	31	26	31	30	25	24	24	25	27	30	35	30	28	30	30	35	27	32	26	27	28	29	29	30	26	31	26	31	30	25	24	24
CD630_33110|ID:2834621|	CD630_33110|ID:2834621|	>CD630_33110|ID:2834621| Conserved hypothetical protein [Clostridium difficile 630]	CD630_33110	65	15.93	140	0	153.85	1	10	10	4	6	4	5	6	7	7	5	3	5	5	5	6	6	6	6	6	4	7	5	5	5	5	7	6	4	6	4	5	6	7	7	5	3	5	5	5	6
CD630_31880|ID:2833043|	CD630_31880|ID:2833043|	>CD630_31880|ID:2833043| Conserved hypothetical protein [Clostridium difficile 630]	CD630_31880	73.9	18.398	161	0	265.73	1	11	11	7	4	7	7	8	5	7	6	7	9	3	4	5	6	4	5	7	8	7	8	8	6	6	7	7	7	4	7	7	8	5	7	6	7	9	3	4	5
CD630_32450|ID:2834563|prdR|	CD630_32450|ID:2834563|prdR|	>CD630_32450|ID:2834563|prdR| Transcriptional regulator, sigma-54-dependent [Clostridium difficile 630]	CD630_32450	50.3	67.258	586	0	323.31	1	32	32	22	15	22	19	15	19	18	18	19	16	15	18	14	16	14	18	16	19	15	19	21	17	19	20	16	21	14	20	18	14	18	17	16	18	15	15	17	14
CD630_12080|ID:2832237|	CD630_12080|ID:2832237|	>CD630_12080|ID:2832237| Putative RNA-binding S4-domain protein [Clostridium difficile 630]	CD630_12080	69.6	30.214	270	0	323.31	1	16	16	11	11	12	10	10	10	12	10	9	10	7	8	10	7	8	10	11	12	12	10	11	11	11	12	9	11	11	12	10	10	10	12	10	9	10	7	8	10
CD630_09940|ID:2832048|	CD630_09940|ID:2832048|	>CD630_09940|ID:2832048| Putative serine-pyruvate aminotransferase [Clostridium difficile 630]	CD630_09940	70.7	40.044	358	0	323.31	1	19	19	8	9	10	9	11	11	8	12	10	11	7	7	9	9	10	12	8	9	10	9	10	7	10	11	11	8	9	10	9	11	11	8	12	10	11	7	7	9
CD630_23980|ID:2833851|	CD630_23980|ID:2833851|	>CD630_23980|ID:2833851| Putative 2-thiocytidine tRNA biosynthesis protein TtcA [Clostridium difficile 630]	CD630_23980	56.6	33.02	286	0	255.18	1	15	15	9	8	8	10	9	10	11	8	10	9	8	6	6	6	7	9	11	10	11	9	9	11	9	10	11	9	8	8	10	9	10	11	8	10	9	8	6	6
CD630_08380|ID:2831905|	CD630_08380|ID:2831905|	>CD630_08380|ID:2831905| Putative DNA-binding protein [Clostridium difficile 630]	CD630_08380	59.2	12.279	103	0	59.601	1	10	10	4	1	2	5	4	4	2	3	4	4	3	1	2	5	4	5	4	3	6	5	5	3	3	8	2	4	1	2	5	4	4	2	3	4	4	3	1	2
CD630_35470|ID:2834839|	CD630_35470|ID:2834839|	>CD630_35470|ID:2834839| Putative methyltransferase [Clostridium difficile 630]	CD630_35470	37.9	28.178	248	0	100.83	1	8	8	5	5	6	4	5	5	5	6	4	6	5	6	7	4	4	4	6	7	4	6	4	6	6	4	4	5	5	6	4	5	5	5	6	4	6	5	6	7
CD630_01000|ID:2831262|cbiO1|	CD630_01000|ID:2831262|cbiO1|	>CD630_01000|ID:2831262|cbiO1| ABC-type transport system, cobalt-specific ATP-binding protein [Clostridium difficile 630]	CD630_01000	58.8	31.067	277	0	276.67	1	14	14	8	5	7	7	7	10	9	10	8	6	8	9	8	9	7	10	10	8	6	7	10	9	8	9	7	7	4	7	7	6	9	8	9	8	5	8	9	7
CD630_13260|ID:2832338|rimO|	CD630_13260|ID:2832338|rimO|	>CD630_13260|ID:2832338|rimO| Ribosomal protein S12 methylthiotransferase [Clostridium difficile 630]	CD630_13260	70.3	50.755	444	0	323.31	1	30	30	19	18	18	19	20	24	19	19	19	18	23	18	20	21	20	22	19	19	18	21	22	18	20	21	17	19	18	18	19	20	24	19	19	19	18	23	18	20
CD630_20530|ID:2833584|lysA|	CD630_20530|ID:2833584|lysA|	>CD630_20530|ID:2833584|lysA| Diaminopimelate decarboxylase [Clostridium difficile 630]	CD630_20530	48.1	48.024	430	0	285.2	1	19	19	14	13	13	10	13	11	13	12	11	14	12	13	12	11	12	12	13	12	12	14	15	13	11	12	13	14	13	13	10	13	11	13	12	11	14	12	13	12
CD630_29540|ID:2834324|ntpD|	CD630_29540|ID:2834324|ntpD|	>CD630_29540|ID:2834324|ntpD| V-type sodium ATPase subunit D [Clostridium difficile 630]	CD630_29540	49.5	25.552	222	0	82.919	1	11	11	6	5	9	9	7	6	6	7	8	7	7	6	5	8	6	6	4	10	6	7	7	6	5	8	5	6	5	9	9	7	6	6	7	8	7	7	6	5
CD630_23270|ID:2833790|gatA|	CD630_23270|ID:2833790|gatA|	>CD630_23270|ID:2833790|gatA| PTS system, galactitol-specific IIA component [Clostridium difficile 630]	CD630_23270	45.4	17.359	152	0	88.503	1	5	5	4	4	4	4	4	4	4	5	4	4	4	3	5	3	4	4	4	4	4	2	3	3	3	4	4	4	4	4	4	4	4	4	5	4	4	4	3	5
CD630_11640|ID:2832195|obgE|	CD630_11640|ID:2832195|obgE|	>CD630_11640|ID:2832195|obgE| Spo0B-associated GTP-binding protein [Clostridium difficile 630]	CD630_11640	63.8	46.865	425	0	323.31	1	28	28	20	17	19	18	16	17	15	18	19	16	19	18	20	18	15	18	16	15	18	16	19	16	15	20	16	20	17	19	18	16	17	15	18	19	16	19	18	20
CD630_11240|ID:2832153|	CD630_11240|ID:2832153|	>CD630_11240|ID:2832153| Conserved hypothetical protein [Clostridium difficile 630]	CD630_11240	42.3	38.638	326	0	300.52	1	12	12	7	3	6	7	6	6	7	4	7	6	7	7	7	7	5	6	7	8	6	6	6	7	5	7	6	7	3	6	7	6	6	7	4	7	6	7	7	7
CD630_07010|ID:2831784|	CD630_07010|ID:2831784|	>CD630_07010|ID:2831784| Putative cell-division protein [Clostridium difficile 630]	CD630_07010	60.2	22.148	196	0	314.13	1	12	12	10	9	8	11	8	9	10	10	11	8	6	8	9	9	7	10	10	11	11	10	9	11	12	10	9	10	9	8	11	8	9	10	10	11	8	6	8	9
CD630_16870|ID:2832610|	CD630_16870|ID:2832610|	>CD630_16870|ID:2832610| Putative lipoprotein [Clostridium difficile 630]	CD630_16870	76.2	31.717	281	0	323.31	1	20	20	13	13	13	16	13	13	11	10	15	12	14	13	14	14	16	14	10	13	16	14	12	10	13	14	13	13	13	13	16	13	13	11	10	15	12	14	13	14
CD630_22110|ID:2833713|	CD630_22110|ID:2833713|	>CD630_22110|ID:2833713| ABC-type transport system, multidrug-family ATP-binding/permease [Clostridium difficile 630]	CD630_22110	57.5	82.84	748	0	323.31	1	47	47	29	28	28	28	31	26	29	26	26	31	24	27	25	25	28	25	29	29	24	31	28	30	26	27	26	28	27	27	27	30	25	28	25	25	30	23	26	24
CD630_26680|ID:2834081|	CD630_26680|ID:2834081|	>CD630_26680|ID:2834081| Transcription antiterminator, licT family [Clostridium difficile 630]	CD630_26680	68.6	33.264	280	0	323.31	1	25	25	14	11	12	12	13	14	12	14	15	13	14	11	12	11	10	14	12	15	13	11	15	14	15	16	15	14	11	12	12	13	14	12	14	15	13	14	11	12
CD630_33960|ID:2834696|dnaE|	CD630_33960|ID:2834696|dnaE|	>CD630_33960|ID:2834696|dnaE| DNA polymerase III DnaE subunit alpha [Clostridium difficile 630]	CD630_33960	69	136.11	1189	0	323.31	1	75	75	51	52	53	51	49	51	49	54	51	50	41	47	48	48	39	52	54	53	52	56	49	51	57	54	49	51	52	53	51	49	51	49	54	51	50	41	47	48
CD630_08850|ID:2831939|glgP|	CD630_08850|ID:2831939|glgP|	>CD630_08850|ID:2831939|glgP| Glycogen phosphorylase [Clostridium difficile 630]	CD630_08850	70.4	93.622	813	0	323.31	1	44	44	30	21	24	30	26	25	22	25	29	27	28	19	27	27	27	29	20	26	30	26	25	20	23	29	23	30	21	24	30	26	25	22	25	29	27	28	19	27
CD630_19420|ID:2833492|trmB|	CD630_19420|ID:2833492|trmB|	>CD630_19420|ID:2833492|trmB| tRNA (guanine-N(7)-)-methyltransferase (tRNA(m7G46)-methyltransferase) [Clostridium difficile 630]	CD630_19420	50.9	25.346	214	0	248.95	1	10	10	6	7	7	6	6	5	6	6	6	6	6	4	3	5	3	7	7	7	6	6	8	7	6	6	7	6	7	7	6	6	5	6	6	6	6	6	4	3
CD630_34550|ID:2834750|	CD630_34550|ID:2834750|	>CD630_34550|ID:2834750| Putative carboxy-terminal protease [Clostridium difficile 630]	CD630_34550	67	42.411	385	0	323.31	1	29	29	16	16	14	15	16	16	14	17	14	14	14	13	10	13	16	18	16	15	14	17	14	16	15	17	17	16	16	14	15	16	16	14	17	14	14	14	13	10
CD630_18010|ID:2833466|	CD630_18010|ID:2833466|	>CD630_18010|ID:2833466| Putative membrane protein [Clostridium difficile 630]	CD630_18010	33.9	31.22	286	0	137.94	1	10	10	7	4	9	9	6	6	4	6	9	7	5	5	8	6	6	6	4	8	6	6	6	4	7	8	5	7	4	9	9	6	6	4	6	9	7	5	5	8
CD630_00270|ID:2831185|radA|	CD630_00270|ID:2831185|radA|	>CD630_00270|ID:2831185|radA| DNA repair protein [Clostridium difficile 630]	CD630_00270	56	50.273	457	0	272.88	1	25	25	15	16	15	17	16	14	16	11	18	14	13	13	14	13	11	15	14	13	13	15	14	17	12	16	10	15	16	15	17	16	14	16	11	18	14	13	13	14
CD630_16190|ID:2832557|	CD630_16190|ID:2832557|	>CD630_16190|ID:2832557| ABC-type transport system, multidrug-family permease [Clostridium difficile 630]	CD630_16190	9.4	28.131	254	0	45.251	1	1	1	1	1	1	1	1	1	1	1	1	1	1	1	1	1	1	1	1	1	1	1	1	1	1	1	1	1	1	1	1	1	1	1	1	1	1	1	1	1
CD630_13400|ID:2832349|	CD630_13400|ID:2832349|	>CD630_13400|ID:2832349| Putative galactose-1-phosphate uridylyltransferase [Clostridium difficile 630]	CD630_13400	72.5	37.094	316	0	323.31	1	19	19	12	12	13	10	13	9	11	8	12	13	10	13	9	11	12	10	12	14	12	13	11	11	11	14	12	12	12	13	10	13	9	11	8	12	13	10	13	9
CD630_27350|ID:2834131|cwp14|	CD630_27350|ID:2834131|cwp14|	>CD630_27350|ID:2834131|cwp14| Putative cell wall-binding protein [Clostridium difficile 630]	CD630_27350	38.9	51.393	475	0	323.31	1	15	15	9	11	12	12	12	12	13	11	10	12	13	9	13	9	9	12	12	11	12	12	12	12	12	12	12	9	11	12	12	12	12	13	11	10	12	13	9	13
CD630_15570|ID:2832506|	CD630_15570|ID:2832506|	>CD630_15570|ID:2832506| Putative peptidylprolyl isomerase [Clostridium difficile 630]	CD630_15570	62.9	36.591	318	0	246.99	1	24	24	12	9	12	10	13	7	13	9	10	11	6	9	7	12	8	10	13	13	7	10	11	15	9	12	8	12	9	12	10	13	7	13	9	10	11	6	9	7
CD630_32330|ID:2834552|	CD630_32330|ID:2834552|	>CD630_32330|ID:2834552| Putative sigma-54 interacting protein [Clostridium difficile 630]	CD630_32330	35.4	67.059	591	0	71.067	1	23	23	9	6	12	10	9	7	12	5	9	10	6	8	6	7	5	9	12	10	8	8	11	10	7	12	7	9	6	12	10	9	7	12	5	9	10	6	8	6
CD630_15610|ID:2832510|	CD630_15610|ID:2832510|	>CD630_15610|ID:2832510| Putative dehydrogenase [Clostridium difficile 630]	CD630_15610	63.4	30.433	273	0	270.56	1	14	14	12	9	9	11	11	7	10	9	11	11	8	9	7	10	6	8	10	11	10	11	11	10	9	11	10	12	9	9	11	11	7	10	9	11	11	8	9	7
CD630_34400|ID:2833088|	CD630_34400|ID:2833088|	>CD630_34400|ID:2833088| Putative glycoside hydrolase-type carbohydrate-binding protein [Clostridium difficile 630]	CD630_34400	51.7	33.576	290	0	323.31	1	11	11	5	6	7	6	7	7	6	8	6	7	6	7	7	7	7	7	6	6	9	7	6	7	8	7	8	5	6	7	6	7	7	6	8	6	7	6	7	7
CD630_24830|ID:2832929|	CD630_24830|ID:2832929|	>CD630_24830|ID:2832929| Putative lipoprotein [Clostridium difficile 630]	CD630_24830	62.5	39.414	352	0	230.59	1	21	21	14	14	15	15	16	12	17	12	15	16	13	16	14	11	12	13	16	14	13	13	13	17	13	14	13	14	14	15	15	16	12	17	12	15	16	13	16	14
CD630_27750|ID:2834167|	CD630_27750|ID:2834167|	>CD630_27750|ID:2834167| Putative glycerophosphotransferase [Clostridium difficile 630]	CD630_27750	67.2	47.072	396	0	323.31	1	23	23	18	11	13	19	15	15	11	9	18	15	13	12	13	14	10	15	12	13	13	16	16	10	13	17	10	18	11	13	19	15	15	11	9	18	15	13	12	13
CD630_33480|ID:2833078|	CD630_33480|ID:2833078|	>CD630_33480|ID:2833078| Hypothetical protein [Clostridium difficile 630]	CD630_33480	57.9	33.607	297	0	323.31	1	16	16	11	12	10	10	9	9	12	10	10	9	7	9	9	10	10	11	12	12	10	11	11	11	12	11	7	11	12	10	10	9	9	12	10	10	9	7	9	9
CD630_24870|ID:2833928|	CD630_24870|ID:2833928|	>CD630_24870|ID:2833928| PTS system, fructose-like IIB component [Clostridium difficile 630]	CD630_24870	96.2	11.295	105	0	317.28	1	7	7	4	4	4	3	6	5	4	6	6	6	4	5	5	5	7	5	4	6	5	5	3	5	6	5	5	4	4	4	3	6	5	4	6	6	6	4	5	5
CD630_31380|ID:2834488|bglG|	CD630_31380|ID:2834488|bglG|	>CD630_31380|ID:2834488|bglG| Transcription antiterminator, PTS operon regulator [Clostridium difficile 630]	CD630_31380	76.9	32.651	277	0	292.85	1	19	19	11	9	10	12	12	12	10	12	11	12	12	10	12	12	10	10	11	11	12	11	11	12	12	12	10	11	9	10	12	12	12	10	12	11	12	12	10	12
CD630_24490|ID:2833895|	CD630_24490|ID:2833895|	>CD630_24490|ID:2833895| Putative methyltransferase [Clostridium difficile 630]	CD630_24490	66.3	28.847	252	0	157.63	1	14	14	8	7	10	9	8	8	7	8	9	9	6	6	9	10	8	9	8	9	8	6	8	8	7	10	6	8	7	10	9	8	8	7	8	9	9	6	6	9
CD630_14980|ID:2832465|sigA2|	CD630_14980|ID:2832465|sigA2|	>CD630_14980|ID:2832465|sigA2| RNA polymerase sigma factor SigA2 (sigma-43) [Clostridium difficile 630]	CD630_14980	68.9	34.529	296	0	323.31	1	18	18	9	4	10	8	12	8	8	6	8	13	5	6	5	6	10	8	9	10	8	10	8	9	6	10	10	8	3	9	7	11	7	7	5	7	12	4	5	5
CD630_19790|ID:2833522|	CD630_19790|ID:2833522|	>CD630_19790|ID:2833522| ABC-type transport system, extracellular solute-binding protein [Clostridium difficile 630]	CD630_19790	54.6	37.798	337	0	236.3	1	19	19	10	10	9	9	10	9	10	10	11	9	9	13	12	9	10	7	12	9	10	11	11	12	8	12	9	10	10	9	9	10	9	10	10	11	9	9	13	12
CD630_35500|ID:2834842|tmk|	CD630_35500|ID:2834842|tmk|	>CD630_35500|ID:2834842|tmk| Thymidylate kinase (dTMP kinase) [Clostridium difficile 630]	CD630_35500	71.2	26.785	229	0	250.37	1	16	16	13	9	13	12	11	10	11	11	12	13	6	9	10	7	10	11	13	13	13	12	11	11	11	13	10	13	9	13	12	11	10	11	11	12	13	6	9	10
CD630_35460|ID:2834838|	CD630_35460|ID:2834838|	>CD630_35460|ID:2834838| Putative tetrapyrrole methylase [Clostridium difficile 630]	CD630_35460	63.9	31.808	277	0	231.05	1	17	17	11	12	12	11	12	11	13	7	10	13	10	7	9	12	10	12	13	13	9	12	10	13	10	10	11	11	12	12	11	12	11	13	7	10	13	10	7	9
CD630_22100|ID:2833712|	CD630_22100|ID:2833712|	>CD630_22100|ID:2833712| ABC-type transport system, multidrug-family ATP-binding/permease [Clostridium difficile 630]	CD630_22100	46.2	68.031	610	0	323.31	1	23	23	17	11	11	15	16	15	13	13	14	15	13	12	14	15	10	15	14	14	14	15	15	16	9	13	12	15	10	9	13	15	13	12	11	13	14	12	10	12
CD630_13110|ID:2835002|	CD630_13110|ID:2835002|	>CD630_13110|ID:2835002| Putative phosphoesterase (Disrupted IStron) [Clostridium difficile 630]	CD630_13110	68.9	10.008	90	0	29.204	1	8	8	6	4	6	3	5	5	4	5	4	5	3	3	5	5	5	5	4	5	4	4	6	4	5	5	4	6	4	6	3	5	5	4	5	4	5	3	3	5
CD630_28500|ID:2834229|	CD630_28500|ID:2834229|	>CD630_28500|ID:2834229| Transcriptional regulator, DeoR family [Clostridium difficile 630]	CD630_28500	73.6	29.545	261	0	187.62	1	17	17	8	7	10	12	9	6	8	8	9	9	8	9	9	7	9	9	10	8	8	9	11	8	8	9	8	8	7	10	12	9	6	8	8	9	9	8	9	9
CD630_18370|ID:2832730|aroE1|	CD630_18370|ID:2832730|aroE1|	>CD630_18370|ID:2832730|aroE1| Shikimate dehydrogenase 1 [Clostridium difficile 630]	CD630_18370	74.7	30.208	269	0	218.11	1	16	16	12	10	11	13	12	14	10	13	13	15	10	10	12	12	15	13	14	11	12	12	13	12	11	13	14	12	10	11	13	12	14	10	13	13	15	10	10	12
CD630_36710|ID:2834962|spo0J|	CD630_36710|ID:2834962|spo0J|	>CD630_36710|ID:2834962|spo0J| Stage 0 sporulation protein J, site-specific DNA-binding protein [Clostridium difficile 630]	CD630_36710	58.5	32.839	287	0	323.31	1	21	21	6	8	11	11	12	8	9	8	10	14	12	7	11	12	14	9	10	11	11	13	8	9	11	10	12	6	8	11	11	12	8	9	8	10	14	12	7	11
CD630_29240|ID:2834297|;CD630_09420|ID:2831992|	CD630_29240|ID:2834297|;CD630_09420|ID:2831992|	>CD630_29240|ID:2834297| Putative phage protein [Clostridium difficile 630];>CD630_09420|ID:2831992| Putative phage protein [Clostridium difficile 630]	CD630_29240	45.3	8.5186	75;75	0	133.99	2	4;4	4	3	2	3	2	3	3	3	3	2	3	3	2	3	3	3	2	3	3	3	3	3	3	3	3	3	3	2	3	2	3	3	3	3	2	3	3	2	3
CD630_12620|ID:2832285|rnhB|	CD630_12620|ID:2832285|rnhB|	>CD630_12620|ID:2832285|rnhB| Ribonuclease HII (RNase HII) [Clostridium difficile 630]	CD630_12620	56.1	28.91	255	0	102.19	1	15	15	12	10	10	11	10	13	10	10	11	9	11	10	12	8	10	13	11	12	12	10	12	10	12	11	11	12	10	10	11	10	13	10	10	11	9	11	10	12
CD630_35940|ID:2834888|	CD630_35940|ID:2834888|	>CD630_35940|ID:2834888| Conserved hypothetical protein [Clostridium difficile 630]	CD630_35940	68.8	35.811	304	0	226.81	1	22	22	14	11	14	12	15	13	12	10	14	15	12	10	7	12	9	13	14	13	11	14	16	12	12	12	10	14	11	14	12	15	13	12	10	14	15	12	10	7
CD630_02370|ID:2831428|fliD|	CD630_02370|ID:2831428|fliD|	>CD630_02370|ID:2831428|fliD| Flagellar hook-associated protein 2 FliD (or HAP2) [Clostridium difficile 630]	CD630_02370	77.7	56.076	507	0	323.31	1	39	39	19	23	24	18	26	19	28	21	16	26	15	23	18	15	23	19	28	26	15	24	21	29	21	22	25	19	23	24	18	26	19	28	21	16	26	15	23	18
CD630_20580|ID:2833589|	CD630_20580|ID:2833589|	>CD630_20580|ID:2833589| Conserved hypothetical protein [Clostridium difficile 630]	CD630_20580	54.9	26.71	237	0	209.68	1	12	12	8	8	6	8	8	8	9	7	9	7	8	8	7	9	8	10	9	7	7	8	9	9	7	8	8	8	8	6	8	8	8	9	7	9	7	8	8	7
CD630_02060|ID:2831400|	CD630_02060|ID:2831400|	>CD630_02060|ID:2831400| PTS system, fructose-like IIA component [Clostridium difficile 630]	CD630_02060	56.7	17.155	150	0	119.38	1	9	9	6	5	5	7	4	6	4	6	7	3	3	3	3	2	0	3	3	6	6	2	6	3	5	5	2	6	5	5	7	4	6	4	6	7	3	3	3	3
CD630_26400|ID:2834055|nrdR|	CD630_26400|ID:2834055|nrdR|	>CD630_26400|ID:2834055|nrdR| Transcriptional regulator, repressor NrdR family [Clostridium difficile 630]	CD630_26400	50.3	18.304	153	0	220.39	1	9	9	6	2	6	6	4	6	5	7	8	5	4	4	4	4	4	4	3	4	5	4	6	5	4	6	5	6	2	6	6	4	6	5	7	8	5	4	4	4
CD630_11980|ID:2832227|spoIIIAG|	CD630_11980|ID:2832227|spoIIIAG|	>CD630_11980|ID:2832227|spoIIIAG| Stage III sporulation protein AG [Clostridium difficile 630]	CD630_11980	42.9	19.865	184	0	131.91	1	8	8	4	0	1	5	5	5	1	3	6	4	4	2	2	3	7	5	1	1	6	5	4	0	3	5	5	4	0	1	5	5	5	1	3	6	4	4	2	2
CD630_14450|ID:2832421|pabA|	CD630_14450|ID:2832421|pabA|	>CD630_14450|ID:2832421|pabA| Para-aminobenzoate/anthranilate synthase glutamine amidotransferase component II [Includes: Para-aminobenzoate synthase glutamine amidotransferase component II; Anthranilate synthase component II] [Clostridium difficile 630]	CD630_14450	77.8	21.88	194	0	166.45	1	12	12	6	5	7	5	6	4	5	7	5	5	5	5	7	5	7	3	6	7	3	6	7	6	6	5	5	6	5	7	5	6	4	5	7	5	5	5	5	7
CD630_22420|ID:2833733|	CD630_22420|ID:2833733|	>CD630_22420|ID:2833733| Conserved hypothetical protein [Clostridium difficile 630]	CD630_22420	33.7	18.927	163	0	90.969	1	8	8	4	5	6	6	4	5	6	5	4	5	5	5	4	6	4	5	6	5	5	5	6	5	4	3	4	4	5	6	6	4	5	6	5	4	5	5	5	4
CD630_16400|ID:2832575|	CD630_16400|ID:2832575|	>CD630_16400|ID:2832575| Conserved hypothetical protein [Clostridium difficile 630]	CD630_16400	63.1	41.061	358	0	205.4	1	23	23	12	12	10	14	16	13	12	14	16	17	10	8	11	12	10	12	13	13	16	16	14	13	15	17	18	12	12	10	14	16	13	12	14	16	17	10	8	11
CD630_21110|ID:2832847|	CD630_21110|ID:2832847|	>CD630_21110|ID:2832847| Transcriptional regulator, DeoR family [Clostridium difficile 630]	CD630_21110	65.7	28.59	254	0	156.54	1	20	20	12	11	11	12	11	11	10	11	10	11	11	11	11	7	10	10	9	11	10	10	10	9	10	9	11	12	11	11	12	11	11	10	11	10	11	11	11	11
CD630_07760|ID:2831855|	CD630_07760|ID:2831855|	>CD630_07760|ID:2831855| Transcriptional regulator, LacI family [Clostridium difficile 630]	CD630_07760	66.6	38.907	338	0	323.31	1	23	23	13	13	14	12	12	10	11	13	11	12	10	9	11	9	10	12	13	13	10	13	14	11	14	11	9	13	13	14	12	12	10	11	13	11	12	10	9	11
CD630_14530|ID:2832429|aroF|	CD630_14530|ID:2832429|aroF|	>CD630_14530|ID:2832429|aroF| Phospho-2-dehydro-3-deoxyheptonate aldolase [Clostridium difficile 630]	CD630_14530	57.9	28.844	261	0	173.85	1	16	16	10	9	11	9	11	10	11	9	7	9	7	7	8	6	5	9	10	10	5	8	11	10	9	7	7	10	9	11	9	11	10	11	9	7	9	7	7	8
CD630_01490|ID:2831355|	CD630_01490|ID:2831355|	>CD630_01490|ID:2831355| Putative P-loop ATPases [Clostridium difficile 630]	CD630_01490	42.7	17.226	150	0	48.669	1	5	5	4	3	2	4	4	2	3	3	3	3	3	3	2	2	4	3	3	3	2	3	4	2	4	4	3	4	3	2	4	4	2	3	3	3	3	3	3	2
CD630_09930|ID:2832047|	CD630_09930|ID:2832047|	>CD630_09930|ID:2832047| Putative thioesterase [Clostridium difficile 630]	CD630_09930	77.8	19.13	171	0	122.8	1	13	13	4	6	8	5	6	7	6	9	6	8	6	5	8	6	5	7	6	7	9	7	4	6	9	6	6	4	6	8	5	6	7	6	9	6	8	6	5	8
CD630_35900|ID:2834884|carB2|	CD630_35900|ID:2834884|carB2|	>CD630_35900|ID:2834884|carB2| Carbamoyl-phosphate synthase large chain 2 [Clostridium difficile 630]	CD630_35900	65.7	119.17	1068	0	323.31	1	67	67	52	51	51	50	51	50	54	52	48	52	45	49	44	44	41	53	53	54	50	50	52	52	49	53	49	18	21	17	18	17	19	21	20	15	19	14	18	15
CD630_11220|ID:2832151|	CD630_11220|ID:2832151|	>CD630_11220|ID:2832151| Transcriptional regulator, RmlC-type [Clostridium difficile 630]	CD630_11220	55.7	21.041	183	0	106.87	1	11	11	8	8	9	10	7	7	9	9	10	6	5	6	7	6	6	7	9	7	5	7	6	10	8	8	5	8	8	9	10	7	7	9	9	10	6	5	6	7
CD630_18600|ID:2832754|	CD630_18600|ID:2832754|	>CD630_18600|ID:2832754| Putative conjugative transposon protein DUF1016 family, Tn1549-like, CTn5-Orf18 [Clostridium difficile 630]	CD630_18600	63.5	40.888	348	0	323.31	1	20	20	16	16	14	18	14	14	13	13	16	15	12	13	10	10	9	16	16	14	14	15	16	16	9	15	13	16	16	14	18	14	14	13	13	16	15	12	13	10
CD630_19750|ID:2833518|miaA|	CD630_19750|ID:2833518|miaA|	>CD630_19750|ID:2833518|miaA| tRNA delta(2)-isopentenylpyrophosphate transferase [Clostridium difficile 630]	CD630_19750	48.9	36.56	311	0	177.62	1	18	18	12	11	12	12	10	11	11	10	12	9	13	9	12	11	11	11	11	11	9	9	10	13	10	11	9	12	11	12	12	10	11	11	10	12	9	13	9	12
CD630_19330|ID:2833483|	CD630_19330|ID:2833483|	>CD630_19330|ID:2833483| Putative membrane protein [Clostridium difficile 630]	CD630_19330	10.3	31.862	281	0	3.2956	1	3	3	0	1	0	1	1	0	0	0	1	0	0	0	0	1	0	0	0	0	0	1	0	0	2	0	0	0	1	0	1	1	0	0	0	1	0	0	0	0
CD630_27440|ID:2834139|relA|	CD630_27440|ID:2834139|relA|	>CD630_27440|ID:2834139|relA| GTP pyrophosphokinase (RelA/SpoT) [Clostridium difficile 630]	CD630_27440	63.1	84.53	735	0	323.31	1	52	52	34	31	29	32	32	24	34	29	33	31	25	27	25	23	26	24	36	31	26	33	31	35	30	31	29	34	31	29	32	32	24	34	29	33	31	25	27	25
CD630_25530|ID:2833982|	CD630_25530|ID:2833982|	>CD630_25530|ID:2833982| PTS system, fructose/mannitol-family IIC component (Disrupted IStron) [Clostridium difficile 630]	CD630_25530	14.9	44.06	416	0	38.068	1	3	3	1	1	2	1	1	1	1	1	1	1	1	0	1	1	1	2	2	2	1	1	1	1	2	1	1	1	1	2	1	1	1	1	1	1	1	1	0	1
CD630_02560|ID:2831448|motA|	CD630_02560|ID:2831448|motA|	>CD630_02560|ID:2831448|motA| Flagellar motor rotation protein MotA [Clostridium difficile 630]	CD630_02560	33.1	29.828	272	0	199.58	1	9	9	7	6	6	6	5	6	6	5	4	5	6	4	3	4	6	6	6	6	5	5	6	5	6	6	6	7	6	6	6	5	6	6	5	4	5	6	4	3
CD630_35540|ID:2834851|dusB|	CD630_35540|ID:2834851|dusB|	>CD630_35540|ID:2834851|dusB| tRNA-dihydrouridine synthase [Clostridium difficile 630]	CD630_35540	70.5	36.208	322	0	323.31	1	21	21	11	14	13	11	14	12	14	12	11	14	13	13	16	14	13	10	14	14	10	16	14	14	12	13	10	10	13	12	10	13	11	13	12	10	13	12	13	15
CD630_36720|ID:2834963|soj|	CD630_36720|ID:2834963|soj|	>CD630_36720|ID:2834963|soj| Transcriptional regulator, sporulation initiation inhibitor, chromosome partitioning protein [Clostridium difficile 630]	CD630_36720	35.8	28.484	257	0	196.22	1	8	8	6	4	5	5	5	4	5	5	5	5	3	6	7	7	4	5	5	4	5	6	5	4	6	5	6	6	4	5	5	5	4	5	5	5	5	3	6	7
CD630_24540|ID:2833900|	CD630_24540|ID:2833900|	>CD630_24540|ID:2833900| Conserved hypothetical protein [Clostridium difficile 630]	CD630_24540	40.7	57.974	491	0	294.39	1	22	22	13	13	14	11	13	14	14	9	12	12	12	14	10	11	11	12	11	13	12	12	13	12	12	12	13	13	13	14	11	13	14	14	9	12	12	12	14	10
CD630_18650|ID:2832759|	CD630_18650|ID:2832759|	>CD630_18650|ID:2832759| Putative DNA recombination protein Tn1549-like, CTn5-Orf24 [Clostridium difficile 630]	CD630_18650	41.9	61.509	540	0	323.31	1	20	20	13	12	12	10	11	13	12	15	11	12	11	10	15	16	16	12	11	10	12	13	11	12	12	13	16	13	12	12	10	11	13	12	15	11	12	11	10	15
CD630_25760|ID:2833999|	CD630_25760|ID:2833999|	>CD630_25760|ID:2833999| Putative GTPase [Clostridium difficile 630]	CD630_25760	71.8	33.337	294	0	199.12	1	20	20	11	16	14	13	16	12	14	11	14	16	9	12	10	8	14	12	16	12	14	17	14	17	11	14	17	11	16	14	13	16	12	14	11	14	16	9	12	10
CD630_02870|ID:2831476|	CD630_02870|ID:2831476|	>CD630_02870|ID:2831476| PTS system, mannose/fructose/sorbose IIB component [Clostridium difficile 630]	CD630_02870	50	18.03	162	0	96.705	1	7	7	4	4	4	3	3	3	5	3	3	3	4	4	4	5	2	4	4	4	3	3	4	5	3	3	2	4	4	4	3	3	3	5	3	3	3	4	4	4
CD630_12990|ID:2832313|	CD630_12990|ID:2832313|	>CD630_12990|ID:2832313| Transcriptional regulator, MarR family [Clostridium difficile 630]	CD630_12990	69.9	17.374	146	0	144.36	1	14	14	10	6	10	9	9	7	8	8	10	8	7	6	6	7	7	7	9	10	9	8	8	9	8	10	9	10	6	10	9	9	7	8	8	10	8	7	6	6
CD630_10230|ID:2832074|	CD630_10230|ID:2832074|	>CD630_10230|ID:2832074| Putative transcriptional regulator, HTH [Clostridium difficile 630]	CD630_10230	49.7	20.77	179	0	127.63	1	10	10	8	6	9	7	9	8	6	8	8	9	9	7	9	7	8	8	8	9	9	9	7	7	7	6	8	8	6	9	7	9	8	6	8	8	9	9	7	9
CD630_36660|ID:2834958|	CD630_36660|ID:2834958|	>CD630_36660|ID:2834958| Conserved hypothetical protein [Clostridium difficile 630]	CD630_36660	60.9	9.8543	87	0	11.359	1	6	6	4	4	5	4	4	5	4	5	4	4	5	4	5	6	4	5	3	3	4	4	4	4	5	4	4	4	4	5	4	4	5	4	5	4	4	5	4	5
CD630_36570|ID:2834948|dnaB|	CD630_36570|ID:2834948|dnaB|	>CD630_36570|ID:2834948|dnaB| Replicative DNA helicase [Clostridium difficile 630]	CD630_36570	64.5	49.497	442	0	323.31	1	26	26	21	16	17	17	16	18	18	17	14	16	16	16	14	11	16	19	18	18	16	16	19	18	15	15	15	21	16	17	17	16	18	18	17	14	16	16	16	14
CD630_29600|ID:2834331|ntpI|	CD630_29600|ID:2834331|ntpI|	>CD630_29600|ID:2834331|ntpI| V-type sodium ATPase subunit I [Clostridium difficile 630]	CD630_29600	50.1	71.81	641	0	323.31	1	24	24	16	13	16	14	12	15	12	17	13	12	14	12	15	16	13	15	13	19	16	12	16	12	15	14	12	16	13	16	14	12	15	12	17	13	12	14	12	15
CD630_18920|ID:2832783|	CD630_18920|ID:2832783|	>CD630_18920|ID:2832783| Putative methyltransferase, type 11 family [Clostridium difficile 630]	CD630_18920	59	28.198	244	0	126.74	1	13	13	9	7	8	10	10	4	10	6	11	11	6	7	9	8	8	5	8	9	9	8	8	10	7	9	4	9	7	8	10	10	4	10	6	11	11	6	7	9
CD630_24550|ID:2833901|	CD630_24550|ID:2833901|	>CD630_24550|ID:2833901| Putative CRISPR-associated protein [Clostridium difficile 630]	CD630_24550	57.1	28.727	245	0	79.293	1	14	14	10	9	10	9	10	12	10	10	10	11	5	5	9	7	8	11	9	11	10	9	10	9	11	7	10	10	9	10	9	10	12	10	10	10	11	5	5	9
CD630_15070|ID:2832471|	CD630_15070|ID:2832471|	>CD630_15070|ID:2832471| Putative thioredoxin [Clostridium difficile 630]	CD630_15070	67.5	22.083	194	0	314.89	1	14	14	6	8	6	6	7	6	7	6	7	7	8	7	7	7	6	6	6	4	8	7	7	5	7	7	8	6	8	6	6	7	6	7	6	7	7	8	7	7
CD630_19100|ID:2832794|eutV|	CD630_19100|ID:2832794|eutV|	>CD630_19100|ID:2832794|eutV| Two-component response regulator, Ethanolamine specific [Clostridium difficile 630]	CD630_19100	60.2	21.754	191	0	106.38	1	8	8	5	4	5	6	4	7	5	8	6	4	6	4	7	7	7	5	5	7	6	5	6	5	6	5	6	5	4	5	6	4	7	5	8	6	4	6	4	7
CD630_20210|ID:2833564|	CD630_20210|ID:2833564|	>CD630_20210|ID:2833564| Conserved hypothetical protein [Clostridium difficile 630]	CD630_20210	58.1	23.829	198	0	53.307	1	11	11	9	7	8	7	7	8	7	9	7	7	7	6	6	7	7	7	7	8	7	7	8	7	7	8	7	9	7	8	7	7	8	7	9	7	7	7	6	6
CD630_00280|ID:2831186|disA|	CD630_00280|ID:2831186|disA|	>CD630_00280|ID:2831186|disA| DNA integrity scanning protein disA [Clostridium difficile 630]	CD630_00280	60.1	40.369	356	0	303.64	1	18	18	14	13	13	13	12	15	13	13	12	12	13	9	13	12	10	15	12	13	13	14	14	12	14	14	15	14	13	13	13	12	15	13	13	12	12	13	9	13
CD630_18680|ID:2832762|	CD630_18680|ID:2832762|	>CD630_18680|ID:2832762| Putative conjugative transposon protein Tn1549-like, CTn5-Orf27 [Clostridium difficile 630]	CD630_18680	61.2	30.517	268	0	297.6	1	14	14	8	9	7	9	9	6	9	7	10	10	7	9	6	10	4	7	10	8	7	10	9	9	6	9	8	8	9	7	9	9	6	9	7	10	10	7	9	6
CD630_05330|ID:2831655|cheY|	CD630_05330|ID:2831655|cheY|	>CD630_05330|ID:2831655|cheY| Chemotaxis protein CheY [Clostridium difficile 630]	CD630_05330	75.8	13.465	120	0	70.222	1	7	7	4	5	4	4	5	5	5	6	4	5	4	4	5	6	5	5	4	5	5	5	4	6	6	5	5	4	5	4	4	5	5	5	6	4	5	4	4	5
CD630_20620|ID:2833592|	CD630_20620|ID:2833592|	>CD630_20620|ID:2833592| Conserved hypothetical protein [Clostridium difficile 630]	CD630_20620	56.3	38.128	332	0	323.31	1	18	18	9	10	10	11	10	9	8	11	10	9	12	9	9	11	10	10	9	11	10	10	9	10	8	9	12	9	10	10	11	10	9	8	11	10	9	12	9	9
CD630_16860|ID:2832609|	CD630_16860|ID:2832609|	>CD630_16860|ID:2832609| Transcriptional regulator, repressor-like [Clostridium difficile 630]	CD630_16860	49.1	26.73	224	0	158.95	1	14	14	9	8	9	8	8	9	9	9	9	8	7	8	9	6	5	9	10	11	10	8	8	10	9	9	6	9	8	9	8	8	9	9	9	9	8	7	8	9
CD630_28150|ID:2832988|	CD630_28150|ID:2832988|	>CD630_28150|ID:2832988| Conserved hypothetical protein [Clostridium difficile 630]	CD630_28150	43	18.525	158	0	71.721	1	8	8	6	5	6	4	4	5	5	5	5	5	3	4	4	5	3	5	6	6	3	4	6	5	5	4	4	6	5	6	4	4	5	5	5	5	5	3	4	4
CD630_23450|ID:2832911|	CD630_23450|ID:2832911|	>CD630_23450|ID:2832911| Transcriptional regulator, LysR family [Clostridium difficile 630]	CD630_23450	54.5	33.64	290	0	69.908	1	13	13	12	9	11	9	8	10	10	9	11	10	8	8	7	5	6	10	10	10	8	11	11	10	10	9	9	12	9	11	9	8	10	10	9	11	10	8	8	7
CD630_15530|ID:2832502|hisF|	CD630_15530|ID:2832502|hisF|	>CD630_15530|ID:2832502|hisF| Imidazole glycerol phosphate synthase subunit HisF [Clostridium difficile 630]	CD630_15530	66.3	27.576	252	0	285.8	1	18	18	12	9	6	14	14	11	10	7	14	15	6	7	7	9	12	10	10	6	9	16	9	11	6	12	13	12	9	6	14	14	11	10	7	14	15	6	7	7
CD630_24510|ID:2833897|	CD630_24510|ID:2833897|	>CD630_24510|ID:2833897| Putative CRISPR-associated ATP-dependent helicase [Clostridium difficile 630]	CD630_24510	55	94.049	802	0	323.31	1	46	46	28	21	26	30	30	25	25	25	28	25	23	25	25	20	25	22	26	28	24	25	30	25	25	29	24	28	21	26	30	30	25	25	25	28	25	23	25	25
CD630_22360|ID:2833727|	CD630_22360|ID:2833727|	>CD630_22360|ID:2833727| Putative glucokinase, ROK family [Clostridium difficile 630]	CD630_22360	39.7	32.169	295	0	135.31	1	12	12	5	4	5	6	4	4	5	5	5	5	7	5	5	4	5	5	3	6	6	4	4	5	5	6	3	5	4	5	6	4	4	5	5	5	5	7	5	5
CD630_19690|ID:2833512|	CD630_19690|ID:2833512|	>CD630_19690|ID:2833512| Putative oligonucleotide binding regulator [Clostridium difficile 630]	CD630_19690	67.8	21.182	183	0	323.31	1	12	12	7	7	9	7	8	8	8	9	8	8	8	7	9	7	9	8	8	7	9	7	8	8	6	7	9	7	7	9	7	8	8	8	9	8	8	8	7	9
CD630_27720|ID:2834164|tuaG|	CD630_27720|ID:2834164|tuaG|	>CD630_27720|ID:2834164|tuaG| Putative glycosyl transferase, family 2 [Clostridium difficile 630]	CD630_27720	65.6	28.967	250	0	192.9	1	16	16	10	11	9	7	10	8	9	8	9	8	10	9	8	8	8	11	11	10	9	8	9	13	7	10	7	10	11	9	7	10	8	9	8	9	8	10	9	8
CD630_06970|ID:2831780|	CD630_06970|ID:2831780|	>CD630_06970|ID:2831780| Putative regulator of K+ conductance [Clostridium difficile 630]	CD630_06970	87.9	24.264	223	0	323.31	1	12	12	7	8	6	7	8	6	5	6	6	6	5	8	6	6	5	6	6	6	7	6	6	5	6	6	9	7	8	6	7	8	6	5	6	6	6	5	8	6
CD630_28720|ID:2833001|uxaA|	CD630_28720|ID:2833001|uxaA|	>CD630_28720|ID:2833001|uxaA| Fragment of C-terminal D-galactate dehydratase/Altronate hydrolase [Clostridium difficile 630]	CD630_28720	64.1	40.892	387	0	288.16	1	22	22	13	11	17	11	9	11	8	11	10	12	9	15	14	9	8	11	11	17	12	13	12	9	17	13	9	13	11	17	11	9	11	8	11	10	12	9	15	14
CD630_12840|ID:2832301|	CD630_12840|ID:2832301|	>CD630_12840|ID:2832301| Putative membrane protein [Clostridium difficile 630]	CD630_12840	33.6	80.4	723	0	323.31	1	26	26	18	20	21	20	21	16	20	16	19	21	18	18	19	19	15	18	18	20	20	20	18	19	21	21	19	15	18	18	18	18	13	18	14	17	18	16	17	17
CD630_05210|ID:2831650|	CD630_05210|ID:2831650|	>CD630_05210|ID:2831650| Two-component response regulator [Clostridium difficile 630]	CD630_05210	43.2	26.552	234	0	192.31	1	9	9	7	5	7	7	6	5	7	4	7	6	3	4	3	5	4	5	7	8	5	6	7	7	6	6	4	7	5	7	7	6	5	7	4	7	6	3	4	3
CD630_27960|ID:2834187|cwp10|	CD630_27960|ID:2834187|cwp10|	>CD630_27960|ID:2834187|cwp10| Cell surface protein [Clostridium difficile 630]	CD630_27960	57.8	66.793	626	0	323.31	1	32	32	20	19	18	22	21	17	20	18	19	20	19	15	14	17	18	18	21	22	17	22	22	21	19	20	16	20	19	18	22	21	17	20	18	19	20	19	15	14
CD630_14380|ID:2832414|	CD630_14380|ID:2832414|	>CD630_14380|ID:2832414| Putative TPR repeat-containing protein [Clostridium difficile 630]	CD630_14380	53.8	53.015	452	0	323.31	1	28	28	10	13	17	15	10	12	15	13	17	11	11	13	12	14	11	12	12	15	14	9	10	14	13	13	13	10	13	17	15	10	12	15	13	17	11	11	13	12
CD630_11560|ID:2832188|	CD630_11560|ID:2832188|	>CD630_11560|ID:2832188| Conserved hypothetical protein [Clostridium difficile 630]	CD630_11560	63.9	39.295	360	0	323.31	1	21	21	9	11	7	13	13	11	11	9	12	14	9	13	8	14	17	12	12	11	14	13	11	12	8	17	13	6	8	5	10	10	8	8	6	9	10	7	9	7
CD630_29810|ID:2834351|	CD630_29810|ID:2834351|	>CD630_29810|ID:2834351| Putative CRISPR-associated protein, CXXC-CXXC [Clostridium difficile 630]	CD630_29810	49.4	73.629	625	0	323.31	1	33	33	15	19	22	16	18	18	21	20	17	20	18	16	14	10	16	20	19	22	18	22	18	20	15	16	21	15	19	22	16	18	18	21	20	17	20	18	16	14
CD630_31790|ID:2834516|pyrD|	CD630_31790|ID:2834516|pyrD|	>CD630_31790|ID:2834516|pyrD| Dihydroorotate dehydrogenase, catalytic subunit [Clostridium difficile 630]	CD630_31790	58.3	39.215	369	0	302.46	1	17	17	6	7	5	7	9	7	8	7	7	11	6	8	7	7	12	6	7	7	8	12	7	6	7	9	15	6	7	5	7	9	7	8	7	7	11	6	8	7
CD630_31150|ID:2834465|bglA|	CD630_31150|ID:2834465|bglA|	>CD630_31150|ID:2834465|bglA| 6-phospho-beta-glucosidase [Clostridium difficile 630]	CD630_31150	62.8	56.038	484	0	323.31	1	24	24	12	10	15	14	15	11	12	14	15	13	11	10	10	9	13	12	12	16	14	14	13	15	15	13	14	11	9	14	14	15	11	11	13	15	13	11	10	10
CD630_10650|ID:2833285|	CD630_10650|ID:2833285|	>CD630_10650|ID:2833285| Conserved hypothetical protein [Clostridium difficile 630]	CD630_10650	51.4	16.839	146	0	67.435	1	12	12	1	0	1	6	9	3	0	1	6	8	0	2	0	0	7	3	0	1	5	10	3	0	2	8	9	1	0	1	6	9	3	0	1	6	8	0	2	0
CD630_18330|ID:2832726|aroB|	CD630_18330|ID:2832726|aroB|	>CD630_18330|ID:2832726|aroB| 3-dehydroquinate synthase [Clostridium difficile 630]	CD630_18330	59.9	40.02	354	0	230.26	1	21	21	12	9	11	10	13	9	9	12	12	15	9	12	8	10	8	9	11	12	12	16	13	14	9	12	13	12	9	11	10	13	9	9	12	12	15	9	12	8
CD630_21130|ID:2833637|	CD630_21130|ID:2833637|	>CD630_21130|ID:2833637| Two-component sensor histidine kinase [Clostridium difficile 630]	CD630_21130	57.2	49.812	425	0	256.53	1	24	24	15	12	15	17	17	16	14	14	19	18	13	11	12	12	13	16	13	16	16	17	14	15	12	14	16	15	12	15	17	17	16	14	14	19	18	13	11	12
CD630_29570|ID:2834328|ntpC|	CD630_29570|ID:2834328|ntpC|	>CD630_29570|ID:2834328|ntpC| V-type sodium ATPase subunit C [Clostridium difficile 630]	CD630_29570	72	37.178	325	0	259.4	1	23	23	10	9	14	10	11	12	8	14	12	12	9	7	12	13	11	10	7	12	13	11	12	7	12	11	10	10	9	14	10	11	12	8	14	12	12	9	7	12
CD630_04390|ID:2831579|	CD630_04390|ID:2831579|	>CD630_04390|ID:2831579| Conserved hypothetical protein [Clostridium difficile 630]	CD630_04390	52.2	6.9651	67	0	13.058	1	5	5	1	1	2	1	3	1	2	2	1	5	1	2	0	0	3	1	1	1	1	3	1	2	1	0	4	1	1	2	1	3	1	2	2	1	5	1	2	0
CD630_33990|ID:2834699|	CD630_33990|ID:2834699|	>CD630_33990|ID:2834699| Conserved hypothetical protein, UPF0052 family [Clostridium difficile 630]	CD630_33990	46.5	41.095	372	0	315.89	1	11	11	6	8	7	8	8	7	7	8	9	8	6	7	7	8	8	8	7	8	10	8	5	6	6	8	8	6	8	7	8	8	7	7	8	9	8	6	7	7
CD630_16140|ID:2832552|	CD630_16140|ID:2832552|	>CD630_16140|ID:2832552| ABC-type transport system, ATP-binding protein [Clostridium difficile 630]	CD630_16140	70.5	29.657	264	0	317.52	1	18	18	12	10	13	10	8	14	7	15	11	8	9	8	10	9	8	12	9	13	11	8	13	9	13	12	6	12	10	13	10	8	14	7	15	11	8	9	8	10
CD630_18340|ID:2832727|aroA|	CD630_18340|ID:2832727|aroA|	>CD630_18340|ID:2832727|aroA| 3-phosphoshikimate 1-carboxyvinyltransferase [Clostridium difficile 630]	CD630_18340	50.6	48.58	437	0	258.11	1	23	23	11	12	13	14	17	13	12	13	13	19	11	9	9	12	17	11	14	12	13	18	12	13	11	10	17	11	12	13	14	17	13	12	13	13	19	11	9	9
CD630_30020|ID:2834371|uxaA|	CD630_30020|ID:2834371|uxaA|	>CD630_30020|ID:2834371|uxaA| D-galactate dehydratase/Altronate hydrolase [Clostridium difficile 630]	CD630_30020	48.2	41.597	386	0	323.31	1	15	15	6	7	7	6	6	6	6	6	6	10	8	12	6	6	9	8	5	5	7	10	5	5	5	6	10	6	7	7	6	6	6	6	6	6	10	8	12	6
CD630_25950|ID:2834020|pyrR|	CD630_25950|ID:2834020|pyrR|	>CD630_25950|ID:2834020|pyrR| Bifunctional protein PyrR [Includes: Pyrimidine operon regulatory protein; Uracil phosphoribosyltransferase (UPRTase)] [Clostridium difficile 630]	CD630_25950	54.8	19.761	177	0	35.547	1	10	10	7	6	7	7	7	8	6	7	7	8	5	4	6	5	4	7	7	8	7	7	8	8	7	5	8	7	6	7	7	7	8	6	7	7	8	5	4	6
CD630_28050|ID:2834196|ruvB|	CD630_28050|ID:2834196|ruvB|	>CD630_28050|ID:2834196|ruvB| Holliday junction ATP-dependent DNA helicase RuvB [Clostridium difficile 630]	CD630_28050	61.7	37.772	339	0	311.73	1	19	19	12	10	11	10	13	8	12	9	9	12	9	8	10	9	7	9	12	11	8	10	11	14	8	11	11	12	10	11	10	13	8	12	9	9	12	9	8	10
CD630_27980|ID:2834189|cwp9|	CD630_27980|ID:2834189|cwp9|	>CD630_27980|ID:2834189|cwp9| Cell wall binding protein [Clostridium difficile 630]	CD630_27980	62.7	51.373	467	0	249.46	1	25	25	18	7	13	19	13	16	9	13	19	15	14	7	8	12	8	19	10	13	16	14	18	10	14	21	13	18	7	13	19	13	16	9	13	19	15	14	7	8
CD630_05150|ID:2833199|	CD630_05150|ID:2833199|	>CD630_05150|ID:2833199| D-alanyl-D-alanine carboxypeptidase, S11 peptidase family [Clostridium difficile 630]	CD630_05150	52.6	45.432	409	0	242.77	1	20	20	11	12	16	14	17	9	13	14	14	17	8	11	11	10	16	11	14	15	15	15	12	15	14	13	16	11	12	16	14	17	9	13	14	14	17	8	11	11
CD630_10430|ID:2832098|sbcC|	CD630_10430|ID:2832098|sbcC|	>CD630_10430|ID:2832098|sbcC| Nuclease SbcCD subunit C [Clostridium difficile 630]	CD630_10430	62.2	136.03	1175	0	323.31	1	84	84	45	32	43	56	46	41	44	39	52	43	27	35	27	37	32	42	41	44	56	42	45	39	42	57	40	45	32	43	56	46	41	44	39	52	43	27	35	27
CD630_24130|ID:2833859|	CD630_24130|ID:2833859|	>CD630_24130|ID:2833859| Putative NAD(P)-binding protein [Clostridium difficile 630]	CD630_24130	60.9	46.418	430	0	323.31	1	24	24	15	5	8	9	5	14	8	8	10	4	13	4	11	8	3	14	5	11	10	4	19	9	8	11	5	15	5	8	9	5	14	8	8	10	4	13	4	11
CD630_02550|ID:2831446|flgE|	CD630_02550|ID:2831446|flgE|	>CD630_02550|ID:2831446|flgE| Flagellar hook protein FlgE (Distal rod protein) [Clostridium difficile 630]	CD630_02550	41.3	34.589	327	0	188.2	1	9	9	4	5	5	4	6	3	6	3	4	7	5	4	3	3	5	4	5	4	3	8	4	7	4	5	4	4	5	5	4	6	3	6	3	4	7	5	4	3
CD630_13840|ID:2832384|	CD630_13840|ID:2832384|	>CD630_13840|ID:2832384| Putative lamB-like protein, UPF0271 family [Clostridium difficile 630]	CD630_13840	49	29.111	263	0	173.77	1	10	10	7	8	6	5	6	6	7	8	5	7	6	8	7	4	7	6	7	6	5	6	7	8	6	6	7	7	8	6	5	6	6	7	8	5	7	6	8	7
CD630_11230|ID:2832152|	CD630_11230|ID:2832152|	>CD630_11230|ID:2832152| Putative phosphoesterase [Clostridium difficile 630]	CD630_11230	47.9	33.913	290	0	253.18	1	12	12	8	8	7	8	7	7	8	7	8	8	8	6	7	8	8	8	8	7	8	7	8	8	8	9	9	8	8	7	8	7	7	8	7	8	8	8	6	7
CD630_13410|ID:2832350|exoA|	CD630_13410|ID:2832350|exoA|	>CD630_13410|ID:2832350|exoA| Exodeoxyribonuclease [Clostridium difficile 630]	CD630_13410	50	29.559	250	0	112.97	1	12	12	10	6	9	9	8	6	7	6	8	7	7	7	5	7	6	7	6	8	8	9	9	7	8	10	4	10	6	9	9	8	6	7	6	8	7	7	7	5
CD630_36100|ID:2834903|	CD630_36100|ID:2834903|	>CD630_36100|ID:2834903| Conserved hypothetical protein [Clostridium difficile 630]	CD630_36100	47.6	14.833	126	0	43.709	1	6	6	4	3	3	3	2	3	2	4	3	2	4	4	3	4	3	4	2	3	3	2	4	2	4	3	2	4	3	3	3	2	3	2	4	3	2	4	4	3
CD630_25260|ID:2832939|glgB|	CD630_25260|ID:2832939|glgB|	>CD630_25260|ID:2832939|glgB| 1,4-alpha-glucan branching enzyme [Clostridium difficile 630]	CD630_25260	48.9	77.375	667	0	323.31	1	25	25	19	18	18	18	18	18	19	19	17	18	16	16	17	14	12	19	20	19	13	18	20	17	19	16	15	19	18	18	18	18	18	19	19	17	18	16	16	17
CD630_15850|ID:2832529|	CD630_15850|ID:2832529|	>CD630_15850|ID:2832529| Putative N-acetylglucosamine kinase NAGK-like [Clostridium difficile 630]	CD630_15850	17.4	35.067	316	0	25.34	1	5	5	2	1	1	2	2	1	2	2	3	2	1	1	1	1	0	1	4	4	2	4	2	3	2	1	1	2	1	1	2	2	1	2	2	3	2	1	1	1
CD630_02080|ID:2831402|	CD630_02080|ID:2831402|	>CD630_02080|ID:2831402| PTS system, fructose-like IIB component [Clostridium difficile 630]	CD630_02080	55.9	11.266	102	0	181.24	1	4	4	4	3	3	3	3	4	3	4	3	4	4	3	3	4	3	4	1	4	2	4	2	2	3	2	4	4	3	3	3	3	4	3	4	3	4	4	3	3
CD630_17840|ID:2832689|truA2|	CD630_17840|ID:2832689|truA2|	>CD630_17840|ID:2832689|truA2| Pseudouridylate synthase (tRNA pseudouridine synthase A) [Clostridium difficile 630]	CD630_17840	57.6	28.511	245	0	123.16	1	17	17	9	10	8	9	7	11	8	8	11	8	7	12	9	10	7	10	6	7	9	9	8	9	8	8	10	9	10	8	9	7	11	8	8	11	8	7	12	9
CD630_22390|ID:2833730|	CD630_22390|ID:2833730|	>CD630_22390|ID:2833730| Putative Na+/solute symporter, SSS family [Clostridium difficile 630]	CD630_22390	9.8	54.671	500	0	37.172	1	5	5	5	4	5	5	4	4	4	5	5	4	1	5	4	4	4	4	4	5	5	4	4	4	3	4	4	5	4	5	5	4	4	4	5	5	4	1	5	4
CD630_04520|ID:2831593|	CD630_04520|ID:2831593|	>CD630_04520|ID:2831593| Putative hydrolase, NUDIX family [Clostridium difficile 630]	CD630_04520	61.8	23.473	204	0	78.806	1	14	14	7	9	7	9	7	8	8	7	8	8	9	9	7	10	8	11	8	7	9	9	10	7	8	9	11	7	9	7	9	7	8	8	7	8	8	9	9	7
CD630_08090|ID:2831880|	CD630_08090|ID:2831880|	>CD630_08090|ID:2831880| Conserved hypothetical protein [Clostridium difficile 630]	CD630_08090	55.7	38.862	336	0	207.5	1	18	18	11	15	12	10	12	12	13	10	11	11	9	13	13	12	10	12	14	13	10	11	12	14	14	12	12	10	14	11	10	11	12	12	10	10	10	9	12	12
CD630_00180|ID:2831131|recR|	CD630_00180|ID:2831131|recR|	>CD630_00180|ID:2831131|recR| DNA repair and recombination protein [Clostridium difficile 630]	CD630_00180	59.8	22.083	199	0	170.08	1	10	10	5	2	3	6	4	5	3	5	6	4	4	6	5	4	6	5	3	4	4	4	4	3	2	6	6	5	2	3	6	4	5	3	5	6	4	4	6	5
CD630_04730|ID:2831610|	CD630_04730|ID:2831610|	>CD630_04730|ID:2831610| Transcriptional regulator, MarR family [Clostridium difficile 630]	CD630_04730	46.1	16.476	141	0	131.79	1	5	5	3	3	3	3	3	3	3	3	3	3	3	2	1	2	2	4	4	2	4	2	3	3	3	4	3	3	3	3	3	3	3	3	3	3	3	3	2	1
CD630_27510|ID:2834147|	CD630_27510|ID:2834147|	>CD630_27510|ID:2834147| Conserved hypothetical protein [Clostridium difficile 630]	CD630_27510	74.2	55.635	476	0	323.31	1	41	41	26	17	24	25	20	23	21	19	27	20	19	18	12	16	14	21	19	23	21	22	24	19	21	23	19	25	16	23	25	19	23	20	19	26	19	19	17	11
CD630_00200|ID:2831178|	CD630_00200|ID:2831178|	>CD630_00200|ID:2831178| Conserved hypothetical protein [Clostridium difficile 630]	CD630_00200	27.7	15.708	137	0	10.136	1	4	4	2	1	2	2	2	3	1	3	1	3	2	2	2	1	2	3	2	2	3	2	2	2	3	1	2	2	1	2	2	2	3	1	3	1	3	2	2	2
CD630_24300|ID:2833877|	CD630_24300|ID:2833877|	>CD630_24300|ID:2833877| Transcriptional regulator, IclR family [Clostridium difficile 630]	CD630_24300	48.6	28.878	255	0	253.72	1	13	13	8	10	6	9	9	9	9	7	8	9	9	7	4	7	8	8	8	6	7	9	6	8	6	10	8	8	10	6	9	9	9	9	7	8	9	9	7	4
CD630_05470|ID:2831669|	CD630_05470|ID:2831669|	>CD630_05470|ID:2831669| Transcriptional regulator, beta-lactams repressor [Clostridium difficile 630]	CD630_05470	68.1	13.683	119	0	117.15	1	11	11	7	5	8	7	5	7	6	8	6	6	3	7	7	8	7	8	6	10	7	6	7	6	7	7	7	7	5	8	7	5	7	6	8	6	6	3	7	7
CD630_02280|ID:2831419|fliN|	CD630_02280|ID:2831419|fliN|	>CD630_02280|ID:2831419|fliN| Flagellar motor switch protein FliN [Clostridium difficile 630]	CD630_02280	78.8	11.75	104	0	187.11	1	7	7	3	3	3	2	2	5	3	3	3	2	2	4	3	2	3	4	3	3	2	2	4	3	3	3	3	3	3	3	2	2	5	3	3	3	2	2	4	3
CD630_20490|ID:2833581|	CD630_20490|ID:2833581|	>CD630_20490|ID:2833581| Putative rRNA methylase [Clostridium difficile 630]	CD630_20490	48.4	21.996	192	0	216.91	1	7	7	5	4	5	4	6	6	4	4	5	5	6	3	4	5	5	6	4	5	6	5	6	4	5	6	5	5	4	5	4	6	6	4	4	5	5	6	3	4
CD630_06290|ID:2833232|	CD630_06290|ID:2833232|	>CD630_06290|ID:2833232| Transcriptional regulator, Crp family [Clostridium difficile 630]	CD630_06290	39.6	25.295	225	0	147.49	1	7	7	5	4	3	3	5	4	5	3	4	5	5	2	5	5	5	5	4	4	5	3	3	4	6	5	7	5	4	3	3	5	4	5	3	4	5	5	2	5
CD630_05580|ID:2831679|glsA|	CD630_05580|ID:2831679|glsA|	>CD630_05580|ID:2831679|glsA| Glutaminase (L-glutamine amidohydrolase) [Clostridium difficile 630]	CD630_05580	54.7	33.948	309	0	198.4	1	15	15	7	6	9	9	8	8	8	9	9	8	8	10	9	7	8	5	7	9	8	9	7	10	7	10	6	7	6	9	9	8	8	8	9	9	8	8	10	9
CD630_05380|ID:2831660|	CD630_05380|ID:2831660|	>CD630_05380|ID:2831660| Putative methyl-accepting chemotaxis receptor, MCP family [Clostridium difficile 630]	CD630_05380	40.7	61.976	567	0	267.82	1	23	23	17	11	11	14	16	16	13	11	10	16	15	9	11	11	13	17	14	13	8	15	14	12	10	12	13	17	11	11	14	16	16	13	11	10	16	15	9	11
CD630_21230|ID:2833642|	CD630_21230|ID:2833642|	>CD630_21230|ID:2833642| Putative multiprotein-complex assembly TPR repeat-containing protein [Clostridium difficile 630]	CD630_21230	56.5	72.826	623	0	323.31	1	34	34	21	18	19	16	20	18	21	17	15	21	19	19	16	14	11	17	22	21	14	19	21	22	16	16	18	21	18	19	16	20	18	21	17	15	21	19	19	16
CD630_03270|ID:2831511|cbiO|	CD630_03270|ID:2831511|cbiO|	>CD630_03270|ID:2831511|cbiO| ABC-type transport system, cobalt-specific ATP-binding protein [Clostridium difficile 630]	CD630_03270	74	31.36	273	0	207.77	1	18	18	9	6	9	7	9	9	7	8	11	9	8	7	8	8	6	8	8	10	11	7	10	9	8	10	11	9	6	9	7	9	9	7	8	11	9	8	7	8
CD630_08560|ID:2831920|oppD|	CD630_08560|ID:2831920|oppD|	>CD630_08560|ID:2831920|oppD| ABC-type transport system, ATP-binding component [Clostridium difficile 630]	CD630_08560	61	37.767	341	0	272.29	1	17	17	7	7	9	8	9	9	7	9	7	10	8	3	6	6	7	11	8	9	9	8	6	7	9	9	9	6	6	8	6	8	8	6	8	5	9	7	2	5
CD630_17830|ID:2832688|	CD630_17830|ID:2832688|	>CD630_17830|ID:2832688| Two-component sensor histidine kinase [Clostridium difficile 630]	CD630_17830	63.7	54.477	477	0	323.31	1	26	26	15	16	18	15	16	14	17	13	16	18	11	16	14	14	12	12	16	15	15	15	16	13	18	13	13	15	16	18	15	16	14	17	13	16	18	11	16	14
CD630_05300|ID:2833205|	CD630_05300|ID:2833205|	>CD630_05300|ID:2833205| Putative membrane protein [Clostridium difficile 630]	CD630_05300	11.3	30.039	283	0	15.452	1	3	3	3	3	2	1	3	3	2	2	1	3	1	0	2	0	2	3	2	2	3	3	3	3	2	3	1	3	3	2	1	3	3	2	2	1	3	1	0	2
CD630_18320|ID:2832725|aroF|	CD630_18320|ID:2832725|aroF|	>CD630_18320|ID:2832725|aroF| 3-deoxy-D-arabino-heptulosonate 7-phosphate synthase [Clostridium difficile 630]	CD630_18320	75.4	36.69	337	0	300.97	1	31	31	5	7	9	11	17	6	8	6	12	18	3	5	4	6	17	6	12	8	11	18	7	11	7	14	18	5	7	9	11	17	6	8	6	12	18	3	5	4
CD630_31650|ID:2833038|	CD630_31650|ID:2833038|	>CD630_31650|ID:2833038| Conserved hypothetical protein [Clostridium difficile 630]	CD630_31650	54.4	23.711	204	0	138.89	1	15	15	11	5	7	10	10	7	9	6	9	9	7	6	5	7	5	7	9	9	8	8	7	9	5	10	9	11	5	7	10	10	7	9	6	9	9	7	6	5
CD630_36590|ID:2834950|	CD630_36590|ID:2834950|	>CD630_36590|ID:2834950| Putative signal transduction phosphoesterase [Clostridium difficile 630]	CD630_36590	57.5	75.923	664	0	323.31	1	37	37	23	17	25	22	21	23	18	20	17	20	21	15	14	14	15	23	20	23	21	18	21	17	22	18	20	23	17	25	22	21	23	18	20	17	20	21	15	14
CD630_22750|ID:2833757|topB2|	CD630_22750|ID:2833757|topB2|	>CD630_22750|ID:2833757|topB2| DNA topoisomerase III [Clostridium difficile 630]	CD630_22750	57.5	80.584	706	0	234.53	1	45	45	28	26	26	20	23	25	22	27	24	21	23	19	23	20	18	27	23	24	23	20	23	26	26	24	21	28	26	26	20	23	25	22	27	24	21	23	19	23
CD630_08780|ID:2833271|;CD630_08750|ID:2833268|	CD630_08780|ID:2833271|;CD630_08750|ID:2833268|	>CD630_08780|ID:2833271| ABC-type transport system, sugar-specific permease [Clostridium difficile 630];>CD630_08750|ID:2833268| ABC-type transport system, sugar-family permease [Clostridium difficile 630]	CD630_08780	15	31.975	300;300	0	10.919	2	6;6	6	2	3	2	3	3	3	3	2	3	3	3	3	1	2	5	3	4	2	3	3	3	4	1	3	3	2	3	2	3	3	3	3	2	3	3	3	3	1
CD630_24360|ID:2833882|	CD630_24360|ID:2833882|	>CD630_24360|ID:2833882| Putative divalent cation transporter, MgtE family [Clostridium difficile 630]	CD630_24360	37.2	51.754	462	0	323.31	1	13	13	11	9	9	8	9	9	8	8	8	10	9	8	6	7	8	10	9	8	8	12	11	9	7	8	9	11	9	9	8	9	9	8	8	8	10	9	8	6
CD630_02570|ID:2831449|motB|	CD630_02570|ID:2831449|motB|	>CD630_02570|ID:2831449|motB| Flagellar motor rotation protein MotB (Chemotaxis protein MotB) [Clostridium difficile 630]	CD630_02570	46.8	25.713	231	0	323.31	1	11	11	4	10	8	9	10	8	11	7	8	9	6	6	5	7	7	5	7	8	7	8	5	8	8	4	10	4	10	8	9	10	8	11	7	8	9	6	6	5
CD630_26880|ID:2834091|sspA|	CD630_26880|ID:2834091|sspA|	>CD630_26880|ID:2834091|sspA| Small, acid-soluble spore protein alpha [Clostridium difficile 630]	CD630_26880	75.3	8.051	73	0	94.863	1	6	6	3	0	0	3	4	3	0	0	3	5	0	1	0	3	4	3	1	0	3	6	3	1	0	4	3	2	0	0	2	3	2	0	0	2	4	0	1	0
CD630_26580|ID:2834073|mraW|	CD630_26580|ID:2834073|mraW|	>CD630_26580|ID:2834073|mraW| S-adenosyl-L-methionine-dependent methyltransferase MraW [Clostridium difficile 630]	CD630_26580	56.3	35.208	311	0	305.28	1	18	18	8	6	8	7	12	5	7	6	7	12	6	5	7	5	7	5	6	8	5	11	8	7	8	7	7	8	6	8	7	12	5	7	6	7	12	6	5	7
CD630_10970|ID:2833295|	CD630_10970|ID:2833295|	>CD630_10970|ID:2833295| ABC-type transport system, multidrug-family ATP-binding protein Tn1549-like, CTn4-Orf28 [Clostridium difficile 630]	CD630_10970	57.1	34.199	308	0	234.59	1	14	14	9	7	8	9	9	10	7	7	9	7	8	7	8	6	6	10	8	9	9	6	8	8	8	10	9	8	5	5	7	8	8	5	6	7	6	7	5	5
CD630_04960|ID:2831625|;CD630_33460|ID:2834650|	CD630_04960|ID:2831625|	>CD630_04960|ID:2831625| Putative conjugative transposon protein DUF961 family Tn5397, CTn3-Orf23 [Clostridium difficile 630]	CD630_04960	80.8	11.914	104;104	0	37.842	2	8;3	8	6	4	4	6	4	5	4	6	5	4	5	4	5	5	4	7	5	6	8	4	6	5	8	6	3	6	4	4	6	4	5	4	6	5	4	5	4	5
CD630_14370|ID:2832413|	CD630_14370|ID:2832413|	>CD630_14370|ID:2832413| Fragment of transcriptional regulator, sigma-54-dependent (N-terminal region) [Clostridium difficile 630]	CD630_14370	66	22.101	197	0	90.305	1	17	17	11	8	9	8	8	14	9	9	8	7	9	5	9	6	4	10	8	10	9	8	13	8	8	9	10	11	8	9	8	8	14	9	9	8	7	9	5	9
CD630_33930|ID:2834693|rumA|	CD630_33930|ID:2834693|rumA|	>CD630_33930|ID:2834693|rumA| 23S rRNA (uracil-5-)-methyltransferase RumA (23S rRNA(M-5-U1939)-methyltransferase) [Clostridium difficile 630]	CD630_33930	56.2	51.284	454	0	323.31	1	28	28	16	13	17	20	19	15	18	13	20	17	14	17	12	15	9	16	15	17	17	14	14	15	15	18	12	16	13	17	20	19	15	18	13	20	17	14	17	12
CD630_11770|ID:2832206|fapR|	CD630_11770|ID:2832206|fapR|	>CD630_11770|ID:2832206|fapR| Transcriptional regulator, DeoR family (Fatty acid and phospholipid biosynthesis regulator) [Clostridium difficile 630]	CD630_11770	57.3	21.308	185	0	177.13	1	10	10	7	4	7	7	5	7	4	7	6	7	8	5	8	7	6	7	4	6	7	7	7	3	7	5	6	7	4	7	7	5	7	4	7	6	7	8	5	8
CD630_36150|ID:2834905|	CD630_36150|ID:2834905|	>CD630_36150|ID:2834905| Transcriptional regulator, MerR family [Clostridium difficile 630]	CD630_36150	83	31.636	270	0	323.31	1	19	19	13	7	12	10	17	10	12	11	11	14	8	11	8	6	11	11	11	14	8	15	12	10	12	11	13	13	7	12	10	17	10	12	11	11	14	8	11	8
CD630_11430|ID:2832175|	CD630_11430|ID:2832175|	>CD630_11430|ID:2832175| Putative Maf-like protein [Clostridium difficile 630]	CD630_11430	63.9	21.813	194	0	168.98	1	10	10	6	7	5	6	5	6	6	6	6	5	5	6	5	4	5	4	7	5	8	5	6	6	5	8	7	6	7	5	6	5	6	6	6	6	5	5	6	5
CD630_05101|ID:2831642|	CD630_05101|ID:2831642|	>CD630_05101|ID:2831642| Putative conjugative transposon protein Tn5397, CTn3-Orf8 [Clostridium difficile 630]	CD630_05101	42.1	9.0635	76	0	22.763	1	3	3	2	2	2	2	2	2	2	1	2	2	3	2	1	2	2	3	2	2	2	2	2	2	1	2	2	2	2	2	2	2	2	2	1	2	2	3	2	1
CD630_12940|ID:2832308|	CD630_12940|ID:2832308|	>CD630_12940|ID:2832308| Putative membrane-associated peptidase, M50 family [Clostridium difficile 630]	CD630_12940	27.8	22.161	198	0	29.971	1	6	6	2	3	4	4	3	4	4	4	3	3	3	3	2	2	4	3	3	4	5	3	4	3	4	4	4	2	3	4	4	3	4	4	4	3	3	3	3	2
CD630_25270|ID:2832940|	CD630_25270|ID:2832940|	>CD630_25270|ID:2832940| Transcriptional regulator, TetR family [Clostridium difficile 630]	CD630_25270	52.1	24.766	213	0	183.46	1	9	9	7	5	6	6	6	7	5	7	5	6	8	4	5	7	7	7	5	7	7	7	6	6	6	6	6	7	5	6	6	6	7	5	7	5	6	8	4	5
CD630_17120|ID:2832630|moaB|	CD630_17120|ID:2832630|moaB|	>CD630_17120|ID:2832630|moaB| Molybdenum cofactor biosynthesis protein MoaB [Clostridium difficile 630]	CD630_17120	54.5	18.497	167	0	101.06	1	11	11	6	7	6	6	6	6	5	5	6	5	5	8	7	7	4	5	5	5	6	6	6	6	6	7	6	6	7	6	6	6	6	5	5	6	5	5	8	7
CD630_16150|ID:2832553|	CD630_16150|ID:2832553|	>CD630_16150|ID:2832553| ABC-type transport system, permease [Clostridium difficile 630]	CD630_16150	19.2	76.616	686	0	320.3	1	14	14	8	5	8	9	9	7	7	6	10	9	6	7	7	7	7	7	7	8	9	9	7	6	8	8	7	8	5	8	9	9	7	7	6	10	9	6	7	7
CD630_00380|ID:2831195|acoC|	CD630_00380|ID:2831195|acoC|	>CD630_00380|ID:2831195|acoC| Acetoin dehydrogenase E2 component (dihydrolipoamide acetyltransferase) [Clostridium difficile 630]	CD630_00380	39.9	38.215	348	0	125.94	1	12	12	7	7	9	8	7	9	7	8	7	7	8	6	7	7	9	9	7	8	7	5	9	7	7	7	8	7	7	9	8	7	9	7	8	7	7	8	6	7
CD630_17130|ID:2832631|moaA|	CD630_17130|ID:2832631|moaA|	>CD630_17130|ID:2832631|moaA| Molybdenum cofactor biosynthesis protein MoaA [Clostridium difficile 630]	CD630_17130	45.5	36.731	319	0	92.167	1	14	14	10	7	10	12	12	9	10	10	9	11	8	8	7	9	7	7	11	8	8	11	9	9	6	11	9	10	7	10	12	12	9	10	10	9	11	8	8	7
CD630_10040|ID:2832058|fumB|	CD630_10040|ID:2832058|fumB|	>CD630_10040|ID:2832058|fumB| Fumarate hydratase class I, subunit B [Clostridium difficile 630]	CD630_10040	74.7	19.744	182	0	179.18	1	11	11	7	4	6	8	6	5	6	5	7	7	4	5	3	4	4	6	5	6	7	7	7	7	4	8	6	7	4	6	8	6	5	6	5	7	7	4	5	3
CD630_24920|ID:2833932|	CD630_24920|ID:2833932|	>CD630_24920|ID:2833932| Two-component sensor histidine kinase, sporulation-associated spo0A [Clostridium difficile 630]	CD630_24920	48.7	104.9	912	0	323.31	1	47	47	28	24	27	30	25	30	26	27	29	25	27	27	25	29	26	26	26	27	29	25	31	22	22	32	25	28	24	27	30	25	30	26	27	29	25	27	27	25
CD630_16650|ID:2832595|cysM|	CD630_16650|ID:2832595|cysM|	>CD630_16650|ID:2832595|cysM| O-acetylserine (thiol)-lyase (O-acetylserine sulfhydrylase) (OAS-TL) [Clostridium difficile 630]	CD630_16650	54.4	34.677	320	0	208.02	1	11	11	7	6	7	8	5	9	7	5	5	4	7	5	7	5	6	8	5	4	8	6	5	4	4	7	7	7	6	7	8	5	9	7	5	5	4	7	5	7
CD630_10420|ID:2832097|sbcD|	CD630_10420|ID:2832097|sbcD|	>CD630_10420|ID:2832097|sbcD| Nuclease SbcCD subunit D [Clostridium difficile 630]	CD630_10420	56.1	46.009	403	0	194.78	1	18	18	14	12	13	14	13	13	12	11	13	14	13	10	15	13	14	13	12	11	12	14	14	11	13	14	10	14	12	13	14	13	13	12	11	13	14	13	10	15
CD630_28480|ID:2834227|	CD630_28480|ID:2834227|	>CD630_28480|ID:2834227| Conserved hypothetical protein [Clostridium difficile 630]	CD630_28480	33	29.721	273	0	82.589	1	8	8	7	3	6	6	5	7	4	5	5	6	5	5	7	7	7	5	4	5	6	6	7	4	5	7	6	7	3	6	6	5	7	4	5	5	6	5	5	7
CD630_13790|ID:2833354|	CD630_13790|ID:2833354|	>CD630_13790|ID:2833354| Transcriptional regulator, Phage-type [Clostridium difficile 630]	CD630_13790	43.2	15.579	132	0	113.7	1	6	6	4	2	4	3	3	2	3	2	3	3	2	1	1	1	3	2	2	4	3	3	4	3	2	4	2	4	2	4	3	3	2	3	2	3	3	2	1	1
CD630_02300|ID:2831421|	CD630_02300|ID:2831421|	>CD630_02300|ID:2831421| Putative flagellar biosynthesis protein [Clostridium difficile 630]	CD630_02300	65.2	16.311	138	0	40.498	1	12	12	7	7	6	5	10	4	8	4	8	10	3	6	6	6	9	5	9	6	7	7	6	8	6	8	6	7	7	6	5	10	4	8	4	8	10	3	6	6
CD630_12500|ID:2832272|smc|	CD630_12500|ID:2832272|smc|	>CD630_12500|ID:2832272|smc| Structural maintenance chromosome protein SMC [Clostridium difficile 630]	CD630_12500	65.6	137.01	1184	0	323.31	1	87	87	56	29	45	45	39	41	38	41	48	42	36	30	40	39	37	50	38	45	49	43	52	40	49	54	45	56	29	45	45	39	41	38	41	48	42	36	30	40
CD630_29780|ID:2834348|	CD630_29780|ID:2834348|	>CD630_29780|ID:2834348| Putative CRISPR-associated Cas3 family helicase [Clostridium difficile 630]	CD630_29780	60	89.639	773	0	323.31	1	42	42	28	25	27	25	23	27	26	30	28	24	27	24	22	18	18	25	26	28	20	23	28	27	22	22	25	28	25	27	25	23	27	26	30	28	24	27	24	22
CD630_05650|ID:2831685|nth|	CD630_05650|ID:2831685|nth|	>CD630_05650|ID:2831685|nth| Endonuclease III [Clostridium difficile 630]	CD630_05650	48.3	22.766	201	0	290.34	1	9	9	5	4	4	4	4	4	5	6	5	3	4	4	5	4	3	4	4	5	3	3	5	3	5	5	4	5	4	4	4	4	4	5	6	5	3	4	4	5
CD630_31330|ID:2834483|	CD630_31330|ID:2834483|	>CD630_31330|ID:2834483| Transcription antiterminator, PTS operon regulator [Clostridium difficile 630]	CD630_31330	14.3	74.113	635	0	22.225	1	11	11	2	1	4	2	4	1	2	1	2	3	1	4	1	1	1	1	2	3	1	3	2	2	1	2	1	2	1	4	2	4	1	2	1	2	3	1	4	1
CD630_00480|ID:2831205|ispF|	CD630_00480|ID:2831205|ispF|	>CD630_00480|ID:2831205|ispF| 2-C-methyl-D-erythritol 2,4-cyclodiphosphate synthase [Clostridium difficile 630]	CD630_00480	72	17.434	161	0	74.765	1	10	10	6	5	6	5	5	6	4	7	5	4	5	5	5	6	6	5	5	6	7	5	7	6	6	4	5	6	5	6	5	5	6	4	7	5	4	5	5	5
CD630_18710|ID:2832763|	CD630_18710|ID:2832763|	>CD630_18710|ID:2832763| Putative oxidoreductase Tn1549-like, CTn5-Orf30 [Clostridium difficile 630]	CD630_18710	47.3	43.488	385	0	323.31	1	17	17	10	9	8	13	11	9	8	6	13	12	8	13	10	10	8	11	10	9	8	11	9	11	9	9	9	10	9	8	13	11	9	8	6	13	12	8	13	10
CD630_34570|ID:2834751|	CD630_34570|ID:2834751|	>CD630_34570|ID:2834751| Conserved hypothetical protein [Clostridium difficile 630]	CD630_34570	42	15.851	138	0	179.72	1	8	8	4	0	0	4	4	4	0	1	4	4	4	1	0	3	4	4	0	0	5	5	4	0	1	6	5	4	0	0	4	4	4	0	1	4	4	4	1	0
CD630_07960|ID:2833256|	CD630_07960|ID:2833256|	>CD630_07960|ID:2833256| Transcriptional regulator, LacI family [Clostridium difficile 630]	CD630_07960	44.3	37.22	334	0	265.5	1	13	13	8	7	10	10	8	9	9	10	8	6	8	4	6	7	6	9	6	8	8	11	9	8	11	8	8	8	7	10	10	8	9	9	10	8	6	8	4	6
CD630_14050|ID:2833366|	CD630_14050|ID:2833366|	>CD630_14050|ID:2833366| ABC-type transport system, ATP-binding protein [Clostridium difficile 630]	CD630_14050	61.7	73.491	639	0	323.31	1	39	39	23	20	24	21	28	24	20	21	21	25	16	19	22	16	20	25	24	22	22	23	22	24	23	24	22	23	20	24	21	28	24	20	21	21	25	16	19	22
CD630_12070|ID:2832236|dxs|	CD630_12070|ID:2832236|dxs|	>CD630_12070|ID:2832236|dxs| 1-deoxy-D-xylulose-5-phosphate synthase [Clostridium difficile 630]	CD630_12070	67	68.941	621	0	323.31	1	33	33	19	21	17	22	15	21	20	21	18	19	20	18	18	14	18	21	18	15	22	16	20	16	18	17	17	19	21	17	22	15	21	20	21	18	19	20	18	18
CD630_30060|ID:2833013|	CD630_30060|ID:2833013|	>CD630_30060|ID:2833013| Alcohol dehydrogenase [Clostridium difficile 630]	CD630_30060	58	41.115	381	0	231.22	1	17	17	9	12	11	9	13	9	12	12	11	13	8	10	7	7	7	10	10	10	9	11	10	12	10	11	8	9	12	11	9	13	9	12	12	11	13	8	10	7
CD630_34120|ID:2834708|uvrB|	CD630_34120|ID:2834708|uvrB|	>CD630_34120|ID:2834708|uvrB| Excinuclease ABC subunit B [Clostridium difficile 630]	CD630_34120	64.9	75.629	656	0	323.31	1	45	45	21	20	22	24	24	17	23	16	22	25	19	18	16	16	20	18	23	22	19	26	18	23	20	22	20	21	20	22	24	24	17	23	16	22	25	19	18	16
CD630_26520|ID:2834067|spoVE|	CD630_26520|ID:2834067|spoVE|	>CD630_26520|ID:2834067|spoVE| Cell division/stage V sporulation protein [Clostridium difficile 630]	CD630_26520	14.6	40.699	376	0	43.391	1	5	5	4	2	3	5	2	3	3	3	5	4	3	3	3	4	4	3	3	3	4	4	4	3	3	5	3	4	2	3	5	2	3	3	3	5	4	3	3	3
CD630_01950|ID:2831394|	CD630_01950|ID:2831394|	>CD630_01950|ID:2831394| Putative NCAIR-mutase (PurE)-related protein [Clostridium difficile 630]	CD630_01950	47.2	26.793	246	0	140	1	11	11	7	5	4	6	6	8	6	8	6	6	5	5	4	3	4	6	6	5	6	10	8	7	3	7	8	7	5	4	6	6	8	6	8	6	6	5	5	4
CD630_11490|ID:2832181|minC|	CD630_11490|ID:2832181|minC|	>CD630_11490|ID:2832181|minC| Cell division regulator (septum placement) [Clostridium difficile 630]	CD630_11490	69.6	25.094	227	0	98.495	1	11	11	6	4	5	7	6	5	6	4	7	7	6	5	5	5	4	6	6	5	5	7	6	5	4	5	6	6	4	5	7	6	5	6	4	7	7	6	5	5
CD630_15560|ID:2832505|	CD630_15560|ID:2832505|	>CD630_15560|ID:2832505| Putative polysaccharide deacetylase [Clostridium difficile 630]	CD630_15560	62.5	31.57	277	0	243.77	1	16	16	8	6	11	9	10	10	8	9	11	9	8	6	8	9	10	10	10	12	7	11	8	10	10	8	8	8	6	11	9	10	10	8	9	11	9	8	6	8
CD630_26430|ID:2834058|sigE|;CD630_12300|ID:2830934|	CD630_26430|ID:2834058|sigE|	>CD630_26430|ID:2834058|sigE| RNA polymerase sigma-E factor [Clostridium difficile 630]	CD630_26430	65.8	27.707	240;130	0	323.31	2	14;1	14	4	1	2	9	7	8	3	3	8	8	4	3	2	8	8	7	5	2	8	10	5	1	2	8	8	4	1	2	9	7	8	3	3	8	8	4	3	2
CD630_14920|ID:2832460|	CD630_14920|ID:2832460|	>CD630_14920|ID:2832460| Two-component sensor histidine kinase, sporulation-associated spo0A [Clostridium difficile 630]	CD630_14920	42.1	106.8	915	0	323.31	1	38	38	22	19	26	26	24	23	26	20	30	17	21	19	15	22	20	19	24	26	24	21	28	26	22	25	23	22	19	26	26	24	23	26	20	30	17	21	19	15
CD630_31170|ID:2834467|bglG|	CD630_31170|ID:2834467|bglG|	>CD630_31170|ID:2834467|bglG| Transcription antiterminator, PTS operon regulator [Clostridium difficile 630]	CD630_31170	52.8	33.363	286	0	216.04	1	13	13	7	7	6	6	7	6	6	6	5	6	5	3	4	5	4	8	7	6	6	9	8	7	9	6	8	7	7	6	6	7	6	6	6	5	6	5	3	4
CD630_27690|ID:2834161|	CD630_27690|ID:2834161|	>CD630_27690|ID:2834161| Putative polysaccharide biosynthesis protein [Clostridium difficile 630]	CD630_27690	59.2	72.21	637	0	323.31	1	35	35	18	20	25	22	20	19	22	26	20	20	19	17	20	19	16	19	20	22	19	20	20	21	23	22	19	18	20	25	22	20	19	22	26	20	20	19	17	20
CD630_21250|ID:2833643|	CD630_21250|ID:2833643|	>CD630_21250|ID:2833643| Putative acetyltransferase [Clostridium difficile 630]	CD630_21250	46.6	19.776	174	0	101.75	1	10	10	6	7	6	7	6	6	6	8	7	5	5	5	5	6	8	6	6	6	7	5	6	6	6	7	6	6	7	6	7	6	6	6	8	7	5	5	5	5
CD630_27770|ID:2834169|	CD630_27770|ID:2834169|	>CD630_27770|ID:2834169| Putative membrane protein [Clostridium difficile 630]	CD630_27770	14	44.861	385	0	46.015	1	6	6	5	4	4	4	4	4	4	4	4	4	5	4	5	4	4	5	4	4	4	4	4	4	4	4	4	5	4	4	4	4	4	4	4	4	4	5	4	5
CD630_18350|ID:2832728|aroC|	CD630_18350|ID:2832728|aroC|	>CD630_18350|ID:2832728|aroC| Chorismate synthase (5-enolpyruvylshikimate-3-phosphate phospholyase) [Clostridium difficile 630]	CD630_18350	53.5	39.034	359	0	123.93	1	20	20	9	12	12	11	16	10	11	10	10	14	8	7	11	10	10	12	13	11	12	16	10	12	12	13	15	9	12	12	11	16	10	11	10	10	14	8	7	11
CD630_26490|ID:2834064|	CD630_26490|ID:2834064|	>CD630_26490|ID:2834064| Conserved hypothetical protein [Clostridium difficile 630]	CD630_26490	73.7	26.221	232	0	323.31	1	21	21	12	7	12	14	9	8	10	12	12	10	10	6	8	9	6	13	9	14	10	10	12	10	12	13	8	12	7	12	14	9	8	10	12	12	10	10	6	8
CD630_10340|ID:2832085|	CD630_10340|ID:2832085|	>CD630_10340|ID:2832085| Putative mannosyl-glycoprotein endo-beta-N-acetylglucosamidase [Clostridium difficile 630]	CD630_10340	44.1	37.358	324	0	92.016	1	11	11	4	1	0	5	2	4	1	4	6	4	0	1	1	4	3	3	1	1	4	3	2	1	3	5	5	4	1	0	5	2	4	1	4	6	4	0	1	1
CD630_34040|ID:2833084|cls|	CD630_34040|ID:2833084|cls|	>CD630_34040|ID:2833084|cls| Cardiolipin synthetase (Cardiolipin synthase) (CL synthase) [Clostridium difficile 630]	CD630_34040	41.6	56.888	493	0	192.39	1	20	20	8	10	10	12	9	9	9	11	10	9	8	7	10	11	6	7	9	10	9	6	10	8	10	9	7	8	10	10	12	9	9	9	11	10	9	8	7	10
CD630_05800|ID:2831696|gapN|	CD630_05800|ID:2831696|gapN|	>CD630_05800|ID:2831696|gapN| Glyceraldehyde-3-phosphate dehydrogenase (NADP(+)) (GADPH) [Clostridium difficile 630]	CD630_05800	73	53.079	486	0	297.63	1	28	28	15	8	15	16	17	14	15	14	14	14	15	11	9	10	11	15	15	17	15	18	17	17	16	18	13	15	8	15	16	17	14	15	14	14	14	15	11	9
CD630_14890|ID:2832457|metN|	CD630_14890|ID:2832457|metN|	>CD630_14890|ID:2832457|metN| ABC-type transport system, methionine-specific ATP-binding protein [Clostridium difficile 630]	CD630_14890	38.6	35.914	321	0	146.07	1	10	10	6	5	7	8	7	5	6	4	9	8	6	6	5	5	3	5	7	7	6	6	6	6	6	7	4	6	5	7	8	7	5	6	4	9	8	6	6	5
CD630_20280|ID:2832834|	CD630_20280|ID:2832834|	>CD630_20280|ID:2832834| Putative aspartate racemase RacX [Clostridium difficile 630]	CD630_20280	58.6	26.487	232	0	96.437	1	12	12	8	7	9	9	9	9	8	9	9	8	5	5	8	7	5	9	8	10	11	8	10	8	11	10	7	8	7	9	9	9	9	8	9	9	8	5	5	8
CD630_21870|ID:2833692|	CD630_21870|ID:2833692|	>CD630_21870|ID:2833692| Putative phage-related cell wall hydrolase [Clostridium difficile 630]	CD630_21870	66.7	34.392	297	0	262.25	1	22	22	13	9	14	14	15	10	15	12	11	15	10	11	8	12	9	10	14	14	11	15	14	14	8	11	12	13	9	14	14	15	10	15	12	11	15	10	11	8
CD630_24630|ID:2833907|hrcA|	CD630_24630|ID:2833907|hrcA|	>CD630_24630|ID:2833907|hrcA| Transcriptional regulator, Heat-inducible repressor HrcA [Clostridium difficile 630]	CD630_24630	57.8	38.214	339	0	323.31	1	22	22	12	6	10	12	13	10	10	9	13	11	11	11	7	11	6	10	11	10	8	13	13	12	9	12	9	12	6	10	12	13	10	10	9	13	11	11	11	7
CD630_31550|ID:2833034|	CD630_31550|ID:2833034|	>CD630_31550|ID:2833034| Putative Fic/Doc-related protein [Clostridium difficile 630]	CD630_31550	52	28.837	250	0	148.95	1	14	14	7	4	6	5	7	4	5	4	6	7	4	5	3	4	3	5	5	6	6	7	7	7	4	7	6	7	4	6	5	7	4	5	4	6	7	4	5	3
CD630_10810|ID:2832132|moeA|	CD630_10810|ID:2832132|moeA|	>CD630_10810|ID:2832132|moeA| Molybdenum cofactor biosynthesis protein [Clostridium difficile 630]	CD630_10810	65.4	43.741	393	0	323.31	1	20	20	11	15	13	13	12	14	14	16	12	12	14	13	16	10	11	13	12	15	13	7	11	15	15	13	9	11	15	13	13	12	14	14	16	12	12	14	13	16
CD630_34990|ID:2834794|spoVT|	CD630_34990|ID:2834794|spoVT|	>CD630_34990|ID:2834794|spoVT| Stage V sporulation protein T [Clostridium difficile 630]	CD630_34990	77.1	19.994	179	0	85.754	1	13	13	2	1	0	6	7	2	0	2	3	8	2	1	2	4	9	5	0	0	7	10	4	0	2	6	10	2	1	0	6	7	2	0	2	3	8	2	1	2
CD630_35650|ID:2834862|	CD630_35650|ID:2834862|	>CD630_35650|ID:2834862| Transcriptional regulator, GntR family [Clostridium difficile 630]	CD630_35650	61.5	25.094	218	0	174.61	1	15	15	7	9	10	10	13	7	8	8	9	12	6	7	8	5	12	7	11	9	9	14	7	11	8	8	10	7	9	10	10	13	7	8	8	9	12	6	7	8
CD630_24860|ID:2833927|	CD630_24860|ID:2833927|	>CD630_24860|ID:2833927| PTS system, fructose-like IIC component [Clostridium difficile 630]	CD630_24860	20	44.405	420	0	222.86	1	8	8	5	5	5	5	6	4	5	4	5	5	3	5	3	4	5	6	7	5	4	5	5	7	5	6	4	5	5	5	5	6	4	5	4	5	5	3	5	3
CD630_28270|ID:2834211|	CD630_28270|ID:2834211|	>CD630_28270|ID:2834211| Transcriptional regulator, MarR family [Clostridium difficile 630]	CD630_28270	46.6	17.592	148	0	107.83	1	7	7	5	7	5	6	5	6	6	5	6	5	6	6	4	5	5	5	7	5	5	6	5	7	4	6	5	5	7	5	6	5	6	6	5	6	5	6	6	4
CD630_03440|ID:2831521|	CD630_03440|ID:2831521|	>CD630_03440|ID:2831521| Putative beta-lactamase-like protein [Clostridium difficile 630]	CD630_03440	53.1	35.088	303	0	257.54	1	14	14	10	10	12	9	12	10	12	12	9	12	8	9	9	9	9	11	12	12	10	12	11	12	9	9	12	10	10	12	9	12	10	12	12	9	12	8	9	9
CD630_05370|ID:2831659|	CD630_05370|ID:2831659|	>CD630_05370|ID:2831659| Putative CheY-like chemosensory protein [Clostridium difficile 630]	CD630_05370	47.3	36.298	319	0	144.25	1	16	16	13	9	12	13	13	9	12	11	13	11	9	8	7	9	8	7	12	10	11	12	10	13	12	10	10	13	9	12	13	13	9	12	11	13	11	9	8	7
CD630_25860|ID:2834010|priA|	CD630_25860|ID:2834010|priA|	>CD630_25860|ID:2834010|priA| Primosomal protein N (ATP-dependent helicase priA) (Replication factor Y) [Clostridium difficile 630]	CD630_25860	16	95.388	829	0	94.976	1	11	11	5	4	5	7	5	3	7	3	6	5	1	1	1	5	2	3	5	4	4	5	5	3	3	4	2	5	4	5	7	5	3	7	3	6	5	1	1	1
CD630_36530|ID:2833105|dnaD|	CD630_36530|ID:2833105|dnaD|	>CD630_36530|ID:2833105|dnaD| DNA replication protein DnaD/DnaB [Clostridium difficile 630]	CD630_36530	58	41.482	352	0	179.91	1	23	23	9	9	9	9	10	10	8	8	8	11	7	14	9	10	9	10	11	8	9	12	11	11	9	10	9	9	9	9	9	10	10	8	8	8	11	7	14	9
CD630_35050|ID:2834800|pilT|	CD630_35050|ID:2834800|pilT|	>CD630_35050|ID:2834800|pilT| Type IV pilus twitching motility protein [Clostridium difficile 630]	CD630_35050	61.7	39.981	360	0	323.31	1	17	17	14	10	12	13	12	11	9	12	13	12	9	12	10	11	10	13	11	12	13	10	14	12	11	15	13	14	10	12	13	12	11	9	12	13	12	9	12	10
CD630_00300|ID:2831188|	CD630_00300|ID:2831188|	>CD630_00300|ID:2831188| Putative membrane protein [Clostridium difficile 630]	CD630_00300	39.3	80.906	725	0	264.68	1	29	29	21	18	19	18	20	17	17	18	18	20	12	11	12	10	10	19	19	20	16	20	20	17	18	17	15	18	16	16	16	17	14	15	16	16	17	10	10	10
CD630_26691|ID:2834082|	CD630_26691|ID:2834082|	>CD630_26691|ID:2834082| Putative Na(+)/H(+) antiporter [Clostridium difficile 630]	CD630_26691	28.1	76.8	680	0	262.53	1	17	17	10	9	13	13	12	10	10	10	12	10	12	9	11	9	11	8	8	10	9	11	9	11	11	11	6	10	9	13	13	12	10	10	10	12	10	12	9	11
CD630_02720|ID:2831464|	CD630_02720|ID:2831464|	>CD630_02720|ID:2831464| Conserved hypothetical protein [Clostridium difficile 630]	CD630_02720	52.2	54.215	467	0	323.31	1	28	28	13	11	13	13	14	11	14	12	15	15	6	11	9	10	10	9	15	14	8	14	11	17	12	13	11	13	11	13	13	14	11	14	12	15	15	6	11	9
CD630_13460|ID:2832353|	CD630_13460|ID:2832353|	>CD630_13460|ID:2832353| Conserved hypothetical protein, DUF1700 [Clostridium difficile 630]	CD630_13460	48.9	41.588	360	0	323.31	1	26	26	9	6	6	7	7	8	8	7	7	7	6	11	9	6	7	8	7	6	8	7	7	9	7	6	6	9	6	6	7	7	8	8	7	7	7	6	11	9
CD630_07680|ID:2831847|srlD|	CD630_07680|ID:2831847|srlD|	>CD630_07680|ID:2831847|srlD| Sorbitol 6-phosphate 2-dehydrogenase (Glucitol) [Clostridium difficile 630]	CD630_07680	63	28.087	257	0	151.81	1	18	18	8	5	8	8	4	7	4	5	9	3	7	4	6	6	3	6	4	7	7	4	9	5	4	12	3	8	5	8	8	4	7	4	5	9	3	7	4	6
[truncated: 1,287 more rows]
[truncated: 171 more columns]

## Sheet: ID Table - Phospho
Identification table: Phospho enrichment	Proteins only identified with one peptide
	Usual contaminants in proteomic results
	Proteins only identified by site
	Reverse proteins
Protein identifiers						Peptide view
[truncated: 672 more rows]
[truncated: 41 more columns]

## Sheet: Database
C. difficile database: 3957 proteins
[truncated: 3,958 more rows]
