# Supplementary material for: In-Depth Characterization of the Clostridioides difficile Phosphoproteome to Identify Ser/Thr Kinase Substrates
Source: Mol Cell Proteomics. 2022 Oct 14;21(11):100428. doi: 10.1016/j.mcpro.2022.100428 (PMC9674922; doi:10.1016/j.mcpro.2022.100428)
Supplement: Supplemental Table S6 [file mmc6.xlsx]

## Sheet: Hoja1
Table S6. proteome changes detected for each mutant compared to the WT strain
Proteome changes			ΔprkC			Δstp			CD2148			double
DOWN			FC (log2)	pvalue	Adjusted p-value	FC (log2)	pvalue	Adjusted p-value	FC (log2)	pvalue	Adjusted p-value	FC (log2)	pvalue	Adjusted p-value
CD630_05140	cwpV	Cell surface protein	-2.24578	0.000174318	7.50419e-05	-2.11676	2.24331e-06	8.70287e-06	-1.66922	0.000147232	9.27468e-05	-2.15008	1.54473e-06	1.84774e-06
CD630_07700	spoIIAA	Anti-sigma F factor antagonist	-1.37188	0.000859357	0.000211233	-0.872535	0.00102127	0.000495249	0.51242	0.00407522	NA	-0.826255	0.0127937	0.00141094
CD630_19350	spoVS	Stage V sporulation protein S	-1.31563	0.0203075	0.00266243	-0.571744	0.0261251	NA	0.368968	0.202501	NA	-0.683203	0.0745991	0.00720509
CD630_19670		Conserved hypothetical protein	-1.21449	0.000155395	7.26644e-05	-0.911489	0.000162491	0.000157595	0.580976	5.54231e-05	NA	-0.751908	0.00305042	0.000376461
CD630_23730		Putative CstA-like carbon starvation protein	-1.3869	0.00722639	0.00109005	-1.11134	0.000474905	0.000276357	0.884889	3.18636e-05	4.25184e-05	-0.171511	0.434686	NA
CD630_26290	spoIVA	Stage IV sporulation protein A	-1.63636	0.00387649	0.000661629	-1.21804	0.0116627	0.00339339	1.21855	0.00209125	0.000576343	1.98262	8.4008e-05	2.25229e-05
CD630_23730		Putative CstA-like carbon starvation protein	-1.3869	0.00722639	0.00109005	-1.11134	0.000474905	0.000276357	0.884889	3.18636e-05	4.25184e-05	-0.171511	0.434686	NA
UP
CD630_30750	tafABC	PTS system, tagatose-specific IIABC component	1.0777	0.0157636	0.00210608	0.730232	0.0915314	0.0186891	0.281934	0.552118	NA	0.895538	0.0413966	0.00415303
CD630_02320	flgL	Flagellar hook-associated protein FlgL (or HAP3)	1.15647	1.81168e-05	2.38489e-05	0.0669243	0.625254	NA	-0.15603	0.45629	NA	1.201	4.33818e-06	3.55047e-06
CD630_13040	acd	Mannosyl-glycoprotein endo-beta-N-acetylglucosamidase	0.440375	0.000272528	NA	0.759626	1.42575e-06	8.29674e-06	1.03494	1.53527e-08	1.35398e-07	1.18622	3.59011e-08	2.79132e-07
CD630_19610		ABC-type transport system, ATP-binding protein	NA	NA	NA	-0.598956	0.0481615	0.0109907	1.30927	3.15845e-06	9.28491e-06	NA	NA	NA
CD630_08730		ABC-type transport system sugar-family extracellular solute-binding lipoprotein	0.548387	0.0240902	NA	-0.699786	0.000310341	0.000240792	-0.193742	0.161687	NA	1.4914	3.16731e-07	6.15647e-07
CD630_08740		ABC-type transport system, sugar-family ATP-binding protein	0.958765	0.0884603	0.0102558	-0.980443	0.00128573	0.000598554	-0.806234	0.00120079	0.00042489	2.49259	7.27751e-08	3.77219e-07
CD630_15470	hisZ	ATP phosphoribosyltransferase regulatory subunit	0.410426	0.00934514	NA	0.410426	0.00934514	NA	0.486857	0.00921475	NA	1.23838	2.01916e-06	2.24272e-06
CD630_26220	sepF	Cell division protein SepF	0.482633	0.0417072	NA	0.284716	0.175897	NA	0.0507131	0.771485	NA	1.24734	3.1665e-05	1.02582e-05
Absent
CD630_02050		Transcription antiterminator, PTS operon regulator	NA	NA	NA	NA	NA	NA	NA	NA	NA	NA	NA	NA
CD630_05950		Putative nuclease, ParB-like	NA	NA	NA	NA	NA	NA	NA	NA	NA
CD630_12430		Conserved hypothetical protein	NA	NA	NA	NA	NA	NA	NA	NA	NA	NA	NA	NA
CD630_18570		Putative cell wall hydrolase Tn1549-like, CTn5-Orf13	NA	NA	NA	NA	NA	NA	NA	NA	NA	NA	NA	NA
CD630_19610		ABC-type transport system, ATP-binding protein	NA	NA	NA	-0.598956	0.0481615	0.0109907	1.30927	3.15845e-06	9.28491e-06	NA	NA	NA
CD630_22370		Conserved hypothetical protein	NA	NA	NA	present	present	present	present	present	present	-0.121626	0.49666	NA
CD630_25350		Two-component sensor histidine kinase	NA	NA	NA	NA	NA	NA	NA	NA	NA	NA	NA	NA
CD630_25780	prkC	Putative serine/threonine-protein kinase and phosphatase	NA	NA	NA	-1.77381	2.0159e-10	2.3462e-09	-0.0375821	0.688467	NA	NA	NA	NA
CD630_26310		Putative membrane protein, UPF0078 family	NA	NA	NA	NA	NA	NA	0.156281	0.0826864	NA	NA	NA	NA
CD630_27540		Putative diguanylate kinase signaling protein	NA	NA	NA	NA	NA	NA	present		present	NA	NA	NA
CD630_31230		Putative nitroreductase	NA	NA	NA	NA	NA	NA	NA	NA	NA	NA	NA	NA
CD630_31270		PTS system, beta-glucoside-like IIBC component	NA	NA	NA	NA	NA	NA	NA	NA	NA	NA	NA	NA
CD630_06830		Transcriptional regulator, LacI family	-0.130619	0.519546	NA	NA	NA	NA	0.199885	0.181888	NA	0.199885	0.181888	NA
CD630_11761	rpmF	50S ribosomal protein L32	present	present	present	NA	NA	NA	present	present	present	present	present	present
CD630_17380		Two-component sensor histidine kinase	-0.0267008	0.860368	NA	NA	NA	NA	-0.219989	0.276797	NA	0.0564926	0.773442	NA
CD630_16980	ribBA	Riboflavin biosynthesis protein ribBA	present	present	present	present	present	present	NA	NA	NA	present	present	present
CD630_25120		PTS system, glucose-like IIA component	present	present	present	present	present	present	NA	NA	NA	present	present	present
CD630_18850		Putative acetylesterase	present	present	present	present	present	present	-0.399427	0.154749	NA	NA	NA	NA
