# Supplementary material for: In-Depth Characterization of the Clostridioides difficile Phosphoproteome to Identify Ser/Thr Kinase Substrates
Source: Mol Cell Proteomics. 2022 Oct 14;21(11):100428. doi: 10.1016/j.mcpro.2022.100428 (PMC9674922; doi:10.1016/j.mcpro.2022.100428)
Supplement: Supplemental Table S7 [file mmc7.xlsx]

## Sheet: prkC and double
	∆prkC & ∆prkC CD2148
ID phospho	Name		Description	Phosphopeptide	S/T	Site-P	Up in ∆stp
UID6	CD630_00020_S182	dnaN	DNA polymerase III subunit beta	S(0.001)CS(0.999)VDSLTENIK	S	182	yes
UID11	CD630_00050_S111	gyrB	DNA gyrase subunit B	VS(1)GGLHGVGVSVVNALSK	S	111	no
UID12	CD630_00060_S532	gyrA	DNA gyrase subunit A	GIS(1)ALTTR	S	532	no
UID21	CD630_00170_S104		DNA binding protein	NIDDIQAS(0.048)QMS(0.952)K	S	104	no
UID23	CD630_00220_S179	fusA1	Elongation factor G (EF-G)	LHNVFENIDDLEGEFKEQAMS(1)VK	S	179	no
UID24	CD630_00220_S18	fusA1	Elongation factor G (EF-G)	NVAVLGHS(1)GCGK	S	18	no
UID43	CD630_00710_S389	tuf	Elongation factor EFTu/EF1A (EF-Tu)	T(0.058)VAS(0.942)GVVATIIE	S	389	no
UID55	CD630_00630_S13	rplJ	50S ribosomal protein L10	SEVVS(1)EIVEK	S	13	no
UID56	CD630_00630_S149	rplJ	50S ribosomal protein L10	APVS(1)NFAYLIDAIAK	S	149	no
UID67	CD630_00680_S39	rpsL	30S ribosomal protein S12	VTDAS(1)APQKR	S	39	no
UID69	CD630_00700_S635	fusA	Elongation factor G (EF-G)	S(1)GAQVINAFVPLSEMFGYSTDLR	S	635	no
UID80	CD630_00790_S50	rpsC	30S ribosomal protein S3	LYS(1)AGVAK	S	50	no
UID94	CD630_00910_S169	adk	Adenylate kinase	ADDNEET(0.048)VS(0.952)KR	S	169	no
UID96	CD630_00910_S30	adk	Adenylate kinase	YNIPHIS(0.82)T(0.18)GDIFR	S	30	no
UID113	CD630_01120_S278	ptb	phosphate butyryltransferase	APIILT(0.046)S(0.951)RADS(0.003)EETK	S	278	no
UID134	CD630_01200_S465	glmS	Glucosamine--fructose-6-phosphate aminotransferase	TVVS(0.924)S(0.076)EHAFYLGR	S	465	no
UID184	CD630_01940_S334	groL	60 kDa chaperonin GroEL protein	ESTTIVDGS(1)GDKK	S	334	no
UID195	CD630_02230_S82	purH	Bifunctional purine biosynthesis protein purH	DKES(1)HVETVNEHK	S	82	no
UID215	CD630_02440_S32		Putative CDP-glycerol:Poly(glycerophosphate)	NNNLS(0.932)ES(0.062)IVNS(0.005)S(0.001)LEAINYMK	S	32	no
UID247	CD630_03130_S590		Putative K/Mg/Cd/Cu/Zn/Na/Ca/Na/H-transporting P-type ATPase	KENIS(0.916)YS(0.065)S(0.018)AK	S	590	no
UID333	CD630_05590_S31		Transcriptional regulator, ArsR family	AFDKS(0.978)PLS(0.022)AK	S	31	no
UID364	CD630_07080_S12	pepD	Peptidase D, aminoacyl-histidine dipeptidase	GNVLEGLKPES(1)VFK	S	12	no
UID379	CD630_07200_S46	folD	Bifunctional protein folD	VGARS(1)DDLSYER	S	46	no
UID399	CD630_07700_S77	spoIIAA	Anti-sigma F factor antagonist	ISNEGGRVS(1)VINISSR	S	77	no
UID434	CD630_08650_S51		Putative ADP-ribose binding protein	IYNLS(1)NDEIKPR	S	51	no
UID441	CD630_08830_S65	glgD	Glycogen biosynthesis protein	Y(0.003)RS(0.94)LT(0.056)DHIGSGK	S	65	no
UID552	CD630_12170_S95		Putative glycosyl transferase, family 2	NADIIGFLDGDLGS(0.807)S(0.193)AKEVEK	S	95	no
UID568	CD630_12800_S104	iscU	IscU-like protein	MHCS(1)VLAEQAVK	S	104	no
UID611	CD630_13460_S99		Conserved hypothetical protein, DUF1700	KGYS(1)ILKDEAK	S	99	yes
UID623	CD630_14050_S612		ABC-type transport system, ATP-binding protein	LQEILDEKS(1)KLEK	S	612	no
UID631	CD630_14920_S790		histidine kinase, sporulation-associated Spo0A	IILNILS(1)NAIK	S	790	no
UID660	CD630_16230_S702	fdpF	oxygen reductase	ANTQMVQDT(0.192)S(0.808)VKIDR	S	702	no
UID665	CD630_16340_S71	terD	Tellurium resistance protein	HT(0.023)S(0.977)GAVEHLGDNR	S	71	no
UID670	CD630_16370_S135		Putative calcium-transporting ATPase	DGEVHQIS(1)K	S	135	no
UID695	CD630_16570_S142	gcvTPA	Bi-functional glycine dehydrogenase/aminomethyl transferase protein	NIS(0.007)S(0.993)EVSQLAIQGPK	S	142	no
UID719	CD630_17820_S225		Two-component response regulator	NKIEDDPS(1)KPK	S	225	no
UID753	CD630_19530_S358		Conserved hypothetical protein	SDDLTGNMVS(0.996)QGT(0.003)T(0.001)PR	S	358	no
UID806	CD630_22340_S19		Transcriptional regulator, Crp family	VIIFNNLS(0.831)T(0.169)K	S	19	yes
UID822	CD630_22690_S137	fruABC	PTS system, fructose-specific IIABC component	LINS(0.015)S(0.978)S(0.008)EKEFK	S	137	no
UID834	CD630_23330_S126	mtlR	Transcription antiterminator, PTS operon regulator	ILKVS(1)EGVLNNDFALASK	S	126	no
UID870	CD630_23730_S112		Putative CstA-like carbon starvation protein	GAQMPS(0.994)LIS(0.006)R	S	112	no
UID888	CD630_24360_S364		Putative divalent cation transporter, MgtE family	DLNFS(1)NVVR	S	364	no
UID891	CD630_24460_S13		Putative aspartyl/glutamyl-tRNA amidotransferase	LQEDLKS(0.824)S(0.176)MK	S	13	no
UID926	CD630_25120_S99		PTS system, glucose-like IIA component	NEVS(0.991)QGDT(0.009)VKK	S	99	no
UID941	CD630_25560_S563		PTS system, fructose/mannitol-family IIAB component	FALPHAS(0.874)S(0.126)K	S	563	no
UID942	CD630_25570_S112		Conserved hypothetical protein	AYVES(0.988)S(0.012)EPVVQADQR	S	112	no
UID951	CD630_25780_S160	prkC	Serine/threonine-protein kinase	AVS(0.99)NS(0.008)T(0.002)MTNIGSIIGSVHYFSPEQAK	S	160	no
UID953	CD630_25780_S169	prkC	Serine/threonine-protein kinase	AVSNSTMTNIGS(0.999)IIGS(0.001)VHYFSPEQAK	S	169	no
UID954	CD630_25780_S173	prkC	Serine/threonine-protein kinase	AVSNSTMTNIGS(0.005)IIGS(0.995)VHYFSPEQAK	S	173	no
UID957	CD630_25780_S214	prkC	Serine/threonine-protein kinase	GDS(1)PISIALQHINDDIDFTSEEK	S	214	no
UID982	CD630_26460_S254	ftsZ	Cell division protein FtsZ	QAIQSPLLET(0.051)S(0.949)IQGAK	S	254	yes
UID987	CD630_26510_S185	murG	UDP-N-acetylglucosamine-N-acetylmuramyl-(pentapeptide) pyrophosphoryl-undecaprenol N-acetylglucosamine transferase	KNLS(1)ISDEKR	S	185	no
UID1049	CD630_27510_S47		Conserved hypothetical protein	VHLNDLS(1)RVK	S	47	no
UID1051	CD630_27510_S207		Conserved hypothetical protein	EQS(0.001)NS(0.999)ICLEAVK	S	207	no
UID1058	CD630_27690_S208		Putative polysaccharide biosynthesis protein	IVGTT(0.036)S(0.964)DIKDVVEK	S	208	no
UID1095	CD630_28460_S17		Conserved hypothetical protein	TNIS(1)YGQLYR	S	17	no
UID1135	CD630_30740_S210		tagatose-bisphosphate aldolase	EVVSVPLVLHGGS(1)GIPDEVIK	S	210	no
UID1139	CD630_30750_S628	tagABC	PTS system, tagatose-specific IIABC component	EIVS(1)KLNNEEIK	S	628	no
UID1165	CD630_31250_S617	bglF	PTS system, ß-glucoside-specific IIABC component	ELGYSTVTPIVIT(0.021)NS(0.876)S(0.102)QFLDVVETESK	S	617	no
UID1201	CD630_32560_S857	valS	valyl-tRNA synthetase	APES(1)LIEEEK	S	857	no
UID1216	CD630_33040_S102	clpX	ATP-dependent Clp protease ATP-binding subunit clpX	KS(0.04)S(0.167)S(0.793)KDIEIQK	S	102	yes
UID1245	CD630_34090_S163	hprK	PTS system, HPr kinase/phosphorylase	GES(0.001)S(0.004)IGKS(0.99)ET(0.005)ALELIQR	S	163	no
UID1274	CD630_34700_S210	atpA	ATPase subunit alpha	STIAQLVS(0.798)S(0.202)LEK	S	210	no
UID1292	CD630_34960_S75	hbs	DNA-binding protein, non-specific	DPEQVIDIPAS(1)KAPVFK	S	75	no
UID1295	CD630_35140_S311	prs	Ribose-phosphate pyrophosphokinase	MIFSNES(0.927)VS(0.073)K	S	311	no
UID1301	CD630_35210_S349		Putative peptidase T, M20B family	NAHT(0.049)LS(0.951)EHIAIK	S	349	no
UID1333	CD630_36670_S52		Conserved hypothetical protein, TusA family	SLS(1)CEANIVDEK	S	52	no
UID1377	CD630_00170_T107		DNA binding protein	VT(1)GGMNIPGLF	T	107	no
UID1394	CD630_00710_T33	tuf	Elongation factor EFTu/EF1A (EF-Tu)	TTLTAAIT(1)K	T	33	no
UID1419	CD630_00790_T178	rspC	30S ribosomal protein S3	TEGYSEGNVPLQT(1)LR	T	178	no
UID1432	CD630_01080_T471	nrdD	Anaerobic ribonucleoside triphosphate reductase	VLSNVCGS(0.061)ET(0.902)VS(0.037)GR	T	471	yes
UID1442	CD630_01170_T153		Putative ferredoxin/flavodoxin oxidoreductase	NAET(1)QGYPIR	T	153	yes
UID1473	CD630_02390_T238	fliC	Flagellin C	LESTQNNLNNT(1)LENVTAAESR	T	238	no
UID1486	CD630_03950_T143	hadA	Isocaprenoyl-CoA:2-hydroxyisocaproate CoA-transferase	DKPGFDYT(1)AYFAR	T	143	yes
UID1502	CD630_04000_T143	etfB1	ß-subunit of electron transfer flavoprotein	LDIPQVT(1)YVQDFK	T	143	yes
UID1510	CD630_04760_T50		Conserved hypothetical protein	KPFFNEIT(1)LGNLGQK	T	50	no
UID1533	CD630_07590_T737	pflB	Formate acetyltransferase	EQQLDVINRT(1)FHGK	T	737	yes
UID1539	CD630_07810_T30		Putative penicillin-binding protein	VSSSGNTNKPINRT(0.87)S(0.13)ANK	T	30	no
UID1560	CD630_09050_T528		Putative phage protein	NFDKT(1)VEYTK	T	528	yes
UID1565	CD630_29060_T156		Putative phage protein	AITGAT(1)IAGGIGLVAGNIGAK	T	156	yes
UID1586	CD630_11350_T405	cwlA	SH3-domain endopeptidase	FIHCSGTQT(1)NPNKVK	T	405	yes
UID1614	CD630_12140_T237	spo0A	Stage 0 sporulation protein A	GKVDT(1)INQLFGYTVHNTK	T	237	no
UID1627	CD630_12830_T8	ireB	Conserved hypothetical protein, UPF0297 family	DLDYT(1)MKFEGIPEDR	T	8	yes
UID1630	CD630_13090_T426	infB	Translation initiation factor IF-2	DEMLKS(0.026)T(0.974)QR	T	426	yes
UID1633	CD630_13170_T65		Conserved hypothetical protein	TSQAT(0.999)Y(0.001)MEFK	T	65	no
UID1636	CD630_13240_T300	ftsK	DNA FtsK/SpoIIIE translocase	ATNENPVVDT(1)KPEKK	T	300	no
UID1640	CD630_13240_T217	ftsK	DNA FtsK/SpoIIIE translocase	SAIDMMTDEVDDT(0.943)T(0.057)INK	T	217	yes
UID1641	CD630_13240_T218	ftsK	DNA FtsK/SpoIIIE translocase	KSAIDMMTDEVDDT(0.01)T(0.99)INK	T	218	yes
UID1642	CD630_13240_T318	ftsK	DNA FtsK/SpoIIIE translocase	KVDIAKPNLNIEKT(1)QPMSIVAEPVNEDYSNYK	T	318	yes
UID1653	CD630_14380_T48		Putative TPR repeat-containing protein	QSYVTTNYKEET(1)LLNLQGALNSK	T	48	no
UID1666	CD630_16140_T158		ABC-type transport system, ATP-binding protein	IENLS(0.024)T(0.909)GQT(0.068)QR	T	158	no
UID1671	CD630_16390_T303		Putative tellurite associated resistance protein	ALDDKT(1)NELLLR	T	303	yes
UID1694	CD630_19370_T241	accD	Acetyl-CoA carboxylase subunit ß	VIEQT(1)INQK	T	241	yes
UID1701	CD630_20680_T55		ABC-type transport system, ATP-binding protein	ILS(0.004)GEIEPNT(0.987)GS(0.008)IS(0.001)ITDKER	T	55	no
UID1710	CD630_21540_T6		Putative ATP/GTP-binding protein	SLNS(0.039)T(0.947)PQS(0.014)VR	T	6	no
UID1719	CD630_22630_T11	prsA	Peptidyl-prolyl cis-trans isomerase, PpiC-type	SEEKNPKENT(1)LDESK	T	11	no
UID1755	CD630_24140_T85		PTS system, Sorbitol-like IIA component	EIGHCT(1)IKFDGK	T	85	no
UID1779	CD630_25250_T118	recX	Regulatory protein RecX	IVNT(1)NVNLNK	T	118	yes
UID1781	CD630_25780_T163	prkC	Serine/threonine-protein kinase	AVSNST(1)MTNIGSIIGSVHYFSPEQAK	T	163	no
UID1783	CD630_25780_T287	prkC	Serine/threonine-protein kinase	NIDLDFIKEYDDFAT(1)KK	T	287	yes
UID1784	CD630_25780_T302	prkC	Serine/threonine-protein kinase	VVNPT(1)LAKPAPEK	T	302	yes
UID1789	CD630_26190_T160	divIVA	Putative cell-division initiation protein DivIVA	CVNAFEGT(0.959)T(0.041)VYNYSNDEAATTLE	T	160	yes
UID1792	CD630_26220_T56	sepF	Cell division protein SepF	IVNLHT(0.054)T(0.94)S(0.006)QMK	T	56	yes
UID1802	CD630_26540_T46	mraY	Phospho-N-acetylmuramoyl-pentapeptide-transferase	DDGPQT(1)HLAK	T	46	yes
UID1812	CD630_27160_T51	mldB	Midcell localizing division proteins	SDEVNEDT(1)GVK	T	51	no
UID1817	CD630_27540_T360		Putative diguanylate kinase signaling protein	GLTDGLT(1)GVVTR	T	360	yes
UID1827	CD630_27920_T573	secA2	Protein translocase secA 2	TSSNENT(1)AIESK	T	573	yes
UID1842	CD630_30100_T46		Putative cytochrome C assembly protein	EGKT(0.987)S(0.013)FIGSSLFK	T	46	no
UID1846	CD630_30150_T123		PTS system, mannose-specfic IIA component	LAT(1)KLMDDDNVDALK	T	123	no
UID1855	CD630_30310_T65		Transcription antiterminator, PTS operon regulator	DKYNQILNKT(0.934)S(0.066)IEYFK	T	65	no
UID1882	CD630_31380_T35	bglG	Transcription antiterminator, PTS operon regulator	GIGFNKFT(1)KDLVEIDKIEK	T	35	no
UID1907	CD630_33110_T136		Conserved hypothetical protein	NAMSLGKT(1)IEHK	T	136	no
UID1912	CD630_33970_T236	whiA	Putative sporulation transcription regulator whiA	IVNCET(1)ANLSK	T	236	yes
UID1937	CD630_35940_T172		Conserved hypothetical protein	NEELFRT(1)R	T	172	yes
UID4991	CD630_25580_S133	coaD	Phosphopantetheine adenylyltransferase	YSFIS(0.025)S(0.143)S(0.832)LIK	S	133	no
UID173	CD630_01790_S169	gluD	NAD-specific glutamate dehydrogenase	LTGQS(0.994)S(0.006)IGVITGKPVEFGGSLGR	S	169	no
UID550	CD630_12140_S271	spo0A	Stage 0 sporulation protein A	LRLEHS(1)MVK	S	271	no
UID1064	CD630_27780_S143		Putative glycosyl transferase	EVLT(0.002)S(0.032)S(0.933)LFT(0.032)IPK	S	143	no
UID1178	CD630_31370_S168	bglF	PTS system, beta-glucoside-specific IIABC component	LS(1)ANPYVGGVIGAALLDPNFTALIGAK	S	168	no
UID1538	CD630_07810_T23		Putative penicillin-binding protein	VSSSGNT(1)NKPINR	T	23	no
UID1619	CD630_12140_T148	spo0A	Stage 0 sporulation protein A	PRPVQETQMT(1)R	T	148	no
UID1795	CD630_26310_T45		Putative membrane protein, UPF0078 family	TQGSGNAGS(0.109)T(0.891)NVLR	T	45	no
UID1999	CD630_22950_Y150		Putative membrane protein	ILRERKY(1)K	Y	150	no
UID6048	CD630_25580_Y127	coaD	Phosphopantetheine adenylyltransferase	Y(0.954)S(0.082)FIS(0.655)S(0.655)S(0.655)LIK	Y	127	no
	Only in ∆prkC
ID phospho	Name						Up in ∆stp ?
UID2806	CD630_21220_S10		Putative cations transporter	YYKT(1)IDS(1)KLEK			no
UID3726	CD630_21220_T7	hemC	Porphobilinogen deaminase	IHLTGLYGDS(1)EGKK			no
UID42	CD630_00710_S222	tuf	Elongation factor EFTu	DTDKPFLMPVEDVFS(0.985)IT(0.015)GR			no
UID104	CD630_00980_S177	rpoA	DNA-directed RNA polymerase subunit alpha	VS(1)YHVENTR			no
UID155	CD630_01740_S22	cooS	Carbon monoxide dehydrogenase	KLESFVAS(1)KDVETAFHR			no
UID256	CD630_03330_S134	ppaC	Putative inorganic pyrophosphatase	NLLHQHFTTIHTSLS(1)NICK			no
UID300	CD630_03990_S192	acdB	Acyl-CoA dehydrogenase, short-chain specific	WDGFS(0.888)T(0.112)GAHEDK			no
UID326	CD630_05160_S817		Transcription antiterminator	IIEGTFNAS(0.991)IT(0.009)NIK			no
UID367	CD630_07080_S190	pepD	Peptidase D, aminoacyl-histidine dipeptidase	TCVVS(1)LPVEYK			no
UID460	CD630_10430_S294	sbcCD	Nuclease SbcCD subunit C	KVDPYIS(0.039)S(0.961)VQNLEK			no
UID513	CD630_11420_S111	rnfB	Electron transport complex protein	GTCS(0.992)S(0.008)AKDKYEYEGISDCR			no
UID549	CD630_12140_S91	spo0A	Stage 0 sporulation protein A	IIVLS(1)AVGQDK			no
UID556	CD630_12240_S54	pupG	Purine nucleoside phosphorylase	YSEIPNFPVS(0.781)T(0.219)VAGHAGQLVIGK			no
UID598	CD630_13240_S495	ftsK	DNA FtsK/SpoIIIE translocase	S(1)VCVNTLISSILYK			no
UID619	CD630_14000_S132		Conserved hypothetical protein	S(1)CITTFIK			no
UID663	CD630_16230_S5	fdpF	flavodiiron proteine, O2 reductase	MSLKS(1)LK			no
UID690	CD630_16520_S140		Putative tellurium resistance protein	QKQDS(1)DLVVK			no
UID844	CD630_23350_S139	guaB	Inositol-5 -monophosphate dehydrogenase	TGHSTVAVTEDGT(0.028)S(0.774)T(0.199)GK			no
UID856	CD630_23410_S411	abfD	Gamma-aminobutyrate metabolism dehydratase/isomerase	VGT(0.052)S(0.948)GMTIGEVCNK			no
UID1039	CD630_27170_S552	mldA	Midcell localizing division proteins	LEKES(1)KNLEDKK			no
UID1182	CD630_31700_S42	eno	Enolase	AIVPS(0.001)GAS(0.964)T(0.035)GAFEAVELR			no
UID1188	CD630_32050_S21		Putative nitroreductase	NQS(0.003)IS(0.907)HET(0.09)IEK			no
UID1196	CD630_32440_S131	prdA	D-proline reductase proprotein	IVLEENEQS(1)LPMSK			no
UID1199	CD630_32500_S91		Conserved hypothetical protein	IPT(0.094)S(0.882)VT(0.024)EK			no
UID1206	CD630_32690_S31		Putative oligoendopeptidase F	EEIEKDIS(1)KVK			no
UID1254	CD630_34210_S264	hemC	Porphobilinogen deaminase	IHLTGLYGDS(1)EGKK			no
UID1255	CD630_34210_S49	hemC	Porphobilinogen deaminase	TKGDLIQNVS(1)LDKIGDK			no
UID1268	CD630_34680_S256	atpD	ATP synthase subunit beta	FTQAGS(1)EVSALLGR			no
UID1293	CD630_34970_S327		Tetrapyrrole methylase;NTP pyrophosphohydrolase MazG	HPHIFS(1)GAK			no
UID1304	CD630_35400_S558	metG	Methionyl-tRNA synthetase	IIS(1)CEKHPK			no
UID1412	CD630_00720_T45	rpsJ	30S ribosomal protein S10	KAGSQVSGPVPLPT(1)EK			no
UID1547	CD630_08270_T67	rbo	Rubredoxin oxidoreductase	VSS(0.121)T(0.846)T(0.032)HPMTK			no
UID1611	CD630_12140_T133	spo0A	Stage 0 sporulation protein A	FNT(0.043)T(0.819)PS(0.138)RVER			no
UID1615	CD630_12140_T245	spo0A	Stage 0 sporulation protein A	GKVDTINQLFGYT(1)VHNTK			yes
UID1717	CD630_22450_T22	asnC	Asparaginyl-tRNA synthetase	EKEQYIGKT(1)VK			no
UID1734	CD630_23370_T219		Putative membrane protein	HDPSKLT(1)QIQK			no
UID1739	CD630_23410_T414	abfD	Gamma-aminobutyrate metabolism dehydratase/isomerase	VGTSGMT(1)IGEVCNK			no
UID1861	CD630_30890_T434		PTS system, glucose-like IIBC component	DATILNDDNIKKT(1)GAK			no
UID1958	CD630_01070_Y50	aspC	Aspartate aminotransferase	S(0.001)Y(0.999)GIDSLNK			no

## Sheet: CD2148 and double
	CD2148 & ∆prkC CD2148
ID phospho	Name		Description	Phosphopeptide	S/T	Site-P	Up in ∆stp ?
UID2	CD630_00010_S20		DNA binding protein	NIDDIQAS(0.999)QMS(0.001)K	S	20	no
UID66	CD630_00670_S385	rpoC	DNA-directed RNA polymerase subunit beta	EGYAHNIKS(1)AK	S	385	no
UID123	CD630_01150_S32		Putative 4Fe-4S ferredoxin, iron-sulfur binding domain protein	IIQLDS(1)NVINKK	S	32	no
UID125	CD630_01170_S99		Putative ferredoxin/flavodoxin oxidoreductase	VHPENTVFTYQGDGDLAS(0.994)IGT(0.006)AEIVHAAAR	S	99	no
UID141	CD630_01430_S862	secA1	Protein translocase subunit SecA1	AVVDVENLSSPS(0.001)DGT(0.003)LPT(0.207)S(0.788)K	S	862	no
UID216	CD630_02440_S34		Putative CDP-glycerol:Poly(glycerophosphate) glycerophosphotransferase	NNNLS(0.002)ES(0.998)IVNSSLEAINYMK	S	34	no
UID220	CD630_02490_S72	fliG	Flagellar motor switch protein FliG	IGLEIANIS(0.002)S(0.024)IAS(0.975)KER	S	72	no
UID278	CD630_03950_S89	hadA	Isocaprenoyl-CoA:2-hydroxyisocaproate CoA-transferase	LLS(1)EADIFVTNVR	S	89	no
UID301	CD630_04000_S171	etfB1	ß-subunit of electron transfer flavoprotein	VS(0.899)T(0.101)PVLLTAVK	S	171	no
UID315	CD630_04890_S106		Putative phosphoribosylaminoimidazole-succinocarboxamide synthetase	AVGS(1)FLR	S	106	no
UID327	CD630_05170_S221		Putative membrane protein	DLLDGQLIS(1)GLAK	S	221	no
UID344	CD630_06630_S433	tcdA	Toxin A	IFHDS(0.992)LFNS(0.007)AT(0.001)AENSMFLTK	S	433	no
UID412	CD630_08070_S61		Conserved hypothetical protein	FIKS(1)QFIVTLIK	S	61	no
UID458	CD630_10240_S135	potA	ABC-type transport system, spermidine/putrescine ATP-binding protein	QVES(1)LSGGQQQR	S	135	no
UID470	CD630_10580_S66	hbd	3-hydroxybutyryl-CoA dehydrogenase	AEILS(1)HVSSTTNYEDLK	S	66	no
UID638	CD630_15020_S187	deoC	Deoxyribose-phosphate aldolase	AAGGVKS(0.999)IS(0.001)DAEK	S	187	no
UID712	CD630_17490_S252		Putative 2-hydroxyacyl-CoA dehydratase	ILITGSPIGGIS(1)EK	S	252	no
UID721	CD630_17830_S270		Two-component sensor histidine kinase	TPLT(0.092)S(0.908)IK	S	270	no
UID804	CD630_22180_S13		Fragment of putative integrase	SIDMVKLS(0.959)DAKS(0.041)WAIR	S	13	no
UID833	CD630_23290_S60	tal	Transaldolase	EISEIVDGPISAEVIS(1)LEHK	S	60	no
UID894	CD630_24461_S42	rpsU	30S ribosomal protein S21	EHYDKPS(1)VK	S	42	no
UID1012	CD630_26820_S492	pfo	Pyruvate-ferredoxin oxidoreductase	ATYLIDEADYIACHKQS(1)YVYQYDLLK	S	492	no
UID1048	CD630_27440_S209	relA	GTP pyrophosphokinase (RelA/SpoT)	S(1)QREDYIQGIVELLK	S	209	no
UID1053	CD630_27520_S204		Conserved hypothetical protein	TNNSDNDLVS(1)R	S	204	no
UID1077	CD630_27930_S458	slpA	Precursor of the S-layer proteins	DKLDS(0.195)S(0.793)VKS(0.012)EIK	S	458	no
UID1098	CD630_28480_S27		Conserved hypothetical protein	GGIFDNVNIS(0.823)GT(0.177)GK	S	27	no
UID1118	CD630_30270_S96		PTS system, glucose-like IIA component	GEGFEVLVS(1)MGEQVK	S	96	no
UID1124	CD630_30280_S178		Putative phosphosugar isomerase	SSNFGS(0.199)S(0.801)DFYK	S	178	no
UID1128	CD630_30300_S448		PTS system, glucose-like IIBC component	GQQMIS(0.999)ALGGQS(0.001)NILSLDNCVTR	S	448	no
UID1162	CD630_31230_S102		Putative nitroreductase	DKEVS(0.845)S(0.155)EIIK	S	102	no
UID1221	CD630_33080_S428	rph	Bifunctional enzyme, tRNA nucleotidyltransferase	TFGEIPS(0.001)VIKNS(0.897)IS(0.102)HR	S	428	no
UID1270	CD630_34680_S106	atpD	ATP synthase	S(1)APKLPIHR	S	106	no
UID1297	CD630_35140_S4	prs	Ribose-phosphate pyrophosphokinase	MNT(0.056)S(0.789)GS(0.155)EIK	S	4	no
UID1317	CD630_36530_S131	dnaD	DNA replication protein DnaD/DnaB	VVSTS(0.003)ENPS(0.996)IRK	T	131	no
UID1581	CD630_11250_T237		Nitroreductase-family protein	KDGHT(1)NLYEEK	T	237	no
UID1811	CD630_26820_T320	pfo	Pyruvate-ferredoxin oxidoreductase	HFLDAMPS(0.159)T(0.841)VER	T	320	no
UID1839	CD630_29660_T306	adhE	Aldehyde-alcohol dehydrogenase	IVGQTACT(1)IAK	T	306	no
UID244	CD630_02740_S78		Putative iron-containing alcohol dehydrogenase	VEQNPLITTIYS(1)GVEIIK	S	78	no
UID407	CD630_07810_S19		Putative penicillin-binding protein	VS(0.028)S(0.97)S(0.001)GNTNKPINR	S	19	no
UID752	CD630_19430_S15		Conserved hypothetical protein	ITLPETAIDT(0.001)LKS(0.999)ILKDNQDKPNNIR	S	15	no
UID1954	CD630_00670_Y771	rpoC	DNA-directed RNA polymerase subunit beta	TAES(0.037)GY(0.949)LT(0.013)R	Y	771	no
UID1973	CD630_07250_Y174		Bifunctional carbon monoxide dehydrogenase/acetyl-CoA synthase	GVGASAGMAY(1)AHK	Y	174	no
UID4005	CD630_12430_Y239		Conserved hypothetical protein	NLVQVY(1)KY(1)R	Y	239	no
UID4006	CD630_12430_Y241		Conserved hypothetical protein	NLVQVY(1)KY(1)R	Y	241	no
	Only in CD2148
ID phospho	Name		Description	Phosphopeptide	S/T	Site-P	Up in Dstp ?
UID130	CD630_01200_S551	glmS	Glucosamine--fructose-6-phosphate aminotransferase	GAYVVAIAQS(1)HNKDVEK			no
UID166	CD630_01770_S48	pyrE	Orotate phosphoribosyltransferase	IIIAEDVVTT(0.001)GKS(0.859)T(0.136)MET(0.004)K			no
UID196	CD630_02310_S202	flgK	Flagellar hook-associated protein FlgK	SIDIISGS(0.001)GS(0.83)T(0.169)PNDLLDER			no
UID224	CD630_02630_S643	flhA	Flagellar biosynthesis protein FlhA	IFESIQEVMSNVYFNHNIPVIVVS(1)PK			no
UID245	CD630_02790_S123		Conserved hypothetical protein	VSCCS(0.007)MS(0.993)GK			no
UID246	CD630_02830_S453		Transcription antiterminator, PTS operon regulator	LQQEGIKES(1)QIR			no
UID288	CD630_03970_S67	hadB	Subunit of oxygen-sensitive 2-hydroxyisocaproyl-CoA dehydratase B	KGS(1)LELCEIAESK			no
UID328	CD630_05200_S321		Two-component sensor histidine kinase	TPLT(0.034)S(0.965)ILGSSSTILENDDVIDKETR			no
UID346	CD630_06630_S233	tcdA	Toxin A	KINS(1)NHGIDIR			no
UID429	CD630_08560_S43	oppD	ABC-type transport system, ATP-binding component	KGETLAIVGES(1)GCGK			no
UID437	CD630_08740_S60		ABC-type transport system, sugar-family ATP-binding protein	ES(0.022)S(0.978)GQVLLNK			no
UID445	CD630_08870_S151		Transcriptional regulator, GntR family	SDNQVLVNLLNS(1)LR			no
UID473	CD630_10580_S8	hbd	3-hydroxybutyryl-CoA dehydrogenase	LAVIGS(0.953)GT(0.034)MGS(0.014)GIVQTFASCGHDVCLK			no
UID557	CD630_12270_S2		Putative O-methyltransferase	S(1)NIVNDLVEDYIR			no
UID761	CD630_20200_S85	clpB	Chaperone protein	VYGEGADSQGVS(0.942)AT(0.058)R			no
UID776	CD630_20760_S302		Conserved hypothetical protein	EIQIEQNNILGS(0.994)LLHNS(0.006)EINK			no
UID925	CD630_25100_S424		PTS system, glucose-like IIBC component	EDES(0.985)T(0.015)ATGEEQSK			no
UID1008	CD630_26700_S53	appF	ABC-type transport system, ATP-binding protein	KGETLAIVGES(1)GCGK			no
UID1015	CD630_26820_S383	pfo	Pyruvate-ferredoxin oxidoreductase	TVFDNLVS(1)EQPK			no
UID1068	CD630_27830_S2		Putative glycosyl transferase	S(0.993)GY(0.001)T(0.007)NDECEIPK			no
UID1129	CD630_30300_S454		PTS system, glucose-like IIBC component	GQQMIS(0.002)ALGGQS(0.998)NILSLDNCVTR			no
UID1230	CD630_33950_S297	pfkA	6-phosphofructokinase	IIDLEIS(1)EALAQK			no
UID1285	CD630_34840_S16	prfA	Peptide chain release factor 1	KLEVLEDTYKDLS(1)EK			yes
UID1454	CD630_01790_T191	gluD	NAD-specific glutamate dehydrogenase	TAAT(1)GFGVAVTAR			no
UID1768	CD630_24610_T406	dnaK	Chaperone protein dnaK	SQIFSTAADNQT(1)AVDIHVLQGER			no

## Sheet: prkC and CD2148 and double
	∆prkC & CD2148 & ∆prkC CD2148
ID phospho	Name		Description	Phosphopeptide	S/T	Site-P	Up in ∆stp
UID37	CD630_00500_S80	proS	Prolyl-tRNA synthetase	NCYFPLLIPES(1)LLNK	S	80	no
UID68	CD630_00700_S171	fusA	Elongation factor G (EF-G)	EDS(1)FIGIIDLLK	S	171	no
UID73	CD630_00730_S85	rplC	50S ribosomal protein L3	VDS(1)VEGYTVGQEIK	S	85	no
UID74	CD630_00740_S121	rplD	50S ribosomal protein L4	VQNS(1)EVIVLDALNMDAPK	S	121	no
UID122	CD630_01130_S151	buk	Butyrate kinase (BK)	ISGMPEIS(1)R	S	151	no
UID127	CD630_01180_S18		Putative ferredoxin/ flavodoxin oxidoreductase	VICAGFGGQGVMS(0.994)MGQLLT(0.005)Y(0.001)AGMLEGK	S	18	no
UID142	CD630_01430_S35	secA1	Protein translocase subunit SecA1	FES(0.996)MADS(0.004)ELK	S	35	no
UID163	CD630_01770_S103	cfa	Cyclopropane-fatty-acyl-phospholipid synthase	HLLHS(0.026)S(0.941)NS(0.033)MR	S	103	no
UID182	CD630_01940_S313	groL	60 kDa chaperonin GroEL protein	EADLS(1)MLGR	S	313	no
UID186	CD630_01940_S226	groL	60 kDa chaperonin GroEL protein	KIS(1)NIQELLPVLEQIVQQGK	S	226	no
UID189	CD630_02050_S242		Transcription antiterminator, PTS operon regulator	HPLESAS(0.008)LS(0.992)EPCFENK	S	242	no
UID190	CD630_02050_S490		Transcription antiterminator, PTS operon regulator	NVLTNYMS(1)IKK	S	490	no
UID206	CD630_02390_S71	fliC	Flagellin C	NVQDGIS(0.852)VVQT(0.146)AEGS(0.003)LEETGNILQR	S	71	no
UID241	CD630_02730_S552	htpG	Heat shock protein 90, HtpG	NEDTPAMVLVS(0.932)EQS(0.068)IR	S	552	no
UID267	CD630_03420_S13		Conserved hypothetical protein	IINMMGS(0.992)YYT(0.008)K	S	13	no
UID323	CD630_05140_S1615	cwpV	Cell surface protein	ISSGLS(0.821)S(0.178)LFNILK	S	1615	no
UID324	CD630_05140_S1616	cwpV	Cell surface protein	ISSGLS(0.054)S(0.946)LFNILK	S	1616	no
UID325	CD630_05140_S153	cwpV	Cell surface protein	KLDAIS(1)DVKK	S	153	no
UID377	CD630_07180_S5	fhs	Formate--tetrahydrofolate ligase	GFKS(1)DIEIAQEAKPQDIR	S	5	no
UID387	CD630_07280_S122	acsB	Bifunctional carbon monoxide dehydrogenase/acetyl-CoA synthase	S(0.995)LGVPLVT(0.005)GDIPGVAVVLGECPDAESAAK	S	122	no
UID391	CD630_07580_S69	pflA	Pyruvate formate-lyase activating enzyme	FS(0.98)GGGIT(0.02)ASGGESTLQPEFLSELFK	S	69	no
UID444	CD630_08850_S511	glgP	Glycogen phosphorylase	FKNDS(0.897)S(0.103)VLQR	S		no
UID448	CD630_09060_S317		Putative phage DNA-binding protein	SSYILCDMLGNNS(1)K	S	317	no
UID457	CD630_09850_S10		Putative drug/sodium antiporter, MATE family	MENSNT(0.001)NLGS(0.956)ES(0.043)VGK	S	10	no
UID515	CD630_11450_S277	mreB2	Rod shape-determining protein MreB	EALKEPVSSIVDAIKS(0.766)T(0.234)LER	S	277	no
UID525	CD630_11580_S34		Putative radical SAM-superfamily protein	DTS(0.01)NS(0.989)ELIR	S	34	no
UID605	CD630_13290_S141	rny	RNAse Y	LES(0.001)IS(0.955)GIT(0.037)S(0.007)DK	S	141	no
UID625	CD630_14120_S418		Transcriptional regulator, sigma-54-dependent	VIIS(0.998)DS(0.002)K	S	418	no
UID693	CD630_16570_S272	gcvTPA	Bi-functional glycine dehydrogenase/aminomethyl transferase protein	ESFIGKS(1)ILSK	S	272	no
UID718	CD630_17820_S175		Two-component response regulator	EIELTPT(0.152)EFS(0.847)IVK	S	175	no
UID739	CD630_18280_S355	ftsH1	Cell division protease FtsH1	VHAQNVNVS(0.019)S(0.981)DIDYNAIAR	S	355	no
UID740	CD630_18360_S110	pheA	Bifunctional P-protein, chorismate mutase/prephenate dehydratase	NFDLS(1)NVNK	S	110	no
UID762	CD630_20210_S40		Conserved hypothetical protein	EIS(0.013)S(0.011)T(0.19)S(0.786)LNK	S	40	no
UID764	CD630_20270_S302		N-carbamoyl-L-amino acid hydrolase	IFNEIS(1)HICENR	S	302	no
UID777	CD630_21070_S6		Xanthine/uracil/thiamine/ascorbate permease family protein	MQTT(0.004)NS(0.764)S(0.186)T(0.046)MQK	S	6	no
UID824	CD630_22710_S29		Transcription antiterminator, PTS operon regulator	DTISGIALS(0.998)QEIGCS(0.001)S(0.001)K	S	29	no
UID876	CD630_23900_S98		Transcriptional regulator, beta-lactams repressor	S(0.11)LIS(0.89)ALHDDENIGK	S	98	no
UID915	CD630_24860_S14		PTS system, fructose-like IIC component	VINSS(0.001)GAS(0.81)T(0.158)T(0.031)GGNNVGK	S	14	no
UID931	CD630_25150_S425		Putative L-aspartate-beta-decarboxylase	LNMS(1)ICHR	S	425	no
UID938	CD630_25350_S308		Two-component sensor histidine kinase	SITLNLNEFNS(1)R	S	308	no
UID958	CD630_25780_S217	prkC	Serine/threonine-protein kinase	GDSPIS(1)IALQHINDDIDFTSEEK	S	217	no
UID960	CD630_25870_S266	coaBC	phosphopantothenoylcysteine synthetase/decarboxylase	FVQIESAQDLYEAVVS(0.002)NLS(0.998)ENK	S	266	no
UID966	CD630_26120_S405		Putative amino acid permease	S(0.021)T(0.131)S(0.826)T(0.021)CLGLAK	S	405	no
UID969	CD630_26180_S889	ileS	Isoleucyl-tRNA synthetase	MNLFVGALS(1)K	S	889	no
UID980	CD630_26320_S4		Putative GTP-binding protein EngA	S(0.182)IS(0.818)RPVVAVVGRPNVGK	S	4	no
UID1010	CD630_26700_S159	appF	ABC-type transport system, ATP-binding protein	KPGEFS(1)GGQR	S	159	no
UID1073	CD630_27920_S263	secA2	Protein translocase secA 2	TIALT(0.004)AS(0.963)GIS(0.033)K	S	263	no
UID1104	CD630_29660_S799	adhE	Aldehyde-alcohol dehydrogenase	GNS(0.028)DEEKFQS(0.972)LLVAIEDLK	S	799	no
UID1133	CD630_30360_S233		Transporter, Major Facilitator Superfamily	DKSPLT(0.049)S(0.951)MDKK	S	233	no
UID1203	CD630_32560_S885	valS	valyl-tRNA synthetase	LTNLES(1)K	S	885	no
UID1256	CD630_34220_S478	cbiK	Sirohydrochlorin cobaltochelatase	EAHLEDKIS(0.957)Y(0.003)FS(0.02)T(0.02)ILVNK	S	478	no
UID1307	CD630_35480_S186		Putative YaaT-like protein involved in sporulation or related to DNA replication	DQS(1)LSLNPTK	S	186	yes
UID1311	CD630_35550_S166	coaX	Type III pantothenate kinase	ISSEALFQS(0.049)AS(0.951)KLPR	S	166	no
UID1312	CD630_36051_S57		Ferredoxin	EAEEGCPVS(0.988)AIT(0.012)VK	S	57	no
UID1384	CD630_00510_T134	gltX	Glutamyl-tRNA synthetase	AAGET(1)AKYDGHCK	T	134	no
UID1420	CD630_00801_T40	rpmC	50S ribosomal protein L29	FQLATGQLENT(1)AR	T	40	yes
UID1449	CD630_01710_T45	rex	Redox-sensing repressor Rex	ELSDIIGFT(0.786)AS(0.214)QIR	T	45	no
UID1456	CD630_01930_T21	groS	10 kDa chaperonin, GroES	KVEAEEKT(0.995)AS(0.005)GIVLPGAAK	T	21	no
UID1505	CD630_04010_T183	etfA1	Alpha-subunit of electron transfer flavoprotein	AEKDET(0.203)RT(0.797)GEVIALDYK	T	183	no
UID1519	CD630_06860_T48	rpmI	50S ribosomal protein L35	KS(0.152)T(0.848)LVSDGDAKR	T	48	no
UID1555	CD630_08650_T170		Putative ADP-ribose binding protein	KQGHLEYT(1)GDAK	T	170	no
UID1629	CD630_13070_T164	nusA	Transcription elongation protein	DEMLKS(0.026)T(0.974)QR	T	164	no
UID1638	CD630_13240_T654	ftsK	DNA FtsK/SpoIIIE translocase	IAFAVS(0.012)S(0.035)QT(0.918)DS(0.035)R	T	654	no
UID1654	CD630_14380_T41		Putative TPR repeat-containing protein	QSYVT(0.999)T(0.001)NYK	T	41	no
UID1670	CD630_16360_T93	terD	Tellurium resistance protein	S(0.003)VLHT(0.019)GDNLT(0.977)GEGT(0.001)GDDEQILVNLDKVPSNIHK	T	93	no
UID1718	CD630_22630_T34	prsA	Peptidyl-prolyl cis-trans isomerase, PpiC-type	KDDVSDEKNT(1)DNKVK	T	34	no
UID1746	CD630_23610_T11		ABC-type transport system, nitrate/ sulfonate/taurine ATP-binding protein	DINKT(1)FVNNR	T	11	yes
UID1798	CD630_26460_T340	ftsZ	Cell division protein FtsZ	SSLNT(0.834)T(0.166)VK	T	340	yes
UID1831	CD630_27930_T444	slpA	Precursor of the S-layer proteins	T(1)APLLLTSK	T	444	yes
UID1928	CD630_35230_T10	ksgA	Dimethyladenosine transferase	LSSHNAT(1)KEVVQK	T	10	yes
UID255	CD630_03330_S132	ppaC	Putative inorganic pyrophosphatase	NLLHQHFTTIHT(0.032)S(0.757)LS(0.212)NICK	S	132	no
UID805	CD630_22270_S248		Putative radical SAM superfamily lipoprotein	SNHAS(1)NYANLK	S	248	no
UID1175	CD630_31370_S53		PTS system, beta-glucoside-specific IIABC component	MKDVLS(0.999)VVNS(0.001)GGQYQVVIGNK	S	53	no
UID1972	CD630_07080_Y299	pepD	Peptidase D, aminoacyl-histidine dipeptidase	HEFTTSDPGMT(0.057)Y(0.843)S(0.092)VAET(0.006)S(0.002)VDK	Y	299	no
UID1976	CD630_08250_Y38	rbr	Rubrerythrin	KEGY(1)NQIAAIFEETANNEKEHAK	Y	38	no
UID2019	CD630_34440_Y87		PTS system, lactose/cellobiose-family IIB component	NKPFAVIDKDVY(1)GK	Y	87	no

## Sheet: only double
	Only in DD
ID phospho	Name		Description	Phosphopeptide	Up in ∆stp ?
UID1	CD630_00010_S131	dnaA	Chromosomal replication initiator protein	FAHAACVAVAES(1)PAK	no
UID19	CD630_00140_S56	serS1	Seryl-tRNA synthetase 1	NELNVNS(1)K	no
UID27	CD630_00230_S34	ctsR	Transcriptional regulator, CtsR	NELANLFS(0.999)CAPS(0.001)QINYVLTTR	no
UID29	CD630_00250_S181	mcsB	Arginine/Tyrosine kinase protein	ISS(1)QIGIAIR	no
UID30	CD630_00260_S155	clpC	stress response-related ATPase, AAA+ superfamily	AENS(0.999)YT(0.001)GNQNQAESK	no
UID38	CD630_00510_S316	gltX	Glutamyl-tRNA synthetase	S(1)GGVFDTEK	no
UID41	CD630_00540_S7	rplJ	50S ribosomal protein L10	KAIEIKS(1)EVVSEIVEK	no
UID45	CD630_00600_S98	nusG	transcription antitermination protein	GVTGFVGPGS(1)KPVPLSEDEVK	no
UID60	CD630_00640_S34	rplL	50S ribosomal protein L7/L12	FGVS(0.222)AS(0.778)APVMVAGAAAGGPAAEEK	no
UID72	CD630_00720_S62	rpsJ	30S ribosomal protein S10	YKYS(1)REQFEIR	no
UID76	CD630_00770_S25	rpsS	30S ribosomal protein S19	S(0.333)S(0.333)T(0.333)VFPQMVENTIAVHDGR	no
UID82	CD630_00800_S110	rplP	50S ribosomal protein L16	LYS(1)AGVAKVMFELAGVS(1)EDKAR	no
UID101	CD630_00980_S94	rpoA	DNA-directed RNA polymerase subunit alpha	ELS(0.001)AT(0.001)IDGEGS(0.997)R	no
UID107	CD630_01070_S374	aspC	Aspartate aminotransferase	ISYACS(0.982)ENT(0.018)FLSGLDK	no
UID118	CD630_01130_S36	buk	Butyrate kinase	TLRHS(0.961)S(0.039)EEIGKYEK	no
UID137	CD630_01420_S6		Putative RNA-binding protein	MNIIIS(1)GK	no
UID144	CD630_01430_S615	secA1	Protein translocase subunit SecA1	LFGSDRIS(1)GIVDK	no
UID146	CD630_01430_S224	secA1	Protein translocase subunit SecA1	TPLIIS(1)GPGDK	no
UID156	CD630_01740_S278	cooS	Carbon monoxide dehydrogenase	LAQS(1)VGAK	no
UID161	CD630_01770_S94	cfa	Cyclopropane-fatty-acyl-phospholipid synthase	IIIAEDVVTT(0.001)GKS(0.859)T(0.136)MET(0.004)K	no
UID176	CD630_01840_S108	pyrB	Aspartate carbamoyltransferase	HPQS(0.999)GAAS(0.001)EAAR	no
UID179	CD630_01870_S25	pyrE	Orotate phosphoribosyltransferase	SDALLEGHFLLS(0.077)S(0.923)GK	no
UID236	CD630_02730_S9	htpG	Heat shock protein 90, HtpG	GSIS(0.993)IHT(0.007)ENIFPIIK	no
UID254	CD630_03330_S494	ppaC	Putative inorganic pyrophosphatase	AEDS(1)LIANAFGVEGVQGTFAPGVVSR	no
UID269	CD630_03940_S182	ldhA	D-lactate dehydrogenase	GLGANVIAFDQYPNS(1)DLNDILTYK	no
UID298	CD630_03990_S364	acdB	Acetyl-CoA carboxylase subunit beta	IVSIYEGT(0.014)S(0.986)EVQK	no
UID334	CD630_05670_S197		Conserved hypothetical protein, DegV family	DGLVS(1)QISQVR	no
UID335	CD630_05670_S63		Conserved hypothetical protein, DegV family	T(0.224)S(0.776)QATYAQFK	no
UID354	CD630_06830_S211		Transcriptional regulator, LacI family	KIGFYS(1)K	no
UID358	CD630_07000_S748	pheT	Phenylalanyl-tRNA synthetase	LFDVYKGS(1)QIEAGYK	no
UID362	CD630_07070_S718		Putative diguanylate kinase signaling protein	S(1)INDTYGHLLGDK	no
UID372	CD630_07150_S66	ptb	Phosphate butyryltransferase	EIGFDLS(1)GIK	no
UID406	CD630_07810_S18		Putative penicillin-binding protein	KVS(0.992)S(0.008)SGNTNKPINR	no
UID411	CD630_07960_S220		Transcriptional regulator, LacI family	IDS(1)GYDIAQK	no
UID432	CD630_08650_S250		Putative ADP-ribose binding protein	KEAANLAVS(1)R	no
UID435	CD630_08650_S195		Putative ADP-ribose binding protein	FVVHTVGPIVS(1)GGQPSK	no
UID438	CD630_08810_S344		Putative protein modulating protease activity	EVLNDNES(1)LKK	no
UID463	CD630_10550_S223	etfB	Electron transfer flavoprotein beta-subunit	GSPT(0.088)S(0.911)VFK	no
UID477	CD630_10590_S16	thlA1	Acetoacetyl-CoA thiolase 1	TAVGS(1)FGGAFK	no
UID482	CD630_10840_S208		ABC-type transport system, multidrug-family	S(1)FCTEKEELNK	no
UID510	CD630_11420_S133	rnfB	Electron transport complex protein	AANVLNS(1)GAK	no
UID512	CD630_11420_S192	rnfB	Electron transport complex protein	GIIITKPES(1)QEVVVECNSK	no
UID564	CD630_12750_S120	codY	Transcriptional regulator	YTTVVPILGS(1)GQR	no
UID575	CD630_13070_S166	nusA	Transcription elongation protein	IEGIMT(0.003)QS(0.997)EQIPFENYK	no
UID581	CD630_13090_S80	infB	Translation initiation factor IF-2	LDKS(0.999)PS(0.001)EIIMK	no
UID586	CD630_13170_S62		Conserved hypothetical protein	T(0.057)S(0.943)QATYMEFK	no
UID610	CD630_13390_S285	aspB	Aspartate aminotransferase	TPVS(1)YFK	no
UID615	CD630_13570_S111		Putative peptidyl-prolyl isomerase	FFEANKS(0.301)S(0.631)FS(0.069)KPESATAK	no
UID617	CD630_13770_S94		Conserved hypothetical protein	YQNFKPYVGNLIS(1)LEK	no
UID622	CD630_14041_S4		Conserved hypothetical protein	S(0.045)KS(0.955)NDVLDIVFK	no
UID639	CD630_15020_S205	deoC	Deoxyribose-phosphate aldolase	LGT(0.001)S(0.996)S(0.003)ICK	no
UID642	CD630_15290_S19		ABC-type transport system, permease	NNSFKS(1)NNFR	no
UID651	CD630_15360_S237		Ferredoxin--NADP(+) reductase	VS(1)VGNETK	no
UID664	CD630_16230_S640	fdpF	oxygen reductase	QLDKEGS(1)KILEQCVR	no
UID696	CD630_16620_S244		Conserved hypothetical protein	GDFYS(1)DKEIR	no
UID704	CD630_17300_S90		Putative ATP-binding protein	AYS(0.007)DGS(0.993)YIYPVENSNNIK	yes
UID729	CD630_17970_S66		Coenzyme A disulfide reductase	SSLIVNT(0.006)PES(0.923)FS(0.071)K	no
UID745	CD630_19190_S34	eutT	Ethanolamine corrinoid cobalamin adenosyltransferase [	GQIIT(0.001)PS(0.999)AK	no
UID770	CD630_20590_S7	glnS	Glutaminyl-tRNA synthetase	SNET(0.005)NS(0.965)S(0.029)NFIK	no
UID803	CD630_22170_S245	aroD	Dehydroquinate dehydratase	ELNS(1)VLNLLHK	no
UID808	CD630_22450_S35	asnC	Asparaginyl-tRNA synthetase	VS(1)KNFGFIELNDGSFFK	no
UID821	CD630_22690_S220	fruABC	PTS system, fructose-specific IIABC component	VETNGS(1)AGVK	no
UID847	CD630_23360_S143		Putative toxic anion resistance protein	TKYDS(1)AEVNVDK	no
UID848	CD630_23360_S342		Putative toxic anion resistance protein	TNQS(1)LISTIDEVVK	no
UID898	CD630_24560_S14		ABC-type transport system, sugar-family	LYS(1)NGFNAVK	no
UID901	CD630_24610_S475	dnaK	Chaperone protein dnaK	ITIT(0.009)S(0.991)NTNLSEAEIEQK	no
UID927	CD630_25120_S30		PTS system, glucose-like IIA component	VNDS(1)VFSK	no
UID943	CD630_25570_S113		Conserved hypothetical protein	AYVES(0.012)S(0.988)EPVVQADQR	no
UID948	CD630_25610_S388		Putative phosphatase	NIFIFPNNS(1)NIIMAANQAK	no
UID989	CD630_26530_S384	murD	UDP-N-acetylmuramoylalanine--D-glutamate ligase	SLVLLGET(0.01)AS(0.99)NIENCAK	no
UID1024	CD630_27170_S120	mldA	Midcell localizing division proteins	ANDLNS(1)FLAYDK	no
UID1030	CD630_27170_S573	mldA	Midcell localizing division proteins	S(1)VVIPIK	yes
UID1071	CD630_27920_S569	secA2	Protein translocase secA 2	TSS(0.999)NENTAIESK	no
UID1097	CD630_28470_S16		Conserved hypothetical protein	ILGEGFIS(0.043)S(0.957)GEYENIK	no
UID1110	CD630_30150_S55		PTS system, mannose-specfic IIA	SVLEREEHS(0.958)T(0.032)T(0.011)GIGNGIAIPHGK	no
UID1132	CD630_30310_S45		Transcription antiterminator, PTS operon regulator	VGDLIDENLIS(1)KK	no
UID1210	CD630_32850_S182	pgi	Glucose-6-phosphate isomerase	IYATTDAS(1)KGALR	no
UID1220	CD630_33080_S423	rph	Bifunctional enzyme, tRNA nucleotidyltransferase	TFGEIPS(1)VIK	no
UID1222	CD630_33200_S152	cpr	Two-component response regulator, cationic antimicrobial peptide resistance	S(1)EYLICEFLAK	no
UID1262	CD630_34390_S6	cobT	Nicotinate-nucleotide--dimethylbenzimidazole phosphoribosyltransferase	SLLES(0.994)IS(0.006)K	no
UID1267	CD630_34680_S24	atpD	ATP synthase subunit beta	FDSEQS(1)LPNLLNALVIK	no
UID1322	CD630_36580_S95	rplI	50S ribosomal protein L9	LFGSIT(0.036)S(0.964)KEIAEQLKK	no
UID1326	CD630_36620_S99	ssb	Single-stranded DNA-binding protein	S(1)VQALDSK	no
UID1336	CD630_36770_S182		Putative SpoIIIJ-associated RNA/ssDNA-binding protein Jag	RIIHS(1)ALQNDK	no
UID1393	CD630_00710_T27	tuf	Elongation factor EFTu/EF1A	T(0.06)T(0.935)LT(0.005)AAITK	no
UID1409	CD630_00700_T360	fusA	Elongation factor G	ILQMHANT(0.998)REEIT(0.002)K	no
UID1410	CD630_00700_T24	fusA	Elongation factor G	NIGIMAHIDAGKT(0.762)T(0.169)T(0.053)T(0.017)ER	no
UID1443	CD630_01200_T263	glmS	Glucosamine--fructose-6-phosphate aminotransferase	EIHEQPT(1)GVR	no
UID1485	CD630_03940_T280	ldhA	D-lactate dehydrogenase	MNPGELT(1)DPEINK	no
UID1493	CD630_03970_T382	hadB	Subunit of oxygen-sensitive 2-hydroxyisocaproyl-CoA dehydratase B	AFT(1)NAQFETR	no
UID1501	CD630_04000_T24	etfB1	Beta-subunit of electron transfer flavoprotein	ET(0.001)GT(0.999)LIR	yes
UID1518	CD630_06850_T22	infC	Translation initiation factor IF-3	VLS(0.001)PT(0.999)GEQLGVMPTK	no
UID1541	CD630_08040_T24	etfB	Electron transfer flavoprotein beta-subunit	ET(0.001)GT(0.999)LIR	yes
UID1548	CD630_08270_T68	rbo	Rubredoxin oxidoreductase	VSST(0.004)T(0.996)HPMTK	no
UID1567	CD630_09930_T103		Putative thioesterase	YKKPVPT(0.001)DAT(0.999)IK	no
UID1572	CD630_10550_T24	etfB	Electron transfer flavoprotein beta-subunit	LDPNT(0.005)GT(0.995)LIR	yes
UID1606	CD630_11630_T57	rpmA	50S ribosomal protein L27	IHPGT(1)NVGK	no
UID1616	CD630_12140_T249	spo0A	Stage 0 sporulation protein A	GKVDTINQLFGYTVHNT(1)K	no
UID1635	CD630_13240_T292	ftsK	DNA FtsK/SpoIIIE translocase	ELQKAT(1)NENPVVDTKPEK	yes
UID1669	CD630_16340_T70	terD	Tellurium resistance protein	HT(0.987)S(0.013)GAVEHLGDNR	no
UID1676	CD630_16520_T94		Putative tellurium resistance protein	TGSNT(1)QGENLR	no
UID1706	CD630_21390_T249	tsf	Elongation factor Ts (EF-Ts)	EVCLLEQT(1)FVKNPDITVK	no
UID1737	CD630_23390_T15	cat1	4-hydroxybutyrate CoA transferase	LCS(0.016)AT(0.984)EAVK	no
UID1765	CD630_24610_T389	dnaK	Chaperone protein dnaK	NTT(1)IPTK	no
UID1770	CD630_24860_T16		PTS system, fructose-like IIC	VINSSGAST(0.006)T(0.994)GGNNVGK	no
UID1864	CD630_30890_T408		PTS system, glucose-like IIBC component	NCGGYENIVT(1)LNNCMTR	no
UID1897	CD630_32740_T172	feoB	Ferrous iron transport protein B	NFGS(0.005)ET(0.973)ET(0.022)YK	no
UID1953	CD630_00710_Y89	tuf	Elongation factor EFTu/EF1A	HYAHVDCPGHADY(1)VK	no
UID1988	CD630_14740_Y132	revrbr1	reverse rubrerythrin	VRVDAEY(1)GATDGK	no
UID2001	CD630_23840_Y329		Putative diguanylate cyclase signaling protein	VNT(0.003)Y(0.997)LILSK	no
UID2021	CD630_35150_Y364	glmU	Bifunctional protein GlmU	ASHLSY(1)IGDAHVGK	no
UID3683	CD630_14730_T552		ABC-type transport system, multidrug-family	IQEAINNLT(1)Y(1)GK	no
UID4009	CD630_14730_Y553		ABC-type transport system, multidrug-family		no
UID25	CD630_00220_S375	fusA1	Elongation factor G (EF-G)	VAS(1)VLNK	no
UID26	CD630_00220_S629	fusA1	Elongation factor G (EF-G)	YGEVPS(1)QFAEK	no
UID61	CD630_00640_S64	rplL	50S ribosomal protein L7/L12	TEFDVVLTDVGS(0.801)S(0.199)K	no
UID64	CD630_00660_S851	rpoB	DNA-directed RNA polymerase	IGAEVDS(1)GDILVGK	no
UID89	CD630_00870_S65	rplR	50S ribosomal protein L18	VTLVAASSLEAEVKS(1)AVNHTGNK	no
UID154	CD630_01740_S18	cooS	Carbon monoxide dehydrogenase	KLES(1)FVASK	no
UID165	CD630_01770_S36	cfa	Cyclopropane-fatty-acyl-phospholipid synthase	LKDEEEFLIGEGS(1)PQFK	no
UID180	CD630_01870_S2	pyrE	Orotate phosphoribosyltransferase	S(1)KVDVVDILKK	no
UID191	CD630_02080_S41		PTS system, fructose-like IIB component	VETQGS(0.998)S(0.002)GIDNELSLK	no
UID259	CD630_03400_S672		Conserved hypothetical protein	IIS(1)NISLSTR	no
UID270	CD630_03940_S147	ldhA	D-lactate dehydrogenase	S(0.984)IT(0.016)VGVIGTGK	no
UID284	CD630_03960_S81	hadI	Activator of 2-hydroxyisocaproyl-CoA dehydratase	QIS(0.003)ELS(0.997)CHAR	no
UID291	CD630_03980_S303	hadC	Subunit of oxygen-sensitive 2-hydroxyisocaproyl-CoA dehydratase C	RGS(1)LIVDEVKK	no
UID313	CD630_04690_S533		PTS system, sucrose-specific IIABC	LET(0.001)VFS(0.976)S(0.023)GHAFGIK	no
UID319	CD630_05080_S552	tetM	Tetracycline resistance protein	IYAPQEYLS(1)R	no
UID329	CD630_05280_S8		Putative amidohydrolase	EQLKS(1)LVIK	no
UID359	CD630_07000_S796	pheT	Phenylalanyl-tRNA synthetase	LNALRS(1)N	no
UID363	CD630_07080_S39	pepD	Peptidase D, aminoacyl-histidine dipeptidase	GISDFLLS(1)FGK	no
UID380	CD630_07200_S50	folD	Bifunctional protein folD	SDDLS(1)YER	no
UID392	CD630_07590_S637	pflB	Formate acetyltransferase	DTNGALAS(0.027)LS(0.807)S(0.167)VAK	no
UID396	CD630_07610_S12		Putative ATP-dependent RNA helicase	FEDLPIS(1)EGIKK	no
UID408	CD630_07810_S20		Putative penicillin-binding protein	VSS(0.001)S(0.999)GNTNKPINR	no
UID423	CD630_08360_S131		Putative acetyltransferase	SDTYSINS(1)K	no
UID427	CD630_08410_S212		5-aminoimidazole-4-carboxamide ribonucleotide transformylase	IFTDS(1)AKR	no
UID442	CD630_08840_S62		Glycogen synthase	EIAVFS(1)VR	no
UID450	CD630_29240_S31		Putative phage protein	EVENNPTIFT(0.006)S(0.994)QNVGNK	no
UID461	CD630_10540_S193	bcd2	Butyryl-CoA dehydrogenase	GTPGFS(1)FGVK	no
UID471	CD630_10580_S69	hbd	3-hydroxybutyryl-CoA dehydrogenase	AEILSHVS(0.988)S(0.012)TTNYEDLK	no
UID476	CD630_10590_S23	thlA1	Acetoacetyl-CoA thiolase 1	S(1)VSAVELGVTAAK	no
UID489	CD630_11280_S209	polA	DNA polymerase I	EFS(0.999)S(0.001)IENLIENTDK	no
UID519	CD630_11500_S147	minD	Cell division regulator	AIVVTNPEIS(1)AVR	no
UID520	CD630_11500_S222	minD	Cell division regulator	GEPAILDS(1)K	no
UID524	CD630_11570_S205	fdpA	oxygen reductase	HVLS(1)AVDK	no
UID547	CD630_12140_S216	spo0A	Stage 0 sporulation protein A	KFNTTPS(0.999)R	no
UID548	CD630_12140_S256	spo0A	Stage 0 sporulation protein A	GKPTNS(1)EFIAMIADK	no
UID554	CD630_12170_S50		Putative glycosyl transferase, family 2	VVS(1)ELENEKIK	no
UID576	CD630_13070_S41	nusA	Transcription elongation protein	NFGS(1)AQNVR	no
UID582	CD630_13090_S82	infB	Translation initiation factor IF-2	SPS(1)EIIMK	no
UID608	CD630_13340_S285	purB	Adenylosuccinate lyase	NQIGS(0.936)S(0.058)AMAY(0.006)K	no
UID630	CD630_14380_S89		Putative TPR repeat-containing protein	NYITS(1)AINMVNK	no
UID640	CD630_15020_S206	deoC	Deoxyribose-phosphate aldolase	LGTS(0.005)S(0.995)ICK	no
UID643	CD630_15290_S25		ABC-type transport system, permease	NS(0.983)S(0.017)FGSSGFK	no
UID644	CD630_15290_S26		ABC-type transport system, permease	NSS(1)FGSSGFK	no
UID655	CD630_15410_S228		Putative drug/sodium antiporter, MATE family	FSKS(1)NLK	no
UID659	CD630_16180_S9		ABC-type transport system, multidrug-family	NISNVS(1)QDGIVEFK	no
UID662	CD630_16230_S406	fdpF	oxygen reductase	LNSTFGS(1)K	no
UID666	CD630_16360_S6	terD	Tellurium resistance protein	SINLS(1)KGDKIDLK	no
UID673	CD630_16370_S32		Putative calcium-transporting ATPase	GLSES(1)EVK	no
UID679	CD630_16390_S7		Putative tellurite associated resistance protein	GININS(0.991)FS(0.009)K	no
UID681	CD630_16390_S267		Putative tellurite associated resistance protein	KINS(1)AFVVTLPVFK	no
UID688	CD630_16390_S81		Putative tellurite associated resistance protein	VSDS(1)LLNTIK	no
UID691	CD630_16520_S92		Putative tellurium resistance protein	TGS(1)NTQGENLR	no
UID710	CD630_17310_S29		Putative acetyltransferase	S(0.97)HKPT(0.03)MMEEFPLLLSK	no
UID749	CD630_19350_S14		Stage V sporulation protein S	SNPNS(1)VAGALAGVLR	no
UID759	CD630_20200_S146	clpB	Chaperone protein	NDFLNILS(1)QVR	no
UID787	CD630_21360_S123	uppS	Undecaprenyl pyrophosphate synthetase	ELNS(1)AKELTK	no
UID789	CD630_21390_S112	tsf	Elongation factor Ts (EF-Ts)	DAACMALATDKEDIAS(1)LLGETHK	no
UID796	CD630_21540_S9		Putative ATP/GTP-binding protein	SLNST(0.002)PQS(0.998)VR	no
UID814	CD630_22630_S29	prsA	Peptidyl-prolyl cis-trans isomerase, PpiC-type	KDDVS(1)DEKNTDNKVK	no
UID827	CD630_22720_S66		Putative protein-tyrosine phosphatase	KHPSTIIS(1)NIK	no
UID840	CD630_23340_S403		PTS system, mannitol-specific, IICB	IVFACDAGMGSSAMGAS(1)R	no
UID864	CD630_23430_S101	cat1	Succinyl-CoA:coenzyme A transferase	RLPYQTNS(1)ILR	no
UID865	CD630_23430_S11	cat1	Succinyl-CoA:coenzyme A transferase	MNNEGAFEELS(1)GR	no
UID902	CD630_24610_S573	dnaK	Chaperone protein dnaK	FQKVS(1)QEMYQK	no
UID917	CD630_24880_S107		PTS system, fructose-like IIA	S(1)KENIHLK	no
UID929	CD630_25120_S64		PTS system, glucose-like IIA	VTVLTES(1)K	no
UID930	CD630_25130_S71		Putative translation inhibitor endoribonuclease	AILAESGADFS(1)NVVK	no
UID967	CD630_26130_S159		Putative peptidase, M24 family	ATVS(1)GELTEK	no
UID968	CD630_26180_S879	ileS	Isoleucyl-tRNA synthetase	EAGPLLGS(1)KMNLFVGALSK	no
UID972	CD630_26190_S75	divIVA	Putative cell-division initiation protein DivIVA	ATLITAQS(1)AAEDTCSAANKK	no
UID973	CD630_26190_S82	divIVA	Putative cell-division initiation protein DivIVA	ATLITAQSAAEDT(0.007)CS(0.993)AANKK	no
UID978	CD630_26310_S44		Putative membrane protein	TQGSGNAGS(0.821)T(0.179)NVLR	no
UID981	CD630_26460_S179	ftsZ	Cell division protein FtsZ	NT(0.002)S(0.998)MLDAFAVADDVLK	no
UID985	CD630_26470_S108		Putative membrane protein	YIIS(1)NIMNK	no
UID992	CD630_26670_S508	ptsG	PTS system, glucose-specific IIBC	TKVES(0.994)T(0.006)VTK	no
UID1021	CD630_27030_S203		Putative pentapeptide repeat-containing protein	GAIFDVS(1)QAIDLTK	no
UID1057	CD630_27560_S45		PTS system, HPr protein	S(1)IMGIMSLGLAQGEELK	no
UID1060	CD630_27700_S246		Putative glycosyl transferase, group 1	IS(1)PENVSK	no
UID1085	CD630_28010_S43		Conserved hypothetical protein	SSLS(1)VGDK	no
UID1113	CD630_30160_S349		Transcription antiterminator, PTS operon regulator	NTLYETAYDKDLIDGLTSHVHS(0.836)S(0.164)INR	no
UID1140	CD630_30750_S602		PTS system, tagatose-specific IIABC	TLS(1)QLSSK	no
UID1141	CD630_30750_S605		PTS system, tagatose-specific IIABC	TLSQLS(0.97)S(0.03)K	no
UID1149	CD630_30890_S6		PTS system, glucose-like IIBC	MMQQLS(1)LLGK	no
UID1150	CD630_30890_S124		PTS system, glucose-like IIBC	VPAFLS(1)FFAGEK	no
UID1155	CD630_30970_S614	bglF	PTS system, beta-glucoside-specific IIABC	EGYCLETPVVVT(0.009)NY(0.007)S(0.983)DY(0.002)VDIVENTQK	no
UID1189	CD630_32190_S255	hslO	33 kDa chaperonin	S(1)LAQIIEEDKK	no
UID1218	CD630_33060_S154	tig	Trigger factor (TF)	LVS(1)VEDK	no
UID1219	CD630_33060_S134	tig	Trigger factor (TF)	VENT(0.067)VS(0.933)DENVDAK	no
UID1236	CD630_34020_S227	murB	UDP-N-acetylenolpyruvoylglucosamine reductase	QPLNFAS(0.025)AGS(0.93)T(0.045)FK	no
UID1263	CD630_34580_S362		Putative membrane protein	TSGYQEGIS(1)DK	no
UID1283	CD630_34820_S145		Putative RNA-binding protein	EAGIPIAAPS(0.986)ANIS(0.013)GRPS(0.001)PTK	no
UID1291	CD630_34910_S154		Putative exopolyphosphatase	S(1)ENVGALR	no
UID1321	CD630_36580_S92	rplI	50S ribosomal protein L9	LFGS(0.999)IT(0.001)SK	no
UID1372	CD630_00010_T19		Chromosomal replication initiator protein	GDLT(0.999)S(0.001)VSFNTFFK	no
UID1404	CD630_00640_T94	rplL	50S ribosomal protein L7/L12	EVVDNAPKT(1)VK	no
UID1434	CD630_01120_T277	ptb	phosphate butyryltransferase	APIILT(0.852)S(0.144)RADS(0.003)EETK	no
UID1453	CD630_01790_T188	gluD	NAD-specific glutamate dehydrogenase	T(1)AATGFGVAVTAR	no
UID1464	CD630_02210_T66	purG	Phosphoribosylformylglycinamidine cyclo-ligase	EPVLLASTDGVGT(1)KLK	no
UID1491	CD630_03950_T374	hadA	Isocaprenoyl-CoA:2-hydroxyisocaproate CoA-transferase	VGQHT(1)VEVLK	yes
UID1494	CD630_03970_T388	hadB	Subunit of oxygen-sensitive 2-hydroxyisocaproyl-CoA dehydratase B	AFTNAQFET(1)R	yes
UID1508	CD630_04030_T255	fba	Fructose-1,6-bisphosphate aldolase	INMDT(1)DLR	no
UID1534	CD630_07590_T588	pflB	Formate acetyltransferase	NSY(0.002)PT(0.98)QS(0.018)ILTITSNVVYGK	no
UID1557	CD630_08800_T146		Putative protease	KVDATVNVT(1)NQ	yes
UID1574	CD630_10560_T98	etfA	Electron transfer flavoprotein subunit alpha	LDPNT(0.005)GT(0.995)LIR	no
UID1584	CD630_11250_T152		Nitroreductase-family protein	VLNAT(1)KTGQNYSK	yes
UID1597	CD630_11420_T265	rnfB	Electron transport complex protein	VISGDIT(1)KKK	no
UID1605	CD630_11610_T34	rplU	50S ribosomal protein L21	LEANAGDVVT(1)LNEVLACSK	no
UID1683	CD630_17680_T186		Putative membrane protein	YNPEEDKAT(0.989)GT(0.011)LEK	yes
UID1684	CD630_17680_T188		Putative membrane protein	YNPEEDKAT(0.002)GT(0.998)LEK	no
UID1714	CD630_21810_T2		Putative alpha/beta hydrolase	T(1)YFNYNDK	no
UID1766	CD630_24610_T424	dnaK	Chaperone protein dnaK	LKS(0.004)DAES(0.01)Y(0.01)LGQT(0.442)VT(0.523)EAVIT(0.009)VPAYFTDAQR	no
UID1773	CD630_25120_T62		PTS system, glucose-like IIA	VTVLT(0.989)ES(0.011)K	no
UID1774	CD630_25140_T223	tdcB	Threonine dehydratase II	VT(0.003)T(0.997)AFNDTTIADGIAVK	no
UID1807	CD630_26670_T449	ptsG	PTS system, glucose-specific IIBC	SLDACIT(1)R	no
UID1841	CD630_29980_T282		ABC-type transport system, iron-family permease	MIFKT(0.983)S(0.017)DNR	no
UID1843	CD630_30140_T44		PTS system, mannose-specfic IIB	VETQGAT(1)GIDNELTTK	no
UID1888	CD630_31740_T211	gapA	Glyceraldehyde-3-phosphate dehydrogenase	AAAGNIVPNT(0.166)T(0.834)GAAK	no
UID1944	CD630_36640_T216		Putative aminotransferase	FEGET(1)LPSLK	no
UID1959	CD630_01170_Y156		Putative ferredoxin/flavodoxin oxidoreductase	NAETQGY(1)PIR	no
UID1975	CD630_08250_Y106	rbr	Rubrerythrin	IAY(1)LFEAVGK	no
UID1979	CD630_10590_Y290	tlA1	Acetoacetyl-CoA thiolase 1	IMGY(1)GPVPATK	no
UID1986	CD630_13390_Y321	aspB	Aspartate aminotransferase	KPTGAFY(1)IVAK	no
UID2016	CD630_30890_Y391		PTS system, glucose-like IIBC	LSHGNFSY(1)MAK	no
